# Supplementary material for: Role of Leaf Litter in Above-Ground Wood Decay
Source: Microorganisms. 2020 May 9;8(5):696. doi: 10.3390/microorganisms8050696 (PMC7286020; doi:10.3390/microorganisms8050696)
Supplement: Supplementary file 1 [file microorganisms-08-00696-s001.zip]

Archive with 2 entries (2 files):
- Table S1_LeafLitter_OTUtable+tax.xlsx
- Table S2_OTU+guilds_03092020.xlsx
