# Supplementary material for: Role of Leaf Litter in Above-Ground Wood Decay
Source: Microorganisms. 2020 May 9;8(5):696. doi: 10.3390/microorganisms8050696 (PMC7286020; doi:10.3390/microorganisms8050696)
Supplement: Supplementary file 1 [file microorganisms-08-00696-s001.zip › Table S1_LeafLitter_OTUtable+tax.xlsx]

## Sheet: Sheet1
#OTU ID	LEAF-1-D	LEAF-1-E	LEAF-1-HM	LEAF-1-SB	LEAF-2-B	LEAF-2-E	LEAF-3-D	LEAF-3-E	LEAF-5-A	LEAF-5-B	WOOD-1-A	WOOD-1-D	WOOD-1-E	WOOD-2-B	WOOD-2-C	WOOD-2-E	WOOD-3-B	WOOD-3-D	WOOD-3-E	WOOD-5-A	WOOD-5-B	WOOD-5-E	run764.Leaf25	run764.Leaf26	run764.Leaf27	run764.Leaf28	run764.Leaf29	run764.Leaf30	run764.Leaf31	run764.Leaf32	run764.Leaf33	run764.Leaf34	run764.Wood35	run764.Wood36	run764.Wood37	run764.Wood38	run764.Wood39	run764.Wood40	run764.Wood41	run764.Wood42	run764.Wood43	run764.Wood44	run764.Wood45	run764.Wood46	Taxonomy
OTU1	1913	53	1654	92565	398	63	96	427993	356216	729	35	16	19	50819	29	19	18	26	106277	72816	16584	55	588	31	2154	31	26	115127	170087	5339	2607	124492	9	1849	18	461	38	77628	45000	87960	35	127	15	34576	US|0.9090|AF461681|SH1645096.08FU;k:Fungi,p:Ascomycota,c:Sordariomycetes,o:Hypocreales
OTU2	448	453	188	551	632	104	544	1430	227	38	248	3	26171	32161	22850	5	335	8945	2456	7961	15170	613	419	348	2333	22	135	1942	4163	50	268	788	134	85313	9930	44535	11659	13656	57904	78785	25638	15691	71528	15144	GSL|100.0|MG905629|SH1645095.08FU;k:Fungi,p:Ascomycota,c:Sordariomycetes,o:Coniochaetales,f:Coniochaetaceae,g:Coniochaeta
OTU3	17	538	13495	84	21	173877	178610	802	13	12580	10	16	4	12	27	10	9	1771	6	11	8	14	125	2	6	66843	3990	219	101	989	21186	126	2	3	1	4	10	2	2	1	0	6	1	3	GSL|100.0|KX592801|SH1574056.08FU;k:Fungi,p:Ascomycota,c:Pezizomycetes,o:Pezizales
OTU4	28	27	10	19	23	22	23	19	27	27	4740	0	17	26	28	14	32848	24	190	20	16	388086	3	0	0	0	2	4	0	2	2	4	0	4	21675	0	1	0	0	0	0	0	1	0	GS|100.0|EF687930|SH1545015.08FU;k:Fungi,p:Basidiomycota,c:Agaricomycetes,o:Trechisporales,g:Sistotremastrum,s:Sistotremastrum guttuliferum
OTU5	94906	17	3	174	7	13	27	3687	60	14	18	4	14	10	15	7	11	12	142414	489	734	16	22	7	6	4	8	9398	11	16	6	258	5	4	86	1503	11662	208	110753	379	18	10	93	140	GS|100.0|MH488721|NA;k:Fungi,p:Basidiomycota,c:Dacrymycetes,o:Dacrymycetales,f:Dacrymycetaceae,g:Dacrymyces,s:Dacrymyces capitatus
OTU6	2835	1131	132	5	94	116666	23193	380	60	219476	13	7	9	14	18	804	10	23	8	19	263	19	919	4	0	9966	55	109	0	6992	211	3	0	0	0	0	0	1	3	0	0	2	2	33	GS|100.0|KC427073|SH1541718.08FU;k:Fungi,p:Ascomycota,c:Dothideomycetes,o:Pleosporales,f:Sporormiaceae,g:Preussia,s:Preussia pilosella
OTU7	6599	5864	87	135	2063	458	137	288	163	1061	12	10	22990	60310	3800	65979	6837	43292	934	17704	7628	24	9300	2812	2447	71	115	316	3313	353	155	239	95	8314	212	2541	37306	17538	3684	6017	132701	70785	13163	58776	GSL|100.0|MH178680|SH1645095.08FU;k:Fungi,p:Ascomycota,c:Sordariomycetes,o:Coniochaetales
OTU8	1837	26796	37928	234	154	157169	61952	1393	145	93252	13	12	4	8	11	1183	9	1047	10	5	2671	16	1249	1771	887	18667	37560	519	101	93586	54341	263	6	8	8	4	9	4	6	7	9	213	1717	7732	GSL|100.0|AY681180|SH1517597.08FU;k:Fungi,p:Ascomycota,c:Sordariomycetes,o:Sordariales,f:Sordariaceae
OTU9	38	0	0	6	0	6	8	9	5	0	33722	1	955	6269	21282	0	18643	17808	1048	1420	225	619	13	4	5	1	6	2	3	4	0	18	45521	14212	27581	16842	4737	3547	5006	1202	1364	545	6713	1762	GSL|99.5|GU067765|SH1641877.08FU;k:Fungi,p:Ascomycota,c:Sordariomycetes,o:Hypocreales
OTU10	9	7	4	3	18	11	11	25	64099	16	20	11	13	13	17	7	12	8	861	137125	14	5235	0	0	0	0	0	0	0	0	0	0	0	0	0	0	0	0	0	0	0	0	0	0	SS|0.9500|JF945493|NA;k:Fungi,p:Basidiomycota,c:Agaricomycetes,o:Polyporales,f:Meruliaceae,g:Phlebia,s:Phlebia lilascens
OTU11	285	19	29	94	463	55	14	480	5	33	34407	2	554	8170	131131	58899	71	2	4261	6	4	8	4408	3	36	4	0	57	0	0	62	134	471	3	11984	5	1081	25871	1017	2	0	148	0	0	SS|0.9700|KY591665|NA;k:Fungi,p:Ascomycota,c:Dothideomycetes,o:Pleosporales,f:Lophiostomataceae,g:Lophiostoma
OTU12	48	4	3	10	13	6	6	7	226	20	5492	1	6	3	38901	3	65468	8	82	48879	8803	4437	0	0	0	1	0	0	30	0	0	2	0	329	1727	7627	0	0	0	29	0	0	0	119	GDL|98.0|MH212111|NA;k:Fungi,p:Ascomycota,c:Dothideomycetes,o:Tubeufiales,f:Tubeufiaceae
OTU13	5	4963	161	38	5	3462	0	11	8	60	0	2	0	0	0	0	0	0	0	0	0	0	604	24731	2319	64423	1601	36	2388	964	245	56	11	10	9	11	14	7	4	5	23050	71450	442	4	GDL|98.5|JQ247401|SH1646991.08FU;k:Fungi
OTU14	19834	0	0	32078	3	0	3	3	0	4	7481	0	0	4523	485	2	0	363	0	5420	3	156	94970	9	6	4	12	4	7	6	3	51263	8	201	54	55286	29478	296	7	488	11	13	11	1303	GS|100.0|HQ392620|SH1510276.08FU;k:Fungi,p:Basidiomycota,c:Agaricomycetes,o:Hymenochaetales,g:Peniophorella,s:Peniophorella praetermissa
OTU15	9	118561	365	4	63	1800	68	105	26	48	4	0	17662	12	6	805	5	5	4	2	5	5	4	40701	487	18	2	0	4	1	560	2	2	0	1	0	1	1	2	1	3	0	0	1	GS|100.0|EU826926|SH1555884.08FU;k:Fungi,p:Ascomycota,c:Pezizomycetes,o:Pezizales,f:Pyronemataceae
OTU16	9	10	1	8	15	8	9	20	169629	3	9	4	3	5	7	7	3	3	3	24547	4	14	0	0	0	0	0	0	11	0	0	13	0	0	0	0	0	0	0	23	0	0	0	0	GS|99.6|UDB024239|SH1573345.08FU;k:Fungi,p:Basidiomycota,c:Agaricomycetes,o:Russulales,f:Peniophoraceae,g:Subulicystidium,s:Subulicystidium brachysporum
OTU17	4	6	0	45	4	3	4	45	7	7	142314	1	2	287	909	3	363	2	1959	3	2264	34552	0	0	1	0	0	3	2	1	0	1	1344	195	159	19566	1	0	216	15	0	0	3	37	GS|100.0|DQ647504|SH1510268.08FU;k:Fungi,p:Basidiomycota,c:Agaricomycetes,o:Hymenochaetales,g:Peniophorella,s:Peniophorella pubera
OTU18	16	3	0	26	32	0	6	0	7	9	115610	0	678	3	56477	5	34991	0	2	3	180	1009	5	0	0	0	0	0	2	0	0	7	9597	6283	13064	156	1	0	0	1	0	0	1	0	GS|100.0|U57496|SH1506152.08FU;k:Fungi,p:Ascomycota,c:Leotiomycetes,o:Helotiales,f:Hyaloscyphaceae,g:Arachnopeziza,s:Arachnopeziza aurata
OTU19	4	24	0	0	55	3	16	6	0	0	0	0	0	0	0	0	0	0	0	0	0	0	13	46	65	5	9	56	26	14	14	10	10	11	8	14	13	10	5	6	154512	24	6	9	GSL|100.0|AY038836|SH1556066.08FU;k:Fungi,p:Basidiomycota,c:Tremellomycetes,o:Cystofilobasidiales,f:Mrakiaceae,g:Mrakia,s:Mrakia frigida
OTU20	12	6	5	9	6	12	15	4277	18	63595	1121	1	7	13	10	9	441	10	22075	4	138394	17250	2	0	0	0	0	0	2	0	0	0	0	0	0	2398	0	1	0	0	0	0	0	5	GS|100.0|DQ647449|SH1510267.08FU;k:Fungi,p:Basidiomycota,c:Agaricomycetes,o:Hymenochaetales,g:Peniophorella,s:Peniophorella praetermissa
OTU21	4	0	1	19	4	7	4	11979	11	109	4	1	34720	6	524	8	0	6	18178	1595	57062	64	0	0	1	0	0	577	0	1	0	34	0	0	0	0	0	0	10702	0	0	0	1	0	SS|1.0000|KY931798|SH1507945.08FU;k:Fungi,p:Ascomycota,c:Sordariomycetes,o:Sordariales,f:Helminthosphaeriaceae,g:Spadicoides
OTU22	30	7	3	5	8	5	7	5	12	15	11	2	7	3144	9992	7	84120	65654	766	726	16561	11	0	0	0	0	0	0	0	0	0	1	0	0	3620	0	13	0	250	1	0	2	100	0	SS|0.8300|KY931794|SH1237311.08FU;k:Fungi,p:Ascomycota,c:Sordariomycetes,g:Lentomitella
OTU23	86808	0	1	5	2	0	0	20	12	4	8	0	0	2	7	4	0	5	4119	3	815	81	8	0	4	0	0	0	0	0	0	0	0	0	0	1813	3963	0	83	0	0	0	0	12	GS|100.0|MH488721|NA;k:Fungi,p:Basidiomycota,c:Dacrymycetes,o:Dacrymycetales,f:Dacrymycetaceae,g:Dacrymyces,s:Dacrymyces capitatus
OTU24	96	33360	22347	105	533	5335	21110	143	25	5370	7	1	800	4	7	183	0	3	0	2	0	4	264	35158	980	1800	39016	482	514	20376	34286	130	3	12	6	7	6	164	4	5	2262	1033	6561	710	GSL|100.0|MH063655|SH1511528.08FU;k:Fungi,p:Ascomycota,c:Dothideomycetes,o:Pleosporales,f:Sporormiaceae,g:Preussia
OTU25	128	0	0	8	19	3	7	9	6	0	30716	0	2	1456	21823	1489	11882	6952	724	1235	224	567	2	3	1	0	3	4	6	1	1	17	26223	44402	18822	8174	1449	22	1211	493	241	5	460	570	GS|100.0|JX174872|SH1509541.08FU;k:Fungi,p:Ascomycota,c:Leotiomycetes,o:Helotiales,f:Helotiaceae,g:Collophora
OTU26	1219	11324	13497	274	598	42	11122	3999	9	522	0	1	380	3	0	2	0	3	0	0	3	0	699	1210	342	5	24282	13781	38	497	20273	338	3	2	1	3	0	195	0	1	2213	4	1394	165	GS|99.4|AY943051|SH1640633.08FU;k:Fungi,p:Ascomycota,c:Dothideomycetes,o:Pleosporales,f:Sporormiaceae,g:Sporormia,s:Sporormia subticinensis
OTU27	64374	0	2	6	0	3	3	10	0	3	0	0	6106	4	9	1304	2	294	61	19260	2	5650	19	0	0	0	0	0	0	0	0	0	0	0	0	0	0	0	0	0	10	0	0	0	US|0.9090|KF412375|SH1507944.08FU;k:Fungi,p:Ascomycota,c:Sordariomycetes,o:Hypocreales
OTU28	11	3	1	1	7	0	5	4	11	5	7	0	7	0	7	8	3	69338	4	4	376	4659	0	0	0	0	0	0	0	0	0	0	0	0	0	4013	0	0	0	101	0	0	0	0	GS|98.6|FR837913|SH1527135.08FU;k:Fungi,p:Ascomycota,c:Sordariomycetes,g:Xylomelasma
OTU29	9	0	1527	11	2	0	27212	0	0	0	0	1	0	0	0	0	2	1450	0	0	0	0	58	4	4	5	52122	110	0	5	2525	17	0	6	1	8	6	7	4	4	0	0	365	1	GS|100.0|LN882323|NA;k:Fungi,p:Ascomycota,c:Sordariomycetes,o:Hypocreales
OTU30	8	4155	17676	77	37	133	6891	113	44	698	4	0	353	0	0	0	0	0	2	2	0	0	29	3214	72	5	15306	113	776	194	28214	151	0	5	1	5	0	2	0	2	0	5	1	2	GS|100.0|UDB014729|SH1610148.08FU;k:Fungi,p:Aphelidiomycota,c:Aphelidiomycetes
OTU31	0	14	31	17	11	183	56	61	0	0	0	0	0	0	0	0	0	0	0	0	0	0	43	302	11	94	307	605	159	6	65	45	10	4	8	4	1	6	4	6	5035	30696	39855	62	GS|100.0|KP903343|NA;k:Fungi,p:Ascomycota,c:Leotiomycetes,o:Thelebolales,f:Thelebolaceae,g:Thelebolus
OTU32	18	50820	721	60	213	4	15787	83	818	162	5	1	6857	2	0	12090	5	2560	0	0	0	0	3	12426	0	0	2789	0	281	1	1221	80	0	0	0	0	1	0	0	37	2402	0	222	0	GS|97.2|MF965808|NA;k:Fungi,p:Ascomycota,c:Sordariomycetes,o:Pleurotheciales,f:Pleurotheciaceae
OTU33	23	24692	151	1	188	6	40	24	0	7	0	0	5587	0	3	1105	0	2	0	0	0	0	3	36095	17	6	18	8	6	3	264	2	0	0	0	0	0	0	3	0	203	3	1	0	GS|100.0|MH178704|SH1552358.08FU;k:Fungi,p:Ascomycota,c:Sordariomycetes,o:Sordariales,f:Lasiosphaeriaceae,g:Podospora
OTU34	3	16	2	3	91640	3	7	0	0	0	4	0	5	3	0	2	0	7	3	0	2	22	0	0	0	0	0	0	0	0	0	0	0	0	0	0	0	0	0	0	0	0	0	0	GS|100.0|EU516719|SH1213031.08FU;k:Fungi,p:Basidiomycota,c:Agaricomycetes,o:Agaricales,f:Tricholomataceae,g:Arrhenia
OTU35	25	1714	258	6	113	19381	6636	61	50	40114	0	5	4	0	0	3454	0	4	0	0	2948	6	71	803	80	684	1535	59	391	4713	402	23	0	0	0	0	1	0	0	0	0	0	0	2	GSL|100.0|KY945342|SH1610158.08FU;k:Fungi,p:Ascomycota,c:Sordariomycetes,o:Hypocreales,f:Nectriaceae
OTU36	39	0	0	0	0	0	0	4	0	4	464	0	0	0	3727	0	652	0	0	219	0	961	7	20	12	5	3	30	115	10	2	13	7179	14006	6740	33457	0	3	0	46	0	3	1	10	GS|100.0|AF121283|SH1562722.08FU;k:Fungi,p:Ascomycota,c:Dothideomycetes,o:Dothideales,f:Aureobasidiaceae,g:Aureobasidium,s:Aureobasidium pullulans
OTU37	1235	121	35	89	1190	116	108	972	43	72	3062	0	0	1097	3262	2555	1494	249	1568	2697	662	269	2106	358	1344	38	550	2121	633	113	70	124	12053	7552	10232	2867	714	1067	2039	2612	4	454	360	819	GS|100.0|MG639912|SH1575244.08FU;k:Fungi,p:Ascomycota,c:Eurotiomycetes,o:Chaetothyriales,f:Herpotrichiellaceae,g:Exophiala,s:Exophiala xenobiotica
OTU38	15	7701	185	526	1416	22062	1962	3445	127	849	0	0	451	0	0	881	4	176	0	0	0	4	799	1025	3014	2129	116	2868	81	51	240	748	0	0	0	2	0	89	2	92	0	23	55	0	GSL|100.0|MH137749|SH1610157.08FU;k:Fungi,p:Ascomycota,c:Sordariomycetes,o:Hypocreales,f:Nectriaceae,g:Fusarium
OTU39	0	443	20	458	3111	94	235	3	1972	3021	0	0	0	6475	0	0	0	0	0	0	400	0	4	10	35511	1	40	2	31	1811	32	717	0	2	0	3	1	981	2	1	3	0	1	0	SS|0.9100|FJ777464|NA;k:Fungi,p:Ascomycota,c:Sordariomycetes,o:Pleurotheciales,f:Pleurotheciaceae
OTU40	258	527	18	18	9322	9362	4014	13478	38	4185	3	0	0	0	0	501	0	0	897	0	2	0	112	74	0	252	10	48	231	739	20	17	0	0	0	0	0	0	0	0	0	3351	0	686	GS|97.9|KU578332|SH1557018.08FU;k:Fungi,p:Mortierellomycota,c:Mortierellomycetes,o:Mortierellales,f:Mortierellaceae,g:Mortierella,s:Mortierella sarnyensis
OTU41	0	5	2643	14	0	3	1069	0	0	107	0	0	0	0	0	0	0	1167	0	0	0	0	9	0	0	2	37638	171	4	2	3899	8	2	3	0	5	3	1	0	0	0	3	815	0	GS|100.0|KX271307|SH1194552.08FU;k:Fungi,p:Ascomycota,c:Sordariomycetes,o:Sordariales,f:Lasiosphaeriaceae
OTU42	47839	0	4	59	371	4	15	12	417	64	4	0	3	10436	4	446	0	2525	291	522	5	9	15956	0	1163	0	19	70	8	1	1	102	2	6	2	6	3267	862	0	41	0	0	151	0	GSL|100.0|EU514697|SH1529583.08FU;k:Fungi,p:Ascomycota,c:Eurotiomycetes,o:Chaetothyriales,f:Herpotrichiellaceae,g:Capronia,s:Capronia semi-immersa
OTU43	0	0	0	3	0	0	3	10	0	0	753	0	0	0	0	0	0	0	0	0	0	0	9	2	1	0	3	2	2	1	0	6	34871	8517	5401	3552	3534	2	0	63	0	0	96	1	GS|100.0|EU002896|SH1514168.08FU;k:Fungi,p:Basidiomycota,c:Agaricomycetes,o:Cantharellales,g:Sistotrema
OTU44	17999	0	0	37	3	0	0	166	423	192	4	0	0	3164	3	0	190	2	5757	3267	961	182	31	0	2	0	0	878	0	0	0	60	0	0	0	96	5312	333	1136	457	0	0	0	0	GS|99.3|LC003994|NA;k:Fungi,p:Basidiomycota,c:Dacrymycetes,o:Dacrymycetales,f:Dacrymycetaceae,g:Calocera
OTU45	6017	0	0	5	0	3	3	266	47	4	902	1	0	2470	1977	0	240	4973	22998	4721	3216	7	1	0	0	0	3	130	8	0	2	0	382	554	394	275	3045	241	4715	731	0	0	260	975	GS|100.0|FJ008687|SH1529615.08FU;k:Fungi,p:Ascomycota,c:Eurotiomycetes,o:Chaetothyriales,f:Herpotrichiellaceae,g:Exophiala
OTU46	738	4	0	3	76	8	8	87	34	11	0	0	4881	2498	0	2346	521	4654	0	1822	13975	0	1012	2	3	3	0	6	6	1	1	4	31	506	612	1967	4087	1943	93	4833	0	54	138	70	GS|100.0|GQ517106|NA;k:Fungi,p:Ascomycota,c:Sordariomycetes,o:Sordariales,f:Helminthosphaeriaceae,g:Spadicoides
OTU47	12	3	0	4	0	0	5	3	0	0	5	0	3	3	5	2	84948	0	0	3	0	0	0	0	0	0	0	0	0	0	0	0	0	0	0	0	0	0	0	0	0	0	0	0	GS|100.0|KC585391|SH1521217.08FU;k:Fungi,p:Basidiomycota,c:Agaricomycetes,o:Polyporales,f:Polyporaceae,g:Rhodonia,s:Rhodonia placenta
OTU48	3	4	3	0	32174	20	0	3	0	26	0	0	0	0	0	3	0	0	0	0	258	3	0	0	0	5	0	249	0	16	6	0	0	0	0	0	0	0	0	0	0	5117	0	103	GSL|100.0|MH150879|SH1650283.08FU;k:Fungi,p:Mortierellomycota,c:Mortierellomycetes,o:Mortierellales,f:Mortierellaceae,g:Mortierella,s:Mortierella alpina
OTU49	8196	188	238	216	7032	23	840	7	55	709	0	0	3293	2	0	0	0	0	0	0	0	0	9162	79	10220	1	19	0	566	1682	333	272	0	0	0	6	1	1	0	0	0	0	0	0	GS|100.0|GU183113|SH1615600.08FU;k:Fungi,p:Ascomycota,c:Sordariomycetes,o:Sordariales,f:Chaetomiaceae,g:Humicola,s:Humicola fuscoatra
OTU50	0	5	0	0	0	0	0	0	0	0	0	0	0	0	0	0	0	0	0	0	0	0	0	0	0	0	0	2	0	1	0	9	35604	103	0	2	1000	1	0	0	0	0	1	29	GS|100.0|EU673083|SH1517361.08FU;k:Fungi,p:Basidiomycota,c:Tremellomycetes,o:Tremellales,f:Tremellaceae,g:Tremella,s:Tremella encephala
OTU51	7280	874	28	51	9763	492	6279	3726	444	199	0	0	0	0	0	0	0	0	0	0	0	3	2793	804	3034	25	1775	524	2469	21	48	85	0	0	0	3	1	1	0	0	0	0	1	0	GS|99.6|JX361289|NA;k:Fungi,p:Ascomycota,c:Sordariomycetes
OTU52	4674	426	30	37	18259	668	498	801	794	167	0	0	0	0	1508	2	2	0	0	2	0	0	816	94	976	118	468	391	406	237	49	60	1455	1372	0	0	548	28	0	28	112	1873	482	368	GSL|100.0|MH203394|SH1526398.08FU;k:Fungi,p:Ascomycota,c:Dothideomycetes,o:Pleosporales,f:Pleosporaceae,g:Alternaria,s:Alternaria alternata
OTU53	7	0	0	2	4	5	0	12	0	3	0	0	0	14228	3	19640	0	0	0	0	2	3	155	0	13	0	0	0	0	0	1	1	0	0	0	0	1388	0	1765	0	0	190	159	29	GS|100.0|EU427312|SH1581102.08FU;k:Fungi,p:Ascomycota,c:Sordariomycetes,o:Togniniales,f:Togniniaceae,g:Phaeoacremonium,s:Phaeoacremonium fraxinopennsylvanicum
OTU54	0	16	87	28	24113	0	20	0	0	236	0	0	0	0	0	0	0	0	0	0	0	6	0	3	5061	3	26	0	0	39	73	28	0	0	0	4	0	1	0	0	0	0	0	0	GS|100.0|HQ631039|SH1578237.08FU;k:Fungi,p:Ascomycota,c:Sordariomycetes,o:Sordariales,f:Lasiosphaeriaceae,g:Cercophora
OTU55	14	243	44	477	1796	266	81	321	28	94	0	0	0	0	0	0	0	0	0	0	0	0	73	3028	27712	126	88	359	8767	1	58	732	2	2	1	6	0	0	0	2	5	0	3	0	GS|97.2|JX361560|NA;k:Fungi,p:Basidiomycota,c:Agaricomycetes,o:Russulales
OTU56	0	0	0	5	0	0	0	0	0	0	0	0	2	0	27105	0	0	0	0	0	0	0	0	0	0	0	0	0	0	0	0	0	0	0	0	0	0	0	0	0	0	0	0	0	SS|1.0000|GQ924027|SH1179227.08FU;k:Fungi,p:Ascomycota,c:Sordariomycetes,o:Conioscyphales
OTU57	114	3	1	5	20	0	0	0	0	0	5082	0	2596	0	3503	1367	1282	131	2	614	63	63	13	13	2	1	0	0	9	3	0	6	5975	4244	17594	0	0	0	381	59	0	135	94	28	GS|98.7|AY618683|SH1650582.08FU;k:Fungi,p:Ascomycota,c:Eurotiomycetes,o:Chaetothyriales,f:Herpotrichiellaceae,g:Rhinocladiella,s:Rhinocladiella atrovirens
OTU58	0	0	0	0	720	0	0	0	0	0	4	2	0	5847	20091	0	0	0	0	0	0	0	0	0	857	5	0	0	0	0	0	0	0	386	0	0	0	236	0	0	0	0	0	0	GS|100.0|JX976121|SH1557014.08FU;k:Fungi,p:Mortierellomycota,c:Mortierellomycetes,o:Mortierellales,f:Mortierellaceae,g:Mortierella,s:Mortierella gemmifera
OTU59	0	0	0	0	0	0	28430	0	0	0	0	0	0	0	0	0	0	0	0	0	0	0	0	0	0	0	3991	0	0	0	0	0	0	0	0	0	1	1	0	0	0	0	0	0	GS|100.0|LC204208|NA;k:Fungi,p:Basidiomycota,c:Agaricomycetes,o:Russulales,f:Peniophoraceae,g:Subulicystidium
OTU60	0	586	15	3	11	3	0	0	0	0	0	0	0	0	0	0	0	0	0	0	0	0	102	1721	14	2	0	14	36	0	16	4	0	4	4	4	1	3	6	1	26569	378	5	5	GS|100.0|FJ776203|NA;k:Fungi,p:Basidiomycota,c:Tremellomycetes,o:Tremellales
OTU61	0	0	0	1754	0	6	4	1800	0	5	0	0	0	0	0	0	0	0	0	0	0	0	1	0	0	0	2	21654	12	8	0	2569	0	0	0	0	1	0	116	1	3	0	0	0	SS|0.9800|MF965628|NA;k:Fungi,p:Ascomycota,c:Sordariomycetes,o:Sordariales
OTU62	0	0	1	8	5	0	0	9	0	4	0	0	334	3	0	3	0	23758	131	0	5	0	0	0	0	0	0	10	0	0	0	15	0	0	0	0	0	0	1743	0	0	0	134	1	SS|0.9900|KY931794|SH1237311.08FU;k:Fungi,p:Ascomycota,c:Sordariomycetes,g:Lentomitella
OTU63	3182	2731	113	182	7238	20	100	1283	174	27	0	0	0	0	0	0	0	0	0	0	0	0	3637	2188	8204	4	31	848	699	32	156	254	0	0	0	0	0	0	0	0	0	0	1	0	GSL|100.0|KM655350|SH1615613.08FU;k:Fungi,p:Ascomycota,c:Sordariomycetes,o:Sordariales,f:Chaetomiaceae,g:Thielavia
OTU64	0	23369	0	0	9	10	3	0	0	154	0	0	411	0	0	0	0	0	0	0	0	0	0	549	0	0	0	0	8	1	0	0	0	0	0	0	0	0	0	0	0	0	0	0	GSL|100.0|MG267121|SH1610163.08FU;k:Fungi,p:Ascomycota,c:Sordariomycetes,o:Hypocreales,f:Nectriaceae
OTU65	3335	1457	24	23	7747	584	577	2766	407	190	0	0	2	0	447	2	0	0	2	0	0	4	63	24	306	49	124	137	109	141	27	41	183	384	8	2	267	51	0	43	272	1004	175	56	GSL|100.0|KP701899|SH1572792.08FU;k:Fungi,p:Ascomycota,c:Dothideomycetes,o:Capnodiales,f:Cladosporiaceae,g:Cladosporium,s:Cladosporium delicatulum
OTU66	24	0	1	2	0	110	0	3	91	584	0	0	0	0	0	0	0	0	0	0	342	0	54	3	1	79	3	0	513	225	7	8	0	0	0	2	1	1	0	2	0	23032	425	1220	GSL|100.0|KY312636|SH1645099.08FU;k:Fungi,p:Ascomycota,c:Sordariomycetes,o:Coniochaetales,f:Coniochaetaceae,g:Coniochaeta
OTU67	13	30941	386	7	276	8864	120	14	0	63	0	0	0	0	3	363	0	2	0	0	0	0	9	17991	334	3452	70	307	0	9	625	6	0	0	0	0	0	2	0	2	0	2	2	0	US|0.9380|MG418125|NA;k:Fungi,p:Ascomycota,c:Sordariomycetes,o:Hypocreales
OTU68	128	64	1	0	22	11	0	9	0	0	4722	1	2784	0	7179	0	325	489	1801	2288	149	294	59	4	0	3	8	0	0	1	0	0	1011	0	262	52	14115	968	132	72	0	572	0	0	GS|100.0|KX881592|SH1647285.08FU;k:Fungi,p:Ascomycota,c:Leotiomycetes,o:Helotiales,f:Vibrisseaceae,g:Phialocephala,s:Phialocephala dimorphospora
OTU69	4530	505	2	10	3025	441	2363	1183	300	91	0	0	0	0	3276	0	128	0	0	0	0	0	153	46	171	24	29	36	0	34	1	13	56	0	0	172	0	56	0	0	2090	0	3975	307	GSL|100.0|MH165223|SH1547057.08FU;k:Fungi,p:Ascomycota,c:Dothideomycetes,o:Pleosporales
OTU70	17142	0	0	1	0	0	0	7	0	0	0	0	0	0	0	0	0	2	0	0	3	0	0	0	0	0	0	0	0	0	0	0	0	0	0	0	0	0	0	0	0	0	0	0	US|0.9119|AF042453|SH1552298.08FU;k:Fungi,p:Basidiomycota,c:Tremellomycetes,o:Tremellales
OTU71	0	0	0	0	0	0	0	0	0	0	0	0	0	0	0	0	0	0	0	0	0	0	1	0	0	0	0	0	0	0	0	0	0	21039	1234	0	0	0	0	0	0	0	0	0	GS|100.0|MH239730|NA;k:Fungi,p:Ascomycota,c:Saccharomycetes,o:Saccharomycetales
OTU72	3977	0	0	0	0	0	0	11	0	0	0	0	12939	0	0	0	0	0	0	0	0	0	0	0	0	0	0	0	0	0	0	0	0	0	0	0	0	0	0	0	0	0	0	0	GS|100.0|AY843117|SH1515062.08FU;k:Fungi,p:Ascomycota,c:Dothideomycetes,o:Dothideales,f:Dothioraceae,g:Perusta,s:Perusta inaequalis
OTU73	51	0	24	1	2	0	10501	0	0	5	0	0	758	2	0	0	0	694	0	0	0	0	3	0	13	0	289	0	0	0	33	0	0	0	0	0	0	1	0	0	0	0	5286	0	GSL|100.0|LC228052|SH1615601.08FU;k:Fungi,p:Ascomycota,c:Sordariomycetes,o:Sordariales,f:Chaetomiaceae,g:Humicola,s:Humicola grisea
OTU74	0	10583	1	3	424	19	11	0	0	66	0	0	0	0	0	0	0	0	0	0	0	0	1	6544	592	12	73	0	0	0	1	0	0	0	0	0	0	0	0	0	576	0	1	0	GS|100.0|JX489810|SH1541726.08FU;k:Fungi,p:Ascomycota,c:Dothideomycetes,o:Pleosporales,f:Sporormiaceae,g:Preussia
OTU75	40	0	0	0	29	0	0	14	0	0	0	0	0	0	2173	0	0	0	0	0	0	0	7	0	8	0	3	0	9	1	3	0	4773	3547	16746	8216	0	0	0	0	266	0	0	27	GSL|100.0|GQ412725|SH1515061.08FU;k:Fungi,p:Ascomycota,c:Dothideomycetes,o:Dothideales,f:Dothioraceae,g:Hormonema,s:Hormonema macrosporum
OTU76	15062	65	0	7	70	0	3	0	0	0	0	0	0	0	0	0	0	0	0	0	0	0	614	0	0	0	11	0	0	0	0	18	0	0	0	0	0	0	0	0	0	0	0	0	GS|100.0|JX361915|NA;k:Fungi,p:Ascomycota,c:Sordariomycetes,o:Hypocreales
OTU77	128	0	1385	4	0	0	226	0	0	0	0	0	0	0	0	0	0	0	0	0	0	0	2	0	1	1	11657	83	0	2	2117	2	0	0	0	0	2	1	0	0	0	2	2842	0	GS|97.2|JF908084|NA;k:Fungi,p:Ascomycota,c:Sordariomycetes,o:Xylariales,f:Xylariaceae,g:Hypoxylon,s:Hypoxylon rutilum
OTU78	8	0	1	0	0	0	0	0	0	0	0	0	0	0	0	0	8550	0	0	191	0	0	7	0	0	0	0	0	0	0	0	1	7	0	9540	0	0	1	0	336	0	0	0	0	US|0.9034|KF274285|NA;k:Fungi,p:Basidiomycota,c:Microbotryomycetes,o:Sporidiobolales
OTU79	16403	0	0	1	0	0	0	0	0	0	0	0	0	0	3	0	0	0	0	0	0	0	23	0	0	0	0	0	0	0	0	0	0	0	0	0	0	0	0	0	0	0	0	0	US|0.9438|FJ777464|NA;k:Fungi,p:Ascomycota,c:Sordariomycetes
OTU80	0	0	0	0	2	0	0	0	0	0	0	0	0	657	0	0	0	0	0	0	89	1162	1	7	1	1	0	0	0	0	1	0	0	107	0	12149	3	7693	2	12	100	0	0	122	GS|100.0|JX031403|NA;k:Fungi,p:Ascomycota,c:Sordariomycetes,o:Hypocreales
OTU81	9	0	1	0	50	0	27	17	0	0	0	1	0	2511	0	0	0	5196	3719	1604	327	0	22	0	21	0	20	19	0	1	1	3	0	0	0	6	2437	2612	4614	1777	3	371	5031	114	GS|99.2|AF050244|SH1556906.08FU;k:Fungi,p:Ascomycota,c:Eurotiomycetes,o:Chaetothyriales,f:Herpotrichiellaceae,g:Capronia,s:Capronia epimyces
OTU82	0	397	8	60	1272	110	12	434	1300	960	0	0	0	0	0	0	0	0	0	0	0	0	55	0	557	5	5	455	9699	13215	18	88	0	2	1	0	1	0	0	1	0	2	2	1	GS|99.5|KF624794|SH1560571.08FU;k:Fungi,p:Ascomycota,c:Dothideomycetes,o:Pleosporales,f:Lophiostomataceae,g:Lophiostoma
OTU83	0	0	0	0	0	0	0	0	0	0	2580	0	0	0	2373	0	1956	0	0	0	0	0	0	0	0	0	0	0	0	0	1	0	2925	1495	1486	1900	0	1	0	1	0	0	0	0	US|0.9145|KU534835|SH1155476.08FU;k:Fungi,p:Basidiomycota,c:Tremellomycetes,o:Tremellales
OTU84	588	26	14	63	1179	338	467	121	90	91	0	0	0	735	5851	0	0	0	0	0	0	0	810	15	4401	29	81	156	299	121	39	119	0	231	0	0	0	475	0	77	0	0	0	0	GS|100.0|MF494612|SH1616188.08FU;k:Fungi,p:Ascomycota,c:Dothideomycetes,o:Pleosporales,f:Phaeosphaeriaceae,g:Paraphoma,s:Paraphoma fimeti
OTU85	4	8	0	0	4	0	0	0	0	10	0	0	8274	140	0	2753	545	0	17	2050	0	0	0	0	0	0	0	3	0	0	0	0	0	0	222	0	0	0	0	43	28	0	0	11	SS|0.9300|HM036633|NA;k:Fungi,p:Ascomycota,c:Sordariomycetes,o:Sordariales,f:Helminthosphaeriaceae,g:Spadicoides,s:Spadicoides bina
OTU86	29	7	263	86	1003	7868	0	407	0	0	0	0	0	0	0	0	0	0	0	591	0	0	11	3	1769	193	0	571	0	0	332	110	0	0	0	0	0	0	0	0	0	194	0	0	GS|99.5|MG098304|SH1615660.08FU;k:Fungi,p:Ascomycota,c:Sordariomycetes,o:Sordariales,f:Lasiosphaeriaceae,g:Jugulospora,s:Jugulospora rotula
OTU87	169	0	33	135	0	19	2126	498	4	2792	0	0	0	0	0	0	0	0	0	0	0	0	226	0	1	0	1700	640	0	3978	43	178	0	0	0	0	1	0	2	1	0	0	3898	93	GS|100.0|MF529850|NA;k:Fungi,p:Ascomycota,c:Sordariomycetes
OTU88	6913	0	0	21	0	0	0	4	36	115	0	3	0	2959	0	0	0	2	114	0	731	0	119	0	0	0	0	64	0	0	0	40	0	0	0	0	1149	81	93	29	0	0	0	0	GS|97.3|KP013031|SH1563450.08FU;k:Fungi,p:Basidiomycota,c:Dacrymycetes,o:Dacrymycetales,f:Dacrymycetaceae,g:Calocera
OTU89	0	0	0	1	0	0	0	0	0	0	1120	0	0	0	0	0	0	0	0	0	0	364	2	0	0	0	0	0	0	0	0	2	4929	63	3981	2613	0	0	0	5	0	0	0	51	GSL|100.0|EF419976|SH1573805.08FU;k:Fungi,p:Ascomycota,c:Eurotiomycetes,o:Phaeomoniellales,f:Phaeomoniellaceae,g:Aequabiliella,s:Aequabiliella effusa
OTU90	8045	188	15	3	1063	156	1933	152	89	37	0	0	0	0	1143	0	0	2	0	0	0	0	72	17	53	9	49	23	39	167	16	15	13	0	0	0	0	0	0	0	0	0	0	0	GSL|100.0|MH178690|SH1525448.08FU;k:Fungi,p:Ascomycota,c:Dothideomycetes,o:Pleosporales,f:Didymosphaeriaceae,g:Pseudopithomyces
OTU91	0	0	0	1	0	0	0	31	0	0	0	0	0	1379	510	0	0	0	6448	0	0	0	0	0	21	0	0	0	0	0	0	5	0	0	0	45	2	2552	0	0	0	0	0	0	US|0.9138|KJ778629|SH1240244.08FU;k:Stramenopila,p:Oomycota,c:Oomycetes,o:Peronosporales
OTU92	0	0	2	1	0	0	0	0	0	0	0	0	0	0	0	2	0	0	0	0	0	18196	0	0	2	0	0	0	0	0	0	0	91	0	0	1104	0	0	0	0	0	0	0	0	GS|100.0|AY513136|SH1524919.08FU;k:Fungi,p:Basidiomycota,c:Agaricomycetes,o:Russulales,f:Auriscalpiaceae,g:Artomyces,s:Artomyces pyxidatus
OTU93	0	0	0	0	0	0	0	0	0	0	455	0	0	0	0	0	0	0	0	0	0	0	0	0	0	0	0	0	0	0	0	1	9353	1263	0	0	0	0	0	0	0	0	1	159	GS|100.0|DQ899094|SH1514167.08FU;k:Fungi,p:Basidiomycota,c:Agaricomycetes,o:Cantharellales,g:Sistotrema,s:Sistotrema brinkmannii
OTU94	0	0	13	2796	0	0	0	70	115	9	0	0	0	0	0	0	0	0	0	0	0	0	0	0	1093	0	2	567	3570	96	21	3673	0	0	0	0	0	41	0	828	0	0	0	0	GS|98.2|MG237858|SH1567246.08FU;k:Fungi,p:Ascomycota,c:Sordariomycetes,o:Pleurotheciales,f:Pleurotheciaceae,g:Phaeoisaria
OTU95	0	5	2	0	0	0	0	0	0	0	0	0	0	1435	0	3583	0	1496	92	1497	73	0	2	7	0	0	0	6	0	0	2	5	0	100	0	205	510	176	908	1221	109	246	147	0	GS|100.0|AY857522|SH1556903.08FU;k:Fungi,p:Ascomycota,c:Eurotiomycetes,o:Chaetothyriales,f:Herpotrichiellaceae,g:Exophiala,s:Exophiala heteromorpha
OTU96	1319	260	139	51	9308	456	396	572	105	98	0	0	0	0	0	2	0	0	0	0	0	3	1114	122	1544	120	123	64	529	238	264	58	333	455	175	210	0	65	0	27	0	67	0	14	GSL|100.0|EU295637|SH1525446.08FU;k:Fungi,p:Ascomycota,c:Dothideomycetes,o:Pleosporales,f:Didymosphaeriaceae
OTU97	198	0	0	267	340	0	97	67	54	0	0	0	0	0	0	0	0	0	0	0	0	0	5567	0	1982	6	164	357	1819	9	3	416	0	0	0	0	0	0	0	0	0	0	1	0	US|0.9536|MF971268|SH1235760.08FU;k:Fungi,p:Ascomycota,c:Sordariomycetes
OTU98	53	96	5	2	23	4	5	71	0	10	0	0	7786	400	0	1553	0	886	78	0	0	0	30	6	62	0	2	7	0	0	2	6	0	0	1	0	1099	149	421	5	0	135	975	275	GSL|100.0|EU128030|SH1581100.08FU;k:Fungi,p:Ascomycota,c:Sordariomycetes,o:Togniniales,f:Togniniaceae,g:Phaeoacremonium
OTU99	23	55	43	0	780	8	1287	7	0	6915	0	0	0	0	0	1234	0	0	0	0	933	0	7	0	530	0	14	4	0	144	76	2	0	0	1	0	0	88	0	0	0	0	0	0	GSL|100.0|MG685669|SH1615599.08FU;k:Fungi,p:Ascomycota,c:Sordariomycetes,o:Sordariales,f:Chaetomiaceae,g:Chaetomium
OTU100	154	7270	12	9	16	0	41	52	13	0	0	0	2023	0	0	1776	0	0	0	0	0	0	168	3442	21	0	8	39	1301	5	19	13	0	0	0	0	0	0	0	0	130	0	1	0	GS|98.9|KC841950|NA;k:Fungi,p:Ascomycota,c:Sordariomycetes,o:Microascales
OTU101	893	0	0	0	14971	3	11	5469	0	0	0	0	2	0	0	0	2	2	3	0	0	0	0	0	0	0	0	0	0	0	0	0	0	0	0	0	0	0	0	0	0	0	0	0	GS|100.0|MG417706|NA;k:Fungi,p:Basidiomycota,c:Agaricomycetes,o:Agaricales
OTU102	20	1382	535	9	16	3153	2594	78	4	2940	0	0	0	0	0	0	0	0	0	0	0	0	8	1616	27	794	3239	0	44	150	827	12	0	0	0	0	1	0	0	0	0	0	0	0	GSL|100.0|MF281316|SH1549902.08FU;k:Fungi,p:Ascomycota,c:Eurotiomycetes,o:Eurotiales,f:Aspergillaceae,g:Aspergillus,s:Aspergillus pseudodeflectus
OTU103	3	0	0	0	0	0	5	0	0	0	0	0	0	0	0	0	0	0	0	0	0	0	0	0	0	0	2	4	0	0	0	2	4970	4033	0	0	0	0	0	0	0	0	0	0	GS|100.0|AY618669|SH1244174.08FU;k:Fungi,p:Basidiomycota,c:Pucciniomycetes,o:Pachnocybales,f:Pachnocybaceae,g:Pachnocybe,s:Pachnocybe ferruginea
OTU104	0	0	0	0	0	0	0	0	239	14	7	0	0	0	3	0	0	0	160	6024	1495	0	0	0	0	0	0	0	59	0	0	1	2062	3	1	0	0	2	0	1579	0	0	0	126	SS|0.8800|KT380099|SH1151466.08FU;k:Fungi,p:Ascomycota,c:Orbiliomycetes,o:Orbiliales,f:Orbiliaceae,g:Orbilia
OTU105	0	0	0	0	0	0	0	0	0	0	0	1	0	8417	0	0	0	0	0	4610	0	0	0	0	0	0	0	0	0	0	0	0	0	0	0	0	0	345	0	58	0	0	0	122	GS|99.5|KT991679|SH1527137.08FU;k:Fungi,p:Ascomycota,c:Sordariomycetes,g:Xylomelasma,s:Xylomelasma sordida
OTU106	871	9	0	12	2620	218	604	6289	33	33	0	0	0	0	0	0	0	0	2	0	0	0	212	0	68	11	53	904	13	5	2	16	0	0	0	0	0	0	0	0	0	0	0	0	GS|100.0|FJ552933|SH1646256.08FU;k:Fungi,p:Ascomycota,c:Dothideomycetes,o:Pleosporales,f:Pleosporaceae
OTU107	3	0	0	0	0	0	0	0	0	0	0	0	0	8225	0	0	0	0	0	0	0	0	0	0	0	0	0	0	0	0	0	0	0	0	0	0	0	0	0	0	0	0	0	0	GS|99.5|AY843140|SH1154572.08FU;k:Fungi,p:Ascomycota,c:Dothideomycetes,o:Capnodiales
OTU108	0	0	0	0	0	0	0	0	0	0	0	0	0	0	5489	0	0	0	0	0	0	0	0	0	0	0	0	0	0	0	0	0	0	2273	0	0	0	0	0	0	0	0	0	0	SS|1.0000|GQ924027|SH1179227.08FU;k:Fungi,p:Ascomycota,c:Sordariomycetes,o:Conioscyphales
OTU109	100	18	0	3	55	13	52	185	6	7	0	0	0	0	199	0	0	0	0	0	0	0	270	43	108	3	30	11	78	12	0	2	646	2800	4383	788	266	0	0	0	0	0	1	0	GSL|100.0|MH202939|SH1515060.08FU;k:Fungi,p:Ascomycota,c:Dothideomycetes,o:Dothideales,f:Aureobasidiaceae
OTU110	0	3	0	1	0	0	0	30	5	0	0	1	0	0	3	0	0	0	14453	0	6417	0	0	0	0	0	0	0	0	0	0	0	0	0	0	0	103	0	0	0	0	0	0	0	SS|1.0000|UDB013162|SH1241697.08FU;k:Fungi,p:Basidiomycota,c:Agaricomycetes,o:Auriculariales
OTU111	56	0	0	0	8769	0	0	0	0	0	0	0	0	0	0	0	0	0	0	0	0	0	0	0	18	0	0	0	0	0	0	0	0	0	0	0	0	0	0	0	0	0	0	0	GS|100.0|MF534989|NA;k:Fungi,p:Chytridiomycota,c:Rhizophlyctidomycetes,o:Rhizophlyctidales,f:Rhizophlyctidaceae,g:Rhizophlyctis,s:Rhizophlyctis rosea
OTU112	2218	352	11	29	1050	106	420	2216	86	58	213	0	0	0	0	0	0	0	0	0	0	0	1039	66	698	45	170	288	995	36	21	34	0	0	0	0	0	0	0	4	5357	0	97	0	GSL|100.0|LT592929|SH1547057.08FU;k:Fungi,p:Ascomycota,c:Dothideomycetes,o:Pleosporales
OTU113	0	2171	152	3	0	97	14	0	0	18	0	0	0	0	0	0	0	0	0	0	0	0	5	2730	34	107	49	0	5	2	234	1	0	0	1	0	0	0	0	0	3217	2	201	0	GS|100.0|MG663590|NA;k:Fungi,p:Ascomycota,c:Leotiomycetes,o:Thelebolales,f:Pseudeurotiaceae,g:Hyphozyma,s:Hyphozyma variabilis
OTU114	31	4	5	4	0	3	0	13	0	0	0	1	0	516	1342	0	1158	0	897	286	48	0	0	11	56	1	0	8	17	9	12	11	243	528	343	1021	537	902	215	726	0	0	0	260	GS|99.0|KJ652934|SH1529595.08FU;k:Fungi,p:Ascomycota,c:Eurotiomycetes,o:Chaetothyriales,f:Herpotrichiellaceae,g:Exophiala,s:Exophiala bergeri
OTU115	0	0	0	1	0	0	327	63	0	0	0	0	0	0	6156	0	0	0	0	0	0	0	0	0	0	0	0	12	0	0	0	0	0	0	0	0	0	0	0	0	0	0	0	0	US|0.9090|MH625492|NA;k:Fungi,p:Basidiomycota,c:Tremellomycetes,o:Tremellales
OTU116	0	0	0	0	0	0	0	3	41	66	0	0	0	0	0	0	0	0	0	1363	9597	0	0	0	0	0	0	0	0	0	0	3	0	0	0	0	0	0	0	0	0	0	0	150	GS|97.0|UDB025191|SH1182525.08FU;k:Fungi,p:Basidiomycota,c:Agaricomycetes,o:Auriculariales
OTU117	4	43	912	168	0	0	0	0	374	0	0	0	305	0	0	0	0	0	0	0	0	0	13	287	9	0	0	16	2236	1841	1258	223	0	0	0	0	1	0	0	21	0	0	0	165	GS|100.0|KT278720|SH1567244.08FU;k:Fungi,p:Ascomycota,c:Sordariomycetes,o:Pleurotheciales,f:Pleurotheciaceae,g:Phaeoisaria,s:Phaeoisaria fasciculata
OTU118	0	0	0	1	9	0	0	3	0	0	0	4	0	13156	0	453	0	0	0	0	0	4	0	0	0	0	0	0	0	0	0	0	0	0	0	0	0	0	0	0	0	0	0	0	US|0.9511|GU079613|SH1646511.08FU;k:Fungi,p:Ascomycota,c:Sordariomycetes
OTU119	0	17	0	1	17	0	3	14	0	0	0	0	1935	0	0	2021	0	0	194	0	118	0	1	43	47	0	0	7	0	1	0	0	42	0	0	87	49	946	642	123	0	0	2001	0	GS|100.0|GQ154541|SH1645108.08FU;k:Fungi,p:Ascomycota,c:Sordariomycetes,o:Coniochaetales,f:Coniochaetaceae,g:Coniochaeta,s:Coniochaeta prunicola
OTU120	37	256	2	0	3679	516	2021	77	0	11	0	0	0	0	0	0	0	0	0	0	0	0	0	24	245	0	5	0	0	4	0	0	0	0	0	0	0	0	0	0	0	0	0	0	US|0.9380|None;k:Fungi,p:Basidiomycota,c:Agaricomycetes,o:Agaricales
OTU121	0	0	0	0	0	0	0	0	0	4	0	0	0	0	0	0	0	0	0	0	2837	0	0	0	0	0	0	0	0	0	0	0	0	0	0	0	0	0	0	0	0	0	0	2974	GS|100.0|KC514879|SH1647285.08FU;k:Fungi,p:Ascomycota,c:Leotiomycetes,o:Helotiales,f:Vibrisseaceae,g:Phialocephala,s:Phialocephala lagerbergii
OTU122	38	0	0	54	7	11	1116	22	0	1217	0	2	0	0	0	0	0	0	0	0	0	0	107	0	9	0	4	372	3	2163	0	84	0	0	0	0	0	0	0	0	0	0	0	0	GS|100.0|MH430447|NA;k:Fungi,p:Ascomycota,c:Sordariomycetes,o:Sordariales,f:Lasiosphaeriaceae,g:Podospora,s:Podospora communis
OTU123	0	0	2	0	0	0	0	4	0	0	2626	0	0	0	51	0	0	87	0	0	0	0	0	0	0	0	0	5	5	0	2	1	0	0	0	2	113	1	71	268	0	860	4513	87	GSL|100.0|EF159528|SH1645235.08FU;k:Fungi,p:Ascomycota,c:Sordariomycetes,o:Hypocreales
OTU124	399	0	30	11	104	0	212	203	0	0	0	0	0	1749	0	0	0	1987	0	0	0	0	64	0	92	0	25	5	0	0	51	9	0	0	0	0	0	282	0	0	0	0	25	0	US|0.9438|MF555577|NA;k:Fungi,p:Ascomycota,c:Sordariomycetes
OTU125	0	0	0	5	14	0	538	2427	57	467	0	0	0	0	0	0	0	0	0	0	314	0	4	0	4	0	0	1061	190	363	0	5	0	0	0	0	0	0	0	0	0	0	0	217	GS|99.5|FJ761501|NA;k:Fungi,p:Ascomycota,c:Dothideomycetes,o:Pleosporales
OTU126	0	41	289	0	0	437	142	0	0	574	0	0	0	0	0	0	0	0	0	0	0	0	3	27	0	288	241	6	0	2508	513	1	0	0	0	0	0	1	0	0	0	0	0	16	US|0.9045|JX331102|NA;k:Fungi,p:Ascomycota,c:Sordariomycetes,o:Hypocreales
OTU127	0	0	0	0	0	0	0	18	0	5	70	0	0	0	0	0	0	0	2698	0	365	0	4	0	0	0	0	85	0	0	0	3	0	0	0	0	0	0	2561	0	0	0	0	210	SS|1.0000|LC192096|SH1562574.08FU;k:Fungi,p:Ascomycota,c:Eurotiomycetes,o:Chaetothyriales,f:Herpotrichiellaceae,g:Cladophialophora
OTU128	0	0	0	0	0	0	0	0	0	0	476	0	0	0	0	0	0	0	0	0	0	0	1	0	0	0	0	0	0	0	0	2	3058	389	1819	162	0	0	0	0	0	0	1	1	US|0.9145|FJ903295|SH1650465.08FU;k:Fungi,p:Ascomycota,c:Sordariomycetes,o:Hypocreales
OTU129	38	9	0	0	0	0	0	0	0	0	0	0	3425	0	0	0	0	0	0	0	0	0	619	12	16	1	0	0	0	0	0	2	0	0	0	5	6606	0	0	0	4454	2	16	352	GS|99.5|KX175931|NA;k:Fungi,p:Ascomycota,c:Sordariomycetes,o:Coniochaetales,f:Coniochaetaceae,g:Coniochaeta
OTU130	1200	0	1	48	0	0	0	4	7	995	1520	0	0	0	0	0	0	0	931	0	716	0	25	0	0	0	4	30	0	6	0	74	860	0	0	0	0	0	0	0	0	0	0	777	GDL|98.0|KF780591|SH1190229.08FU;k:Fungi,p:Ascomycota
OTU131	0	0	0	0	0	0	0	0	0	0	0	0	4775	0	0	0	0	0	0	0	0	0	4	0	0	1	0	0	0	0	0	0	0	0	0	0	0	0	0	0	0	0	1542	1	GS|100.0|MG433262|NA;k:Fungi,p:Ascomycota,c:Sordariomycetes,o:Coniochaetales,f:Coniochaetaceae,g:Coniochaeta,s:Coniochaeta acaciae
OTU132	0	32	1	62	190	39	6	41	0	8	0	0	0	0	0	0	0	0	0	0	0	0	14	369	3686	13	7	68	1096	0	10	124	0	0	0	0	0	0	0	0	0	0	0	0	US|0.9110|JX361560|NA;k:Fungi,p:Basidiomycota,c:Agaricomycetes,o:Russulales
OTU133	0	0	0	2	0	0	0	0	0	0	122	0	0	0	2608	0	0	0	127	0	0	0	0	0	0	0	0	4	0	0	0	0	169	1652	539	0	0	0	148	0	0	0	0	4	GS|99.0|AF444506|SH1522427.08FU;k:Fungi,p:Basidiomycota,c:Microbotryomycetes,g:Colacogloea,s:Colacogloea philyla
OTU134	0	0	0	0	0	0	0	0	0	0	0	0	0	0	0	0	0	0	0	0	0	0	0	0	0	0	0	0	0	0	0	0	0	4996	1	0	0	0	0	0	0	0	0	0	GS|100.0|KY555025|SH1514166.08FU;k:Fungi,p:Basidiomycota,c:Agaricomycetes,o:Cantharellales,g:Sistotrema,s:Sistotrema brinkmannii
OTU135	544	131	4	1	396	6	75	73	64	33	0	0	0	0	0	0	0	0	0	0	0	0	1466	14	32	13	7	143	576	7	0	0	0	0	1	0	0	0	0	0	0	595	152	126	GS|100.0|AY383749|SH1651362.08FU;k:Fungi,p:Basidiomycota,c:Microbotryomycetes,g:Curvibasidium,s:Curvibasidium cygneicollum
OTU136	0	0	0	0	0	0	0	0	0	9	0	0	0	0	0	0	0	0	0	2271	1769	0	0	0	0	0	0	0	0	2	0	0	0	0	0	0	0	0	0	42	0	0	1	1197	SS|1.0000|KY853465|SH1144352.08FU;k:Fungi,p:Ascomycota,c:Sordariomycetes,o:Xenospadicoidales,f:Xenospadicoidaceae,g:Pseudodiplococcium,s:Pseudodiplococcium ibericum
OTU137	2091	0	0	0	0	0	0	0	0	0	0	0	0	0	0	0	0	0	0	0	0	0	0	0	1	0	0	0	0	0	0	0	0	0	0	0	2153	0	0	0	0	0	0	0	GS|100.0|KJ713995|SH1145852.08FU;k:Fungi,p:Basidiomycota,c:Agaricomycetes,o:Agaricales,f:Clavariaceae,g:Mucronella
OTU138	0	0	0	2	3652	0	0	0	0	0	0	0	0	0	0	0	0	0	0	0	0	0	0	0	641	0	0	0	0	3	0	3	0	0	0	0	0	0	0	0	0	0	0	0	GS|100.0|HG935975|SH1615673.08FU;k:Fungi,p:Ascomycota,c:Sordariomycetes,o:Sordariales,f:Lasiosphaeriaceae
OTU139	551	72	23	86	99	8	12	268	56	0	0	0	0	0	0	0	0	0	0	0	0	0	1558	263	595	14	45	2463	226	6	23	133	0	0	0	0	0	8	132	40	0	0	1	0	GS|100.0|EU035459|SH1626886.08FU;k:Fungi,p:Ascomycota,c:Dothideomycetes,o:Venturiales,f:Venturiaceae,g:Venturia,s:Venturia hystrioides
OTU140	0	2662	2	0	0	0	0	0	0	0	0	0	1121	0	0	0	0	0	0	0	0	0	0	144	0	0	0	0	0	0	0	2	0	0	0	0	0	0	0	0	0	0	0	0	GS|98.0|FN397400|SH1610612.08FU;k:Fungi,p:Basidiomycota,c:Agaricomycetes,o:Auriculariales
OTU141	13	176	100	8	653	174	0	62	12	11	0	0	0	0	0	416	0	0	199	1078	0	0	40	340	432	10	6	39	87	29	141	18	0	0	0	0	92	122	135	209	0	0	0	81	GSL|100.0|MF541525|SH1567967.08FU;k:Fungi,p:Ascomycota,c:Sordariomycetes,o:Hypocreales,f:Hypocreaceae,g:Trichoderma,s:Trichoderma citrinoviride
OTU142	3575	0	0	6	0	22	4	591	48	0	0	0	0	0	0	0	0	0	0	0	0	0	138	0	0	0	0	0	0	0	0	6	0	0	0	0	0	0	0	0	0	0	0	0	GS|99.0|JQ429152|SH1180398.08FU;k:Fungi,p:Ascomycota,c:Dothideomycetes,o:Mytilinidales,f:Kirschsteiniotheliaceae,g:Taeniolella,s:Taeniolella rudis
OTU143	12	0	0	0	0	0	0	0	0	0	147	0	0	0	1917	0	1052	0	0	0	179	0	0	0	0	0	0	0	0	0	0	0	0	393	0	294	0	1	0	0	0	0	0	0	US|0.9138|MH240407|NA;k:Stramenopila,p:Oomycota,c:Oomycetes,o:Peronosporales
OTU144	0	2056	27	0	3	0	0	0	0	21	0	0	0	0	0	0	0	0	0	0	0	0	0	1604	0	0	0	0	0	19	41	0	0	0	0	0	0	0	0	0	0	0	0	0	GS|97.9|MH655472|NA;k:Fungi,p:Mortierellomycota,c:Mortierellomycetes,o:Mortierellales,f:Mortierellaceae,g:Mortierella
OTU145	56	34	156	19	33	18	21	22	16	534	0	0	0	0	0	0	0	267	0	0	0	0	67	18	565	1	36	142	538	1325	224	26	0	0	0	0	0	0	0	228	0	0	0	215	GS|99.5|KP991599|NA;k:Fungi,p:Ascomycota,c:Sordariomycetes,o:Sordariales,f:Lasiosphaeriaceae
OTU146	72	129	11	9	97	85	93	9	11	27	0	0	0	0	0	0	0	0	0	0	0	0	217	340	916	59	246	934	932	116	35	10	0	0	0	0	0	0	0	27	0	0	0	1	GS|100.0|KF800304|SH1507371.08FU;k:Fungi,p:Ascomycota,c:Dothideomycetes,o:Botryosphaeriales,f:Botryosphaeriaceae,g:Dothiorella
OTU147	8	0	0	0	0	0	0	0	30	3	0	0	0	0	0	0	0	0	191	2909	61	0	0	0	0	0	0	0	0	0	0	0	0	0	0	37	0	0	0	272	0	0	0	0	GDL|97.4|MF329512|NA;k:Fungi,p:Basidiomycota,c:Microbotryomycetes
OTU148	43	980	51	11	24	647	1070	94	5	31	0	0	0	0	0	0	0	0	0	0	0	0	36	451	170	107	588	35	25	211	81	17	0	0	0	0	0	0	0	55	0	0	159	0	GSL|100.0|MG274309|SH1610165.08FU;k:Fungi,p:Ascomycota,c:Sordariomycetes,o:Hypocreales,f:Nectriaceae,g:Fusarium
OTU149	159	57	8	3	22	10	21	7	12	29	483	0	0	0	739	0	0	0	0	0	0	73	50	24	61	0	14	21	22	3	9	2	0	0	0	513	0	133	142	101	424	347	787	152	GS|99.5|FM200535|SH1645148.08FU;k:Fungi,p:Ascomycota,c:Sordariomycetes,o:Coniochaetales,f:Coniochaetaceae,g:Coniochaeta
OTU150	1360	267	1	7	490	164	398	367	44	53	0	1	0	0	0	0	0	0	0	0	0	0	42	28	248	7	12	170	71	24	2	3	0	0	0	0	0	0	0	0	0	0	0	0	GS|100.0|KY100126|SH1549606.08FU;k:Fungi,p:Ascomycota,c:Sordariomycetes,o:Trichosphaeriales,f:Trichosphaeriaceae,g:Nigrospora,s:Nigrospora oryzae
OTU151	8	5	199	4	7	1815	248	11	0	2344	0	0	0	0	0	0	2	0	0	0	0	0	46	0	0	551	560	3	0	815	315	1	0	0	0	0	0	0	0	0	0	0	0	92	US|0.9138|MG418580|NA;k:Fungi,p:Ascomycota,c:Sordariomycetes,o:Hypocreales
OTU152	0	0	5	0	0	0	0	0	0	130	0	0	0	0	0	0	0	0	0	0	3289	0	0	0	0	0	0	0	0	135	12	0	0	0	0	0	0	0	0	0	0	0	0	0	GS|97.8|EU041784|SH1238098.08FU;k:Fungi,p:Ascomycota,c:Sordariomycetes,o:Pleurotheciales,f:Pleurotheciaceae,g:Pleurothecium,s:Pleurothecium obovoideum
OTU153	0	3	7	0	0	0	0	0	0	0	0	0	0	0	0	2992	0	0	0	0	0	0	5	20	0	0	6	0	0	0	8	0	0	0	0	0	0	0	0	0	0	0	155	0	GSL|100.0|AF145328|SH1557454.08FU;k:Fungi,p:Basidiomycota,c:Tremellomycetes,o:Filobasidiales,f:Filobasidiaceae,g:Naganishia,s:Naganishia adeliensis
OTU154	0	0	0	0	3341	0	6	8	15	0	0	0	0	0	0	0	0	0	0	0	0	0	0	0	0	3	0	0	0	0	0	0	0	0	0	0	0	0	0	0	0	0	0	0	GS|100.0|KP772747|SH1557010.08FU;k:Fungi,p:Mortierellomycota,c:Mortierellomycetes,o:Mortierellales,f:Mortierellaceae,g:Mortierella,s:Mortierella elongata
OTU155	1530	8	0	37	47	25	200	37	31	8	0	0	0	0	0	0	0	0	0	0	0	0	2482	0	26	0	0	0	12	0	0	59	0	0	0	0	0	0	0	0	0	0	0	0	GSL|100.0|MG256008|SH1546322.08FU;k:Fungi,p:Ascomycota,c:Sordariomycetes,o:Hypocreales,f:Nectriaceae
OTU156	286	56	13	1	1175	36	112	869	84	12	0	0	0	0	0	0	0	0	0	0	0	0	216	409	929	101	32	3921	2223	1638	16	2	0	0	0	0	0	1	0	0	0	0	0	0	GS|100.0|KY821206|NA;k:Fungi,p:Ascomycota,c:Sordariomycetes
OTU157	0	6	2	5	2477	0	0	15	7	6	0	0	0	0	0	0	0	0	0	0	0	0	24	16	3673	2	0	7	2	0	3	4	0	0	0	0	0	1	0	1	0	0	1	0	US|0.9145|MG418040|NA;k:Fungi,p:Mucoromycota,c:Mucoromycetes,o:Mucorales
OTU158	17	3	130	0	22	394	625	12	0	114	0	0	0	0	0	1888	786	1837	20	0	2	0	0	0	1	7	218	0	0	2	252	0	0	0	158	0	0	0	286	0	0	54	158	0	GSL|100.0|MF326430|SH1567965.08FU;k:Fungi,p:Ascomycota,c:Sordariomycetes,o:Hypocreales,f:Hypocreaceae,g:Trichoderma
OTU159	8	0	1	0	12	0	0	3	0	0	445	0	0	90	0	2416	2	195	1463	0	0	0	2	0	0	0	0	7	5	0	1	1	126	0	0	0	1	177	1569	0	0	0	90	0	GS|100.0|KP035001|SH1160378.08FU;k:Fungi,p:Ascomycota,c:Eurotiomycetes,o:Chaetothyriales,f:Herpotrichiellaceae,g:Capronia
OTU160	568	3	105	3	274	71	171	138	0	64	0	0	0	0	0	0	0	0	0	0	0	0	107	8	1307	14	223	75	149	1	130	7	0	0	1	0	4	1	0	0	0	0	0	0	GDL|97.7|MF533998|NA;k:Fungi
OTU161	10	6	0	179	7	0	0	71	19	5	0	0	0	0	0	0	0	0	0	0	0	0	101	0	0	0	0	930	1470	12	0	230	0	0	0	0	0	0	0	0	0	0	0	0	GS|100.0|HQ713776|SH1578228.08FU;k:Fungi,p:Ascomycota,c:Eurotiomycetes,o:Chaetothyriales,f:Herpotrichiellaceae,g:Phialophora,s:Phialophora cyclaminis
OTU162	9	10	242	1	0	2298	0	14	0	150	0	0	0	0	0	0	0	0	0	0	0	0	7	19	1	208	3	6	0	104	323	1	0	0	0	0	0	0	0	10	0	0	0	0	GSL|100.0|MF039217|SH1167748.08FU;k:Fungi,p:Ascomycota,c:Eurotiomycetes,o:Eurotiales,f:Aspergillaceae,g:Aspergillus,s:Aspergillus sojae
OTU163	0	0	0	0	2186	0	0	148	0	0	0	0	0	0	0	0	0	0	0	0	0	0	0	0	760	0	0	0	0	0	0	0	0	0	0	0	0	0	0	0	0	0	0	0	GS|100.0|AY969665|SH1150270.08FU;k:Fungi,p:Mortierellomycota,c:Mortierellomycetes,o:Mortierellales
OTU164	47	29	0	2	1997	5	206	52	79	126	0	0	0	0	0	0	0	0	0	591	0	0	2	0	0	0	0	54	0	0	0	1	0	0	0	0	0	0	75	0	0	0	0	0	US|0.9145|KF274287|SH1176013.08FU;k:Fungi,p:Ascomycota,c:Sordariomycetes,o:Hypocreales
OTU165	0	0	0	0	0	0	0	0	0	0	1017	0	0	0	0	0	0	0	0	0	0	0	19	0	0	0	0	0	0	0	0	3	14	2492	0	1213	1814	0	0	0	0	0	0	0	SS|1.0000|KT380099|SH1151466.08FU;k:Fungi,p:Ascomycota,c:Orbiliomycetes,o:Orbiliales,f:Orbiliaceae,g:Orbilia,s:Orbilia eucalypti
OTU166	0	4	0	0	2	2800	0	7	0	4	0	0	0	0	0	0	0	0	0	0	0	0	0	0	0	723	0	0	0	0	6	0	0	0	0	0	0	0	0	0	0	0	1	0	GSL|100.0|EF619848|SH1517558.08FU;k:Fungi,p:Ascomycota,c:Sordariomycetes,o:Xylariales,f:Microdochiaceae,g:Idriella,s:Idriella rara
OTU167	10	3	0	11	5	0	0	0	0	0	0	0	4505	0	0	0	0	0	0	0	0	0	0	0	5	0	0	0	0	0	0	19	0	0	0	0	0	0	0	0	0	0	0	0	US|0.9340|FJ759896|NA;k:Fungi,p:Ascomycota,c:Sordariomycetes
OTU168	0	0	0	0	2551	35	26	56	0	0	0	0	0	0	0	0	0	0	0	0	0	0	0	0	20	0	7	0	0	4	0	0	0	0	0	0	0	0	0	0	0	0	0	0	GS|100.0|LC205067|NA;k:Fungi,p:Ascomycota,c:Leotiomycetes,o:Helotiales,f:Helotiaceae
OTU169	606	36	35	17	872	224	774	50	41	77	0	0	0	0	0	0	0	0	0	0	0	0	442	392	620	15	31	64	394	18	55	43	0	0	0	0	0	0	0	0	0	0	0	0	GS|99.2|GQ499379|SH1245329.08FU;k:Fungi,p:Chytridiomycota,c:Lobulomycetes,o:Lobulomycetales,f:Lobulomycetaceae,g:Alogomyces,s:Alogomyces tanneri
OTU170	2438	0	0	1	0	0	0	3	0	0	0	0	0	0	0	0	0	0	0	0	0	0	0	0	0	0	0	0	0	0	0	0	0	0	282	0	0	0	0	0	0	0	0	0	US|0.9384|JF945981|NA;k:Fungi,p:Ascomycota,c:Sordariomycetes
OTU171	407	0	0	29	130	0	0	311	11	0	0	0	0	0	0	0	0	0	0	0	0	0	1032	0	232	0	0	557	153	0	0	43	0	0	0	0	0	0	0	0	0	0	0	0	GS|100.0|AB580886|NA;k:Fungi,p:Ascomycota,c:Sordariomycetes
OTU172	1685	0	0	142	12	0	0	16	0	58	0	0	0	0	0	0	0	165	0	0	0	0	3356	0	8	3	13	18	31	8	0	219	0	0	0	0	1082	0	138	0	0	0	39	0	GS|100.0|U31848|SH1529625.08FU;k:Fungi,p:Ascomycota,c:Eurotiomycetes,o:Chaetothyriales,f:Herpotrichiellaceae,g:Phialophora,s:Phialophora verrucosa
OTU173	0	0	0	0	0	2541	50	27	0	27	0	0	0	0	0	0	0	0	0	0	0	0	0	0	0	101	0	3	0	0	0	0	0	0	0	0	0	0	0	0	0	0	0	0	GS|100.0|JX360578|NA;k:Fungi,p:Ascomycota,c:Sordariomycetes,o:Hypocreales
OTU174	0	0	0	300	15	0	10	0	119	0	0	0	0	0	0	0	0	0	0	0	0	0	0	0	0	0	10	0	2293	31	0	386	0	0	0	0	0	0	0	0	0	0	0	0	US|0.9119|JX345848|NA;k:Fungi,p:Ascomycota,c:Sordariomycetes,o:Hypocreales
OTU175	17	17	298	9	0	1653	484	17	0	2099	0	0	0	0	0	0	0	0	0	0	0	0	85	0	0	574	1069	25	20	738	469	14	0	0	0	0	0	0	0	10	0	0	18	0	GS|98.2|KU839100|SH1240528.08FU;k:Fungi,p:Ascomycota,c:Sordariomycetes,o:Hypocreales
OTU176	22	127	24	1	21	280	653	21	16	1647	0	0	0	0	0	0	0	0	0	0	73	0	4	22	28	99	368	4	0	545	33	0	0	0	0	0	0	0	0	0	0	0	0	0	GS|100.0|DQ307332|SH1647400.08FU;k:Fungi,p:Ascomycota,c:Dothideomycetes,o:Venturiales,f:Sympoventuriaceae,g:Scolecobasidium,s:Scolecobasidium humicola
OTU177	5	0	167	0	0	11	11	0	0	2304	0	1	0	0	0	0	0	0	0	0	0	0	5	0	0	5	0	0	0	172	281	0	0	0	0	0	0	0	0	0	0	0	0	0	GSL|100.0|MF039645|SH1546322.08FU;k:Fungi,p:Ascomycota,c:Sordariomycetes,o:Hypocreales,f:Nectriaceae,g:Fusarium,s:Fusarium keratoplasticum
OTU178	0	0	0	0	4	0	0	0	0	0	350	0	0	0	2389	0	0	0	200	0	0	0	0	0	0	3	0	10	0	0	0	0	0	0	15	0	0	0	337	0	0	0	0	0	SS|0.9300|KY099601|SH1647183.08FU;k:Fungi,p:Ascomycota,c:Eurotiomycetes,o:Coryneliales,f:Coryneliaceae,g:Caliciopsis,s:Caliciopsis pinea
OTU179	385	43	0	0	484	49	166	254	19	13	0	0	0	0	0	0	1157	0	0	0	0	0	0	0	0	0	0	0	0	0	0	0	0	0	0	0	0	0	0	0	0	0	0	0	GSL|100.0|KJ380909|SH1158126.08FU;k:Fungi,p:Ascomycota,c:Dothideomycetes,o:Pleosporales,f:Pleosporaceae,g:Exserohilum,s:Exserohilum turcicum
OTU180	1811	0	0	5	0	0	0	3	0	11	0	0	0	0	0	0	0	0	0	0	0	0	1538	0	0	0	0	0	0	0	0	1	0	0	0	0	0	0	0	0	0	0	0	0	GS|99.1|FJ778736|NA;k:Fungi,p:Ascomycota,c:Eurotiomycetes,o:Chaetothyriales,f:Herpotrichiellaceae,g:Cladophialophora
OTU181	0	0	0	0	0	0	0	0	0	0	0	0	0	0	0	0	0	0	0	0	2186	0	0	0	0	0	0	0	0	0	0	0	0	0	0	42	0	0	0	0	0	0	0	233	GS|99.5|KX586149|SH1234524.08FU;k:Fungi,p:Ascomycota,c:Sordariomycetes,o:Sordariales
OTU182	412	29	4	0	294	16	24	69	25	9	0	0	0	0	0	0	0	0	0	0	85	0	9	4	47	12	3	25	4	4	2	2	24	553	0	0	0	0	341	66	426	250	0	96	GSL|100.0|MH137759|SH1572792.08FU;k:Fungi,p:Ascomycota,c:Sordariomycetes,o:Hypocreales
OTU183	0	0	0	0	0	0	0	0	0	4	0	0	0	0	0	0	0	792	0	0	163	0	34	0	1	0	0	0	0	0	0	0	0	120	0	141	109	0	0	0	0	0	0	1582	SS|0.9800|KY931798|SH1507945.08FU;k:Fungi,p:Ascomycota,c:Sordariomycetes,o:Sordariales,f:Helminthosphaeriaceae,g:Spadicoides
OTU184	0	0	0	0	0	0	0	0	0	0	0	0	0	0	0	0	380	464	16	0	0	91	0	0	2	0	0	0	0	0	0	0	6	0	294	1654	0	0	43	129	0	0	0	66	SS|0.8200|AB091215|SH1650582.08FU;k:Fungi,p:Ascomycota,c:Eurotiomycetes,o:Chaetothyriales,f:Herpotrichiellaceae
OTU185	1803	16	0	0	518	40	90	25	19	0	0	0	0	0	0	0	0	0	0	0	0	0	9	2	5	2	3	3	2	22	2	6	0	0	0	0	0	0	0	0	0	106	0	0	GSL|100.0|KM056326|SH1646321.08FU;k:Fungi,p:Ascomycota,c:Dothideomycetes,o:Pleosporales,f:Phaeosphaeriaceae
OTU186	210	0	0	0	63	0	0	107	0	0	0	0	0	0	0	0	0	0	0	0	0	0	1017	0	913	0	0	213	48	0	0	0	0	0	0	0	1	0	0	0	0	0	0	0	US|0.9110|MF971268|SH1235760.08FU;k:Fungi,p:Basidiomycota,c:Tremellomycetes,o:Tremellales
OTU187	81	0	3	122	117	62	0	48	15	81	157	0	0	0	0	0	0	0	0	1493	0	0	175	0	236	4	0	13	77	77	1	199	0	0	0	0	0	0	0	0	0	0	1	1005	GS|100.0|HQ335308|SH1645099.08FU;k:Fungi,p:Ascomycota,c:Sordariomycetes,o:Coniochaetales,f:Coniochaetaceae,g:Coniochaeta,s:Coniochaeta fasciculata
OTU188	0	0	0	31	0	0	0	0	492	0	0	0	0	0	0	0	0	0	0	0	0	0	0	0	0	0	0	0	16317	0	0	37	0	0	0	0	0	0	0	197	0	0	0	1	US|0.9232|KC841950|NA;k:Fungi,p:Ascomycota,c:Sordariomycetes,o:Microascales
OTU189	253	152	11	34	882	43	72	289	57	38	0	0	0	0	0	0	0	0	0	0	0	0	101	44	627	6	37	111	200	6	12	57	0	0	0	0	0	0	0	0	0	0	0	0	GSL|100.0|UDB036203|SH1555630.08FU;k:Fungi,p:Basidiomycota,c:Agaricomycetes,o:Polyporales
OTU190	2011	0	0	0	0	0	0	0	0	0	3	0	184	0	0	0	0	0	0	0	0	0	0	0	0	0	0	0	0	0	0	0	0	0	0	0	0	0	0	0	0	0	0	0	GS|99.5|KM104107|SH1236856.08FU;k:Fungi,p:Ascomycota,c:Dothideomycetes,o:Capnodiales
OTU191	429	0	0	10	1016	0	0	203	0	0	0	0	0	0	0	0	0	0	0	0	0	0	1004	0	209	0	0	0	0	0	0	13	0	0	0	0	0	0	0	0	0	0	0	0	SS|0.9100|UDB035425|SH1177760.08FU;k:Fungi,p:Ascomycota,c:Pezizomycetes,o:Pezizales,f:Pyronemataceae,g:Lasiobolidium
OTU192	0	0	0	0	0	0	0	0	0	0	0	0	0	1398	0	0	242	0	0	0	0	0	0	0	3	0	0	0	0	0	0	0	0	0	79	0	0	911	0	0	0	0	0	0	GS|100.0|EF159465|SH1143291.08FU;k:Fungi,p:Ascomycota,c:Sordariomycetes,o:Microascales
OTU193	4	583	103	17	30	36	0	30	0	0	0	0	0	0	0	0	0	0	0	0	0	0	17	2472	77	19	13	75	17	8	156	24	0	0	0	0	0	0	0	0	0	0	0	0	GS|100.0|KT804102|NA;k:Fungi,p:Ascomycota,c:Dothideomycetes,o:Pleosporales,f:Sporormiaceae,g:Sporormiella,s:Sporormiella minima
OTU194	0	5	0	0	0	0	0	4	0	0	0	0	1030	0	0	0	0	0	0	0	1051	0	0	0	0	0	0	0	0	0	0	0	0	0	0	0	0	0	0	0	0	0	0	282	GS|97.3|KY931802|SH1507943.08FU;k:Fungi,p:Ascomycota,c:Sordariomycetes,o:Sordariales,f:Helminthosphaeriaceae,g:Spadicoides
OTU195	0	0	0	0	0	0	0	0	0	0	0	0	0	0	0	0	0	0	0	0	0	2384	0	0	0	0	0	0	0	0	0	0	0	0	0	0	0	0	0	0	0	0	0	0	SS|0.8700|JF945493|NA;k:Fungi,p:Basidiomycota,c:Agaricomycetes,o:Polyporales,f:Meruliaceae,g:Phlebia,s:Phlebia lilascens
OTU196	49	7	1	0	1825	0	19	236	14	6	0	0	0	0	0	0	0	0	0	0	0	0	0	0	0	1	0	12	0	2	8	2	0	0	0	0	0	0	0	70	0	0	0	0	SS|0.9400|JN904969|NA;k:Fungi,p:Ascomycota,c:Orbiliomycetes,o:Orbiliales
OTU197	167	62	0	0	332	52	1748	8	0	38	0	0	0	0	0	0	0	0	0	0	0	0	6	0	0	0	0	7	0	0	0	0	0	0	0	0	0	0	0	0	0	0	0	0	GS|97.5|KF221573|NA;k:Fungi,p:Ascomycota,c:Sordariomycetes
OTU198	273	0	1	90	578	22	240	267	23	0	0	0	0	0	0	0	0	0	0	0	0	0	28	0	14	0	5	2	899	0	2	163	0	0	0	0	0	0	0	0	0	0	0	0	GS|99.1|JX335378|NA;k:Fungi,p:Basidiomycota,c:Tremellomycetes,o:Tremellales
OTU199	504	142	8	5	92	333	510	163	34	64	0	0	0	0	0	0	0	0	0	0	0	208	50	9	120	15	130	38	116	5	9	11	0	0	0	0	0	0	0	7	0	0	0	0	GSL|100.0|MH178708|SH1526408.08FU;k:Fungi,p:Ascomycota,c:Dothideomycetes,o:Pleosporales,f:Pleosporaceae,g:Curvularia,s:Curvularia trifolii
OTU200	945	0	0	109	9	0	4	0	0	0	0	0	0	0	0	0	0	0	0	0	0	0	935	0	0	0	10	4	0	0	0	171	0	0	0	0	93	0	0	0	0	0	0	0	GS|100.0|KP276568|SH1554164.08FU;k:Fungi,p:Ascomycota,c:Sordariomycetes,o:Microascales
OTU201	0	104	222	2	12	372	270	3	0	51	0	0	0	0	0	0	0	0	0	0	0	0	0	234	22	205	355	2	5	141	314	2	0	0	0	0	0	0	0	0	0	0	0	0	GS|100.0|AY245632|SH1513361.08FU;k:Fungi,p:Ascomycota,c:Sordariomycetes,o:Hypocreales,f:Cordycipitaceae,g:Cordyceps,s:Cordyceps memorabilis
OTU202	0	0	0	0	0	0	0	0	10	12	0	0	0	0	0	0	0	0	19	838	761	0	0	0	0	0	0	0	0	1	0	1	0	0	0	0	0	0	0	614	0	0	0	681	SS|0.9400|KY853465|SH1144352.08FU;k:Fungi,p:Ascomycota,c:Sordariomycetes,o:Xenospadicoidales,f:Xenospadicoidaceae,g:Pseudodiplococcium,s:Pseudodiplococcium ibericum
OTU203	0	0	0	0	0	0	0	2220	0	0	0	0	0	0	0	0	0	0	0	0	0	0	0	0	0	0	0	0	0	0	0	0	0	0	0	0	0	0	0	0	0	0	0	0	SS|0.8900|LT611204|NA;k:Fungi,p:Ascomycota,c:Sordariomycetes,o:Savoryellales,f:Savoryellaceae,g:Ascotaiwania,s:Ascotaiwania sawadae
OTU204	21	4	134	1	0	738	223	6	0	869	0	0	0	0	0	0	0	0	0	0	0	0	85	0	0	243	486	7	25	310	203	5	0	0	0	0	0	0	0	13	0	0	0	0	US|0.9110|MG417922|NA;k:Fungi,p:Ascomycota,c:Sordariomycetes,o:Hypocreales
OTU205	0	1518	120	0	0	0	0	0	0	0	0	0	0	0	0	0	0	0	0	0	0	0	0	953	2	0	0	0	0	0	210	0	0	0	0	0	0	0	0	0	0	0	0	0	GS|100.0|MG433218|NA;k:Fungi,p:Ascomycota,c:Pezizomycetes,o:Pezizales
OTU206	335	0	0	0	0	0	0	0	0	0	0	0	1686	0	0	0	0	0	0	0	0	0	0	0	0	0	0	0	0	0	0	0	0	0	0	0	0	0	0	0	0	0	0	0	GS|97.8|JN904929|NA;k:Fungi,p:Ascomycota,c:Sordariomycetes,o:Hypocreales
OTU207	0	60	204	1	103	846	0	7	0	32	0	0	0	0	0	439	0	0	0	0	0	0	0	68	15	115	3	4	18	102	289	3	0	0	0	0	0	0	0	8	0	94	0	309	GSL|100.0|MH158553|SH1567966.08FU;k:Fungi,p:Ascomycota,c:Sordariomycetes,o:Hypocreales,f:Hypocreaceae,g:Trichoderma,s:Trichoderma atroviride
OTU208	239	7	0	0	789	150	867	44	5	52	0	0	0	0	0	0	0	0	0	0	0	0	0	0	0	0	0	0	0	0	0	0	0	0	0	0	0	0	0	0	0	0	0	0	US|0.9138|None;k:Stramenopila,p:Oomycota,c:Oomycetes,o:Peronosporales
OTU209	5	0	0	24	0	0	792	532	786	94	0	1	0	0	0	0	0	0	0	85	0	0	0	0	0	0	15	25	913	1	1	33	0	0	0	0	0	0	0	0	0	0	0	0	US|0.8882|MG417952|NA;k:Fungi,p:Basidiomycota,c:Agaricomycetes,o:Agaricales
OTU210	59	0	1	3	0	0	0	15	0	0	0	0	0	289	0	0	0	386	78	0	2	0	0	0	1	0	0	50	0	0	2	3	399	0	169	1052	435	25	150	0	0	0	1	488	GS|98.8|KF274414|SH1182336.08FU;k:Fungi,p:Basidiomycota,c:Tremellomycetes,o:Tremellales
OTU211	538	32	6	5	597	37	104	80	20	16	0	0	327	0	0	0	0	0	0	0	0	0	23	0	4	2	0	161	3	0	21	10	0	0	0	0	0	0	0	7	0	0	0	0	GS|97.8|KF274369|NA;k:Fungi,p:Ascomycota,c:Sordariomycetes
OTU212	0	0	0	1	0	0	0	0	0	0	0	0	0	0	0	0	0	0	0	0	0	1909	0	0	0	0	0	0	0	0	0	0	0	0	0	0	0	0	0	0	0	0	0	0	SS|0.9500|UDB038265|SH1241723.08FU;k:Fungi,p:Basidiomycota,c:Agaricomycetes,o:Polyporales,f:Meruliaceae,g:Phlebia,s:Phlebia lilascens
OTU213	27	0	0	0	0	0	429	0	0	0	0	0	0	0	0	0	0	0	0	0	0	0	0	0	1	0	874	0	0	1	1	0	0	0	1	0	1	0	0	0	0	0	670	0	GS|100.0|KY821696|NA;k:Fungi,p:Ascomycota,c:Sordariomycetes,o:Hypocreales
OTU214	0	144	75	0	31	9	28	11	0	117	0	0	0	0	0	0	0	0	0	0	0	0	11	10	6	7	390	8	0	1131	92	0	0	0	0	0	0	0	0	0	0	0	30	0	GSL|100.0|MG208172|SH1560799.08FU;k:Fungi,p:Ascomycota,c:Dothideomycetes,o:Pleosporales
OTU215	41	9	2	0	569	48	141	240	8	5	0	0	0	0	0	0	0	0	0	0	0	0	1	0	1724	0	12	3	3	7	3	0	0	0	0	0	0	0	0	0	0	0	0	0	US|0.9380|None;k:Fungi,p:Basidiomycota,c:Agaricomycetes,o:Polyporales
OTU216	123	163	10	6	547	41	4	732	11	13	0	0	686	171	0	0	0	0	0	0	0	0	0	100	3596	0	0	29	0	0	9	4	0	0	0	0	0	0	0	0	0	0	0	0	US|0.9138|None;k:Stramenopila,p:Oomycota,c:Oomycetes,o:Pythiales
OTU217	0	0	0	0	0	0	0	0	0	0	0	0	0	0	0	0	0	0	0	0	0	0	0	0	0	0	0	0	0	0	0	2	1797	130	111	0	0	0	0	0	0	0	0	0	SS|0.9400|AF444506|SH1522427.08FU;k:Fungi,p:Basidiomycota,c:Microbotryomycetes,g:Colacogloea,s:Colacogloea philyla
OTU218	20	0	0	0	0	0	0	13	0	0	302	0	0	0	0	0	2	429	553	1191	0	0	0	10	0	0	0	3	0	1	0	0	0	0	1	0	0	0	141	0	864	0	357	28	SS|0.9900|KF274250|SH1150129.08FU;k:Fungi,p:Basidiomycota,c:Agaricomycetes,o:Polyporales
OTU219	194	0	77	17	24	0	15	92	0	0	0	0	0	0	0	0	0	0	0	0	0	0	141	0	1452	53	178	46	3	2	115	24	0	0	0	0	0	68	0	0	0	0	0	0	US|0.9110|KU000406|NA;k:Fungi,p:Ascomycota,c:Eurotiomycetes,o:Eurotiales
OTU220	9	41	8	27	11	9	227	13	0	46	0	0	0	0	0	0	0	0	0	0	0	0	54	56	839	2	135	241	42	75	9	46	0	0	0	0	0	0	0	0	0	0	0	0	GSL|100.0|MH201159|SH1526400.08FU;k:Fungi,p:Ascomycota,c:Dothideomycetes,o:Pleosporales,f:Pleosporaceae,g:Curvularia
OTU221	0	0	0	0	0	0	0	10	0	4	0	0	0	0	0	0	0	0	889	0	0	0	0	0	11	0	0	10	0	0	0	0	440	0	1589	0	0	429	63	20	0	136	393	324	US|0.9034|DQ870625|SH1237055.08FU;k:Fungi,p:Basidiomycota,c:Tremellomycetes,o:Tremellales
OTU222	0	0	0	0	0	0	0	0	0	0	0	0	0	0	0	0	0	0	0	0	0	0	0	0	0	0	0	0	0	0	0	0	0	1163	0	540	0	0	0	0	3	0	0	0	US|0.9025|None;k:Fungi,p:Basidiomycota,c:Tremellomycetes,o:Tremellales
OTU223	0	0	0	0	0	0	0	0	0	0	0	0	0	0	0	0	0	0	0	0	0	0	0	0	0	0	0	0	0	0	0	0	0	0	0	1962	0	0	0	0	0	0	0	0	US|0.9145|JF945493|NA;k:Fungi,p:Basidiomycota,c:Tremellomycetes,o:Tremellales
OTU224	11	58	714	0	58	131	32	41	0	45	0	0	0	0	0	0	0	0	0	0	0	0	11	14	10	12	43	6	0	50	1112	4	0	0	0	0	0	0	0	0	0	0	0	10	GSL|100.0|MH185806|SH1525996.08FU;k:Fungi,p:Ascomycota,c:Eurotiomycetes,o:Eurotiales,f:Aspergillaceae
OTU225	0	0	0	0	0	0	0	0	0	0	0	0	0	0	0	0	0	0	0	0	1628	0	0	0	0	0	0	0	0	0	0	0	0	0	0	0	0	0	0	0	0	0	0	0	US|0.9090|HM015722|NA;k:Fungi,p:Ascomycota,c:Sordariomycetes,o:Microascales
OTU226	484	15	0	4	21	3	0	17	0	0	0	0	0	0	0	0	0	0	0	0	0	0	255	9	295	5	25	33	163	22	6	13	126	102	0	173	0	0	0	0	0	0	0	0	GS|100.0|GQ510901|NA;k:Fungi,p:Ascomycota,c:Dothideomycetes,o:Pleosporales
OTU227	110	27	0	1	555	13	85	1216	395	19	0	0	0	0	71	0	0	0	0	0	0	0	0	15	0	1	5	676	171	2	0	0	0	0	1	0	0	0	0	0	0	0	0	0	GS|100.0|KM056325|SH1527186.08FU;k:Fungi,p:Ascomycota,c:Dothideomycetes,o:Pleosporales,f:Leptosphaeriaceae,g:Plenodomus,s:Plenodomus biglobosus
OTU228	0	252	416	1	2	117	30	4	0	379	0	0	0	0	0	0	0	0	0	0	0	0	0	752	9	53	9	0	0	1303	622	1	0	0	0	0	0	0	0	1	0	0	1	0	US|0.9025|KR935693|NA;k:Fungi,p:Ascomycota,c:Sordariomycetes,o:Hypocreales
OTU229	0	0	354	2	2	62	558	7	0	39	0	0	0	0	0	0	0	0	0	0	0	0	0	0	0	9	893	4	0	291	525	10	0	0	0	0	0	0	0	0	0	0	0	0	US|0.9607|KF221825|NA;k:Fungi,p:Rozellomycota
OTU230	10	0	0	0	1759	0	4	0	0	0	0	0	0	0	0	0	0	0	0	0	0	0	0	0	0	0	0	0	0	0	0	0	0	0	0	0	0	0	0	0	0	0	0	0	GS|99.6|EF419900|SH1177630.08FU;k:Fungi,p:Ascomycota,c:Sordariomycetes,o:Xylariales,f:Amphisphaeriaceae
OTU231	0	0	0	0	0	0	0	3	0	0	0	0	0	0	0	0	0	0	0	0	0	0	14	0	383	0	0	11	0	0	0	6	0	0	0	0	0	1043	811	0	0	0	0	0	GS|100.0|AY941320|SH1645102.08FU;k:Fungi,p:Ascomycota,c:Sordariomycetes,o:Coniochaetales,f:Coniochaetaceae,g:Coniochaeta,s:Coniochaeta hoffmannii
OTU232	0	0	0	0	2	0	0	0	0	0	0	0	0	0	0	0	0	0	0	0	2036	0	0	0	0	0	0	0	0	0	0	0	0	0	0	0	0	0	0	0	0	0	0	0	GS|99.3|GQ893024|SH1236510.08FU;k:Fungi,p:Basidiomycota,c:Agaricomycetes,o:Agaricales,f:Crepidotaceae,g:Simocybe,s:Simocybe sumptuosa
OTU233	0	0	0	0	373	0	0	0	0	0	0	0	1139	0	0	0	0	0	0	0	0	0	0	0	0	0	0	0	0	0	0	0	0	0	0	0	0	0	0	0	0	0	0	0	GS|97.5|JF945129|NA;k:Fungi,p:Ascomycota,g:Dwayalomella,s:Dwayalomella vaccinii
OTU234	0	0	0	1	73	0	0	16	0	0	0	0	0	0	1468	0	0	0	0	0	0	0	0	0	0	0	0	0	0	0	0	0	0	0	0	0	0	0	0	0	0	0	0	0	GS|97.4|MF530925|NA;k:Fungi,p:Ascomycota,c:Dothideomycetes,o:Pleosporales,f:Phaeosphaeriaceae,g:Muriphaeosphaeria
OTU235	0	0	0	0	0	0	0	0	0	0	0	0	0	0	0	0	0	0	0	0	0	0	0	0	0	0	0	0	0	0	0	0	162	1552	0	0	0	0	0	0	0	0	0	0	GS|98.5|KY061160|SH1545894.08FU;k:Fungi,p:Ascomycota,c:Leotiomycetes,o:Helotiales,g:Cadophora
OTU236	0	0	0	0	1441	0	0	0	0	0	0	0	0	0	0	0	0	0	0	0	0	0	0	0	0	0	0	0	0	0	0	0	0	0	0	0	0	0	0	0	0	0	0	0	GS|97.3|KY235270|SH1170537.08FU;k:Fungi,p:Ascomycota,c:Sordariomycetes,o:Hypocreales
OTU237	673	63	0	3	0	31	428	4	0	146	0	0	0	0	0	0	0	0	0	0	0	0	22	0	124	0	0	0	0	0	0	7	0	0	0	0	0	0	0	0	0	0	0	0	GS|99.3|LT611584|NA;k:Fungi,p:Ascomycota,c:Sordariomycetes,o:Hypocreales
OTU238	3231	12	0	0	3	29	58	42	30	63	0	0	0	0	0	0	0	2	0	0	0	0	0	0	0	0	0	0	0	0	2	0	0	0	0	0	0	0	0	0	0	0	0	0	GDL|98.0|MH239653|NA;
OTU239	200	45	0	0	547	8	8	562	9	0	0	0	0	0	1039	0	0	0	0	0	0	0	1	0	3	5	0	0	0	10	0	0	0	0	0	0	0	0	0	0	0	0	0	0	GS|100.0|FJ265754|NA;k:Fungi,p:Ascomycota,c:Eurotiomycetes,o:Chaetothyriales,f:Herpotrichiellaceae,g:Coniosporium
OTU240	0	16	0	0	0	0	0	0	0	0	0	0	1339	0	0	0	0	0	0	0	0	0	0	0	0	0	0	0	0	0	0	0	0	0	0	0	0	0	0	0	0	0	0	0	US|0.9138|None;k:Fungi,p:Ascomycota,c:Sordariomycetes,o:Microascales
OTU241	5	0	0	0	0	0	0	648	701	0	0	0	0	0	0	0	0	0	0	0	0	0	0	0	0	0	0	13	7	0	0	0	0	0	0	0	0	0	0	0	0	0	0	0	US|0.9438|LT610439|NA;k:Fungi,p:Ascomycota,c:Sordariomycetes
OTU242	11	17	10	35	96	79	74	16	6	0	0	0	0	0	0	0	0	0	0	0	0	0	25	68	987	90	32	45	132	20	11	40	0	0	0	0	0	0	0	0	0	0	0	0	GS|100.0|HM101095|SH1526407.08FU;k:Fungi,p:Ascomycota,c:Dothideomycetes,o:Pleosporales,f:Pleosporaceae,g:Curvularia,s:Curvularia inaequalis
OTU243	30	45	12	4	63	6	95	127	9	6	0	0	0	0	0	0	0	0	0	0	0	0	804	62	2902	2	38	4	73	5	19	9	0	0	0	0	0	0	0	0	0	0	0	0	US|0.8882|MG417813|NA;k:Fungi,p:Ascomycota,c:Eurotiomycetes,o:Eurotiales
OTU244	385	0	9	11	1165	6	0	402	28	8	0	0	0	0	0	0	0	0	0	0	0	0	507	0	645	1	12	401	501	11	26	37	0	0	0	0	0	0	0	1	0	0	0	0	GDL|98.7|EU096303|NA;
OTU245	0	0	54	0	0	9	0	0	0	31	0	0	0	0	0	0	0	0	0	0	0	0	0	23	0	530	489	0	0	1428	140	5	0	0	0	0	0	0	0	0	0	0	0	1	US|0.9320|MH166851|NA;k:Fungi,p:Basidiomycota,c:Tremellomycetes,o:Tremellales
OTU246	511	0	1	4	0	0	0	11	0	0	0	0	0	0	16	0	516	0	48	0	0	0	0	0	0	0	0	0	0	2	0	6	74	0	0	163	0	0	0	3	0	0	0	18	GS|98.9|KF274466|SH1182335.08FU;k:Fungi,p:Basidiomycota,c:Microbotryomycetes,o:Sporidiobolales
OTU247	0	0	0	0	0	0	0	0	0	0	0	0	0	0	0	0	0	0	0	0	0	0	0	0	0	0	0	0	0	0	0	0	0	0	1	0	0	1387	91	0	0	0	0	0	GS|100.0|FJ762759|NA;k:Fungi,p:Ascomycota,c:Dothideomycetes,o:Pleosporales
OTU248	252	105	0	0	996	30	47	45	26	4	0	0	0	0	0	0	0	0	0	0	0	0	32	3	4	0	5	0	40	6	0	0	0	0	0	0	0	0	0	0	0	0	0	0	GS|100.0|FJ372389|SH1559713.08FU;k:Fungi,p:Ascomycota,c:Dothideomycetes,o:Pleosporales,f:Lophiostomataceae,g:Lophiostoma
OTU249	264	0	0	1	0	0	0	22	0	0	0	0	0	0	0	0	0	0	0	0	0	0	0	0	0	0	0	0	0	0	0	2	0	394	639	0	0	34	0	0	0	0	0	0	US|0.9119|KF274283|SH1150682.08FU;k:Fungi,p:Basidiomycota,c:Tremellomycetes,o:Tremellales
OTU250	9	0	6	0	0	9	2390	0	0	73	0	0	0	0	0	0	0	198	0	0	0	0	0	24	0	3	241	0	0	28	18	0	0	0	0	0	0	0	0	0	0	0	0	0	US|0.9034|KR935693|NA;k:Fungi,p:Ascomycota,c:Sordariomycetes,o:Hypocreales
OTU251	0	83	100	2	17	17	25	0	0	11	0	0	0	0	0	0	0	0	0	0	0	0	7	142	30	2	63	2	0	29	134	2	231	69	0	862	0	0	0	0	0	0	0	0	GSL|100.0|KC157750|SH1162942.08FU;k:Fungi,p:Ascomycota,c:Eurotiomycetes,o:Eurotiales,f:Thermoascaceae,g:Byssochlamys
OTU252	376	18	0	0	219	58	20	147	9	36	0	0	0	0	0	0	0	0	0	0	0	0	3	132	416	26	0	15	0	0	0	0	0	0	0	0	0	0	0	0	0	0	0	0	GS|100.0|MG418525|NA;k:Fungi,p:Ascomycota,c:Sordariomycetes
OTU253	0	0	0	0	0	0	0	0	0	0	0	0	0	0	0	0	0	0	0	0	0	0	5	0	12	0	0	0	0	0	0	0	0	250	0	0	0	0	0	0	825	242	0	0	SS|0.9900|GU174307|SH1189985.08FU;k:Fungi,p:Ascomycota,c:Archaeorhizomycetes,o:Archaeorhizomycetales,f:Archaeorhizomycetaceae,g:Archaeorhizomyces
OTU254	0	0	0	0	0	0	0	0	0	0	0	0	955	0	0	0	0	2	0	269	244	0	0	0	0	0	0	0	0	0	0	0	0	0	0	0	0	0	0	27	0	0	0	0	SS|1.0000|KY853465|SH1144352.08FU;k:Fungi,p:Ascomycota,c:Sordariomycetes,o:Xenospadicoidales,f:Xenospadicoidaceae,g:Pseudodiplococcium,s:Pseudodiplococcium ibericum
OTU255	0	0	0	0	0	0	0	0	0	191	0	0	0	0	0	0	0	0	0	0	1115	0	0	0	0	0	0	0	0	0	0	0	0	0	0	0	0	0	0	0	0	0	0	0	GS|100.0|LN836012|NA;k:Fungi,p:Basidiomycota,c:Agaricomycetes,o:Agaricales,f:Tricholomataceae
OTU256	0	114	4	0	7	1619	137	5	0	155	0	0	0	0	0	0	0	0	0	0	0	0	3	30	3	94	7	4	3	4	0	0	0	0	0	0	0	0	0	0	0	0	0	0	GSL|100.0|MG594507|NA;k:Fungi,p:Ascomycota,c:Sordariomycetes,o:Hypocreales,f:Nectriaceae,g:Fusarium
OTU257	33	515	342	4	214	385	25	36	0	33	0	0	0	0	0	0	0	0	0	0	0	0	38	691	37	44	27	20	30	106	469	5	0	0	0	0	0	0	0	0	0	0	0	0	GSL|100.0|MF276893|SH1529985.08FU;k:Fungi,p:Ascomycota,c:Eurotiomycetes,o:Eurotiales,f:Aspergillaceae,g:Aspergillus,s:Aspergillus fumigatus
OTU258	1862	0	0	3	210	0	55	512	176	0	0	0	0	0	0	0	0	0	0	0	0	0	0	0	0	0	0	2	109	0	0	2	0	0	0	0	0	0	0	0	0	0	0	0	GS|99.0|MF965471|NA;k:Fungi,p:Basidiomycota,c:Agaricomycetes,o:Agaricales
OTU259	0	17	0	0	0	0	15	0	0	0	0	0	1294	0	0	0	0	0	0	0	0	0	0	0	0	0	0	0	0	0	0	0	0	0	0	0	0	0	0	0	0	0	0	0	US|0.9034|LT610002|NA;k:Fungi,p:Ascomycota,c:Sordariomycetes,o:Hypocreales
OTU260	0	0	0	0	0	0	0	0	0	0	0	0	0	0	0	0	0	0	0	0	0	0	0	0	0	0	0	6	0	0	0	0	0	0	0	741	0	0	653	0	0	0	0	0	US|0.9145|MF965600|NA;k:Fungi,p:Basidiomycota,c:Tremellomycetes,o:Tremellales
OTU261	0	0	0	0	0	0	0	0	0	0	0	0	0	0	771	0	0	0	73	0	0	0	0	0	0	0	0	0	0	0	0	0	0	0	0	0	0	0	1331	0	0	0	0	0	US|0.9034|HQ611311|SH1237313.08FU;k:Fungi,p:Ascomycota,c:Sordariomycetes,o:Hypocreales
OTU262	0	0	0	0	2621	0	0	15	0	0	0	0	0	0	0	0	0	0	0	0	0	0	5	0	0	0	3	0	0	0	0	0	0	0	0	0	0	0	0	0	0	0	0	0	GS|99.6|KC176282|SH1574436.08FU;k:Fungi,p:Basidiomycota,c:Agaricomycetes,o:Agaricales,f:Entolomataceae,g:Clitopilus,s:Clitopilus scyphoides
OTU263	8	256	0	1	7	574	241	0	0	17	0	0	0	0	0	0	0	0	0	0	0	0	91	42	2534	178	0	465	0	11	3	3	0	0	0	0	0	0	0	1	0	0	0	0	GS|100.0|FJ827740|SH1542631.08FU;k:Fungi,p:Chytridiomycota,c:Spizellomycetes,o:Spizellomycetales,f:Spizellomycetaceae,g:Gaertneriomyces,s:Gaertneriomyces semiglobifer
OTU264	0	0	0	0	0	0	0	0	0	0	0	0	0	0	1084	0	0	0	0	0	0	0	0	0	0	0	0	0	0	0	0	0	0	76	0	0	0	0	0	0	0	0	0	0	US|0.9384|JN890495|SH1237714.08FU;k:Fungi,p:Ascomycota,c:Sordariomycetes
OTU265	0	81	0	4	0	0	0	880	0	32	0	0	259	0	0	0	0	0	160	0	2003	0	122	8	3	0	0	0	0	10	1	13	0	0	0	0	0	0	0	0	0	0	0	0	SS|0.8700|AJ875342|SH1243126.08FU;k:Fungi,p:Ascomycota,c:Sordariomycetes,o:Sordariales
OTU266	5	0	3	0	0	0	0	4	0	0	0	0	0	0	0	0	951	0	0	0	0	0	0	2	0	0	0	2	0	0	2	0	99	2	415	78	2	1	0	0	0	0	0	0	GS|98.0|KP991982|NA;k:Fungi,p:Ascomycota,c:Eurotiomycetes,o:Chaetothyriales,f:Herpotrichiellaceae,g:Exophiala
OTU267	87	51	1	2	1570	26	27	65	20	24	0	0	0	0	0	0	0	0	0	0	0	0	49	2	7	2	2	14	22	2	1	2	0	0	0	0	0	0	0	0	0	0	0	0	GS|100.0|EF419996|SH1552780.08FU;k:Fungi,p:Ascomycota,c:Dothideomycetes,o:Pleosporales,f:Teichosporaceae
OTU268	77	10	21	32	0	0	337	0	17	34	0	0	0	0	0	0	0	0	0	0	0	0	110	8	0	0	305	29	456	7	24	42	0	0	0	0	0	0	0	0	0	0	89	0	GS|98.8|KF222006|NA;k:Fungi,p:Ascomycota,c:Sordariomycetes
OTU269	0	0	0	0	0	0	0	0	0	0	0	0	0	0	0	1129	0	0	0	0	0	0	0	0	0	0	0	0	0	0	0	0	0	0	0	0	0	0	0	0	0	0	0	0	GS|97.6|KY822269|NA;k:Fungi,p:Ascomycota,c:Sordariomycetes,o:Sordariales
OTU270	0	0	0	28	15	0	0	273	8	0	0	0	0	0	0	0	0	0	0	0	0	0	0	0	998	0	0	3	702	0	0	18	0	0	0	0	0	0	0	0	0	0	0	0	GS|100.0|MG417358|NA;k:Fungi,p:Chytridiomycota,c:Rhizophlyctidomycetes,o:Rhizophlyctidales,f:Rhizophlyctidaceae,g:Rhizophlyctis
OTU271	475	1282	0	0	10	5	0	0	0	0	0	0	0	0	0	346	10	0	0	0	0	0	1	0	0	0	0	0	0	0	0	0	0	0	0	0	0	0	0	0	0	0	0	0	US|0.9025|MH239172|NA;k:Fungi,p:Ascomycota,c:Saccharomycetes,o:Saccharomycetales
OTU272	0	0	0	0	0	0	0	0	0	0	0	0	0	0	987	0	0	0	0	0	0	0	0	0	0	0	0	0	0	0	0	0	0	243	0	0	0	0	0	0	0	0	0	0	US|0.9207|MH624309|NA;k:Fungi,p:Ascomycota,c:Sordariomycetes,o:Hypocreales
OTU273	937	29	2	1	59	17	39	8	17	0	0	0	0	0	0	0	0	0	0	0	0	0	6	5	29	18	15	20	29	38	6	0	0	0	0	0	0	0	0	0	0	0	0	0	GSL|100.0|LT623225|SH1525086.08FU;k:Fungi,p:Ascomycota,c:Dothideomycetes,o:Pleosporales,f:Cucurbitariaceae,g:Pyrenochaetopsis
OTU274	395	5	0	15	937	0	0	146	25	0	0	0	0	0	0	0	0	0	0	0	0	0	260	0	705	0	0	165	235	1	0	29	0	0	0	0	0	0	0	0	0	0	0	0	US|0.9207|MG418196|NA;k:Fungi,p:Ascomycota,c:Dothideomycetes,o:Dothideales
OTU275	12	0	1	60	0	0	0	91	30	0	0	0	0	2	0	0	0	0	13	0	9	0	20	0	12	0	0	97	423	3	1	78	0	16	0	0	0	182	32	653	0	0	0	270	US|0.9090|JQ759656|NA;k:Fungi,p:Ascomycota,c:Sordariomycetes,o:Hypocreales
OTU276	68	18	0	0	317	0	5	57	12	9	0	0	0	0	210	0	0	0	0	0	0	0	97	9	16	2	6	23	175	0	1	0	24	98	149	0	0	6	0	0	0	0	6	0	GSL|99.5|EU700369|SH1515064.08FU;k:Fungi,p:Ascomycota,c:Dothideomycetes,o:Dothideales,f:Dothideaceae,g:Rhizosphaera
OTU277	0	0	3	35	0	5	83	0	0	0	0	0	0	0	0	0	0	0	0	0	0	0	800	0	0	0	189	13	0	0	7	53	0	0	0	0	0	0	0	0	0	0	0	0	US|0.9207|None;k:Stramenopila,p:Oomycota,c:Oomycetes,o:Peronosporales
OTU278	51	130	0	0	206	9	0	266	42	42	0	0	0	0	0	0	0	0	0	0	0	0	0	0	0	0	0	0	0	0	0	0	0	0	244	178	0	0	0	0	0	0	0	0	GS|99.5|FR667210|SH1522490.08FU;k:Fungi,p:Ascomycota,c:Leotiomycetes,o:Helotiales,g:Chalara,s:Chalara recta
OTU279	0	0	0	2	0	0	0	3	0	0	0	0	0	0	0	0	0	0	0	0	0	0	0	0	0	0	0	0	0	0	0	0	0	0	0	0	1283	0	0	0	0	92	47	0	GS|100.0|EU863525|SH1581102.08FU;k:Fungi,p:Ascomycota,c:Sordariomycetes,o:Togniniales,f:Togniniaceae,g:Phaeoacremonium,s:Phaeoacremonium hungaricum
OTU280	36	21	0	0	1169	19	15	54	12	5	0	0	0	0	0	0	0	0	0	0	0	0	31	0	0	1	0	4	9	9	0	0	0	0	0	0	0	0	0	0	0	0	0	0	GS|100.0|KP004468|SH1597914.08FU;k:Fungi,p:Ascomycota,c:Eurotiomycetes,o:Chaetothyriales,f:Trichomeriaceae,g:Trichomerium,s:Trichomerium dioscoreae
OTU281	0	0	0	11	243	0	0	0	0	0	0	0	0	0	0	0	0	0	0	0	0	0	0	0	1778	0	0	0	0	0	0	21	0	0	0	0	0	0	0	0	0	0	0	0	US|0.8882|None;k:Fungi,p:Basidiomycota,c:Agaricomycetes,o:Polyporales
OTU282	4	171	44	2	32	40	445	20	8	172	0	0	0	0	0	0	0	0	0	0	0	0	15	53	87	8	210	10	37	71	73	6	0	0	0	0	0	0	0	0	0	0	0	0	GSL|100.0|MF039289|SH1529987.08FU;k:Fungi,p:Ascomycota,c:Eurotiomycetes,o:Eurotiales,f:Aspergillaceae,g:Penicillium
OTU283	15	3	2	0	974	3	0	60	7	3	0	0	0	0	0	0	0	0	0	0	0	0	9	0	90	0	0	2	15	1	0	0	0	0	0	0	0	0	0	0	0	0	0	0	GSL|100.0|LT796890|SH1525116.08FU;k:Fungi,p:Ascomycota,c:Dothideomycetes,o:Pleosporales
OTU284	5	0	0	8	0	0	764	0	128	0	0	0	0	0	0	0	0	119	0	0	0	0	0	0	0	0	0	0	0	0	0	8	0	0	0	0	0	0	0	0	0	0	0	0	US|0.9090|None;k:Fungi,p:Ascomycota,c:Sordariomycetes,o:Hypocreales
OTU285	0	0	0	1	0	0	0	4	0	0	0	0	0	0	0	0	0	0	0	0	0	0	0	0	1111	0	0	0	0	0	0	5	0	0	0	0	0	0	0	0	0	0	0	0	US|0.9025|JX326065|NA;k:Fungi,p:Basidiomycota,c:Tremellomycetes,o:Tremellales
OTU286	870	0	0	0	0	0	58	214	0	3	0	0	0	0	0	0	0	0	0	0	0	0	0	0	0	0	0	0	0	0	0	0	0	0	0	0	0	0	0	0	0	0	0	0	GS|99.6|JX364895|NA;k:Fungi,p:Ascomycota,c:Sordariomycetes,o:Hypocreales
OTU287	144	27	0	0	1310	4	0	83	0	0	0	0	0	0	0	0	0	0	0	0	0	0	0	3	1	0	2	5	0	0	0	0	0	0	0	0	0	0	0	0	0	0	0	0	GDL|98.5|MG417705|NA;
OTU288	0	0	0	0	0	0	0	0	0	0	222	0	0	768	0	0	65	0	0	0	75	0	0	0	0	0	0	0	0	0	0	0	0	0	0	0	0	0	0	0	0	0	0	0	GDL|99.6|MH240407|NA;
OTU289	56	66	0	0	1313	71	26	53	20	10	0	0	0	0	0	0	0	0	0	0	0	0	4	0	2	0	7	8	0	0	0	1	0	0	0	97	0	0	0	0	0	0	0	0	GS|99.0|GU570527|SH1641282.08FU;k:Fungi,p:Ascomycota,c:Dothideomycetes,o:Capnodiales,f:Teratosphaeriaceae,g:Devriesia,s:Devriesia pseudoamericana
OTU290	11	0	32	0	52	148	0	0	0	0	0	0	0	0	0	351	0	0	0	0	0	0	0	0	222	2	0	5	2	25	78	0	0	0	0	0	0	0	0	0	0	0	0	0	US|0.9138|None;k:Stramenopila,p:Oomycota,c:Oomycetes,o:Peronosporales
OTU291	207	0	21	5	2	0	36	38	0	0	0	0	170	0	0	518	0	137	0	0	0	0	65	103	145	15	169	2	0	27	54	4	0	0	0	0	0	0	0	0	0	0	0	0	GS|97.8|MG418233|NA;k:Fungi,p:Basidiomycota,c:Tremellomycetes,o:Tremellales
OTU292	8	0	0	0	0	0	184	0	0	0	0	0	0	0	0	0	0	0	0	0	0	0	462	0	0	0	446	0	0	1	0	0	0	0	0	0	0	0	0	0	0	0	42	0	GS|100.0|KY822265|NA;k:Fungi,p:Ascomycota,c:Sordariomycetes,o:Sordariales,f:Lasiosphaeriaceae
OTU293	0	0	0	0	0	0	0	10	0	0	0	0	0	0	0	0	1019	0	0	0	0	0	0	0	0	0	0	0	0	0	0	0	0	0	0	0	0	0	0	0	0	0	0	0	GS|98.5|JX976052|SH1180609.08FU;k:Fungi,p:Mortierellomycota,c:Mortierellomycetes,o:Mortierellales,f:Mortierellaceae,g:Mortierella,s:Mortierella hyalina
OTU294	56	16	41	10	574	11	213	29	10	7	0	0	0	0	0	0	0	0	0	0	0	0	60	0	530	4	93	36	107	3	96	3	0	0	0	0	0	1	0	0	0	0	0	0	US|0.8882|None;k:Stramenopila,p:Oomycota,c:Oomycetes,o:Peronosporales
OTU295	90	0	5	63	281	16	3	40	40	0	0	0	0	0	0	0	0	0	0	0	0	0	5	0	78	0	12	40	369	3	0	94	0	0	0	0	0	0	0	0	0	0	0	0	GS|100.0|MF534082|NA;k:Fungi,p:Basidiomycota,c:Agaricomycetes,o:Phallales,f:Phallaceae,g:Phallus,s:Phallus rugulosus
OTU296	0	0	0	0	0	0	0	0	0	0	0	0	0	0	1548	0	0	0	0	0	0	0	0	0	0	0	0	0	0	0	0	0	0	0	0	0	0	0	0	0	0	0	0	162	GS|98.8|AF050249|SH1556905.08FU;k:Fungi,p:Ascomycota,c:Eurotiomycetes,o:Chaetothyriales,f:Herpotrichiellaceae,g:Capronia,s:Capronia munkii
OTU297	1114	9	0	1	324	3	0	138	0	8	0	0	0	0	0	0	0	0	0	0	0	0	0	0	0	0	0	0	23	0	0	2	0	0	0	0	0	0	0	0	0	0	0	0	US|0.9207|MG433857|NA;k:Fungi,p:Basidiomycota,c:Pucciniomycetes,o:Pucciniales
OTU298	25	55	184	0	10	129	13	12	0	33	0	0	0	0	0	0	0	0	0	0	0	0	14	138	1	39	72	9	0	172	325	1	0	0	0	0	0	0	0	0	0	0	0	0	GS|100.0|DQ421278|SH1560627.08FU;k:Fungi,p:Ascomycota,c:Sordariomycetes,o:Hypocreales,g:Acremonium,s:Acremonium fusidioides
OTU299	35	0	0	0	0	6	0	195	0	69	0	0	0	0	0	0	0	0	0	0	0	0	0	0	8	0	0	6	0	31	0	0	0	0	1	0	0	0	810	0	0	0	0	0	GS|100.0|KF428499|NA;k:Fungi,p:Ascomycota,c:Dothideomycetes,o:Pleosporales
OTU300	22	0	0	18	18	0	0	35	36	0	0	0	0	0	0	0	0	0	0	0	0	0	88	0	7	0	0	31	1045	0	0	25	0	0	0	0	0	0	0	0	0	0	0	0	GS|100.0|JX077048|NA;k:Fungi,p:Ascomycota,c:Leotiomycetes,o:Thelebolales,f:Pseudeurotiaceae,g:Pseudeurotium,s:Pseudeurotium desertorum
OTU301	710	0	70	0	0	0	0	0	0	0	0	0	0	0	0	0	0	0	0	0	0	0	8	0	0	0	0	0	0	0	146	0	0	0	0	0	0	0	0	0	0	0	0	0	US|0.9207|None;k:Fungi,p:Basidiomycota,c:Tremellomycetes,o:Tremellales
OTU302	838	0	0	0	334	0	11	0	0	0	0	0	0	0	0	0	0	0	0	0	0	0	215	0	17	0	0	0	0	0	0	0	0	0	1	0	0	0	0	0	0	0	0	0	US|0.9138|None;k:Stramenopila,p:Oomycota,c:Oomycetes,o:Peronosporales
OTU303	438	7	0	0	115	5	12	67	80	0	0	0	0	0	249	0	0	0	0	0	0	0	0	0	0	0	0	0	4	0	0	0	0	0	0	0	0	0	0	43	0	0	0	0	GS|97.7|KF274268|NA;k:Fungi,p:Ascomycota,c:Sordariomycetes
OTU304	0	4	0	1	966	0	4	0	0	0	0	0	0	0	0	0	0	0	0	0	0	0	0	0	23	0	0	0	0	0	0	3	0	0	0	0	0	0	0	0	0	0	0	0	GS|100.0|DQ421073|SH1557304.08FU;k:Fungi,p:Ascomycota,c:Eurotiomycetes,o:Chaetothyriales,f:Herpotrichiellaceae
OTU305	0	0	0	0	0	0	0	0	0	0	0	0	0	0	0	0	0	0	926	0	0	0	0	0	0	0	0	0	0	0	0	0	0	0	0	0	0	0	0	49	0	0	0	0	SS|1.0000|MF948420|SH1506468.08FU;k:Fungi,p:Ascomycota,c:Orbiliomycetes,o:Orbiliales,f:Orbiliaceae
OTU306	3	0	0	0	0	0	0	13	0	0	0	0	0	0	574	0	0	0	0	0	0	0	4	0	0	0	0	0	0	0	0	0	0	1373	0	0	0	46	0	0	0	0	0	69	US|0.9138|None;k:Fungi,p:Ascomycota,c:Sordariomycetes,o:Hypocreales
OTU307	0	0	0	68	0	0	0	0	156	0	0	0	0	0	0	0	0	0	0	0	0	0	0	0	0	0	0	0	1548	0	0	110	0	0	1	0	0	0	0	0	0	0	0	0	SS|0.8900|None;k:Fungi,p:Chytridiomycota,c:Spizellomycetes,o:Spizellomycetales
OTU308	18	0	0	1	0	0	0	53	540	0	0	0	0	0	0	0	0	0	0	0	0	0	0	0	0	0	0	0	200	32	0	6	0	0	0	0	0	0	0	17	0	0	0	0	SS|1.0000|AY916487|SH1546055.08FU;k:Fungi,p:Ascomycota,c:Dothideomycetes,o:Tubeufiales,f:Tubeufiaceae
OTU309	93	395	17	2	48	1827	675	88	5	26	0	0	0	0	0	0	0	0	0	0	0	0	86	44	66	175	59	192	7	48	20	5	0	0	0	0	0	0	0	0	0	1037	395	0	GSL|100.0|MH063705|SH1546323.08FU;k:Fungi,p:Ascomycota,c:Sordariomycetes,o:Hypocreales,f:Nectriaceae
OTU310	0	0	0	0	938	0	0	0	0	0	0	0	0	0	0	0	0	0	0	0	0	0	0	0	31	0	0	0	0	0	0	0	0	0	0	0	0	0	0	0	0	0	0	0	GS|99.1|KF574866|SH1569317.08FU;k:Fungi,p:Ascomycota,c:Pezizomycetes
OTU311	0	0	0	0	0	0	0	0	0	0	0	0	0	0	0	0	0	0	0	0	0	0	0	0	0	0	0	0	0	0	0	0	0	0	0	904	0	0	0	0	0	0	0	0	GS|99.4|GQ924027|SH1179227.08FU;k:Fungi,p:Ascomycota,c:Sordariomycetes,o:Conioscyphales
OTU312	302	13	0	0	35	19	1319	40	4	3	0	0	0	0	0	0	0	0	0	0	0	0	0	0	0	0	0	0	0	0	0	0	0	0	0	0	0	0	0	0	0	0	0	0	GS|99.5|GQ525983|NA;k:Fungi,p:Ascomycota,c:Dothideomycetes,o:Capnodiales,f:Mycosphaerellaceae,g:Mycosphaerella,s:Mycosphaerella flageoletiana
OTU313	654	4	0	0	270	15	10	57	30	5	0	0	0	0	0	0	0	0	0	0	0	0	5	0	22	0	0	0	8	0	0	0	0	0	0	0	0	0	0	0	0	0	0	0	GS|100.0|EF505590|SH1554288.08FU;k:Fungi,p:Ascomycota,c:Dothideomycetes,o:Pleosporales,f:Coniothyriaceae,g:Coniothyrium
OTU314	0	0	0	0	11	0	6	0	0	0	0	0	0	0	0	0	0	0	0	0	0	0	0	0	894	0	0	28	2	1	0	0	0	0	0	2	0	0	0	0	0	0	0	0	GSL|100.0|UDB035390|SH1648786.08FU;k:Fungi,p:Ascomycota,c:Leotiomycetes,o:Helotiales
OTU315	80	17	0	3	37	6	3	774	8	0	0	0	0	0	0	0	0	0	0	0	0	0	7	0	10	2	2	9	10	0	0	7	0	0	0	0	0	0	0	0	0	0	0	0	GSL|100.0|KY322546|SH1547057.08FU;k:Fungi,p:Ascomycota,c:Dothideomycetes,o:Pleosporales,f:Didymellaceae
OTU316	0	0	0	0	0	0	0	0	0	0	0	0	874	0	0	0	0	0	0	0	0	0	0	0	0	0	0	0	0	0	0	0	0	0	0	0	0	0	0	0	0	0	0	0	US|0.9383|LT610709|NA;k:Fungi,p:Ascomycota,c:Sordariomycetes
OTU317	279	92	0	0	104	208	1617	308	18	13	0	0	583	0	0	0	0	0	0	0	0	0	0	0	0	0	0	0	0	0	0	0	0	0	0	0	0	0	0	0	0	0	0	0	GS|99.6|GQ511760|NA;k:Fungi,p:Ascomycota,c:Dothideomycetes,o:Capnodiales,f:Mycosphaerellaceae
OTU318	18	0	22	19	0	10	172	170	0	0	0	0	0	0	0	0	0	0	0	0	0	0	0	9	0	0	88	341	0	0	41	31	0	0	0	0	0	0	0	0	0	0	0	0	US|0.9145|JX387630|NA;k:Fungi,p:Basidiomycota,c:Tremellomycetes,o:Tremellales
OTU319	3	0	0	22	5	0	0	376	0	0	0	0	0	0	0	0	0	0	0	0	0	0	0	0	282	0	0	45	0	0	0	51	0	0	0	0	0	70	0	0	0	0	0	0	GS|100.0|LC317739|SH1648771.08FU;k:Fungi,p:Ascomycota,c:Dothideomycetes,o:Pleosporales
OTU320	0	0	0	0	0	0	0	0	0	0	0	0	0	0	0	0	0	0	0	0	672	0	0	0	0	0	0	0	0	0	0	0	0	0	0	0	0	0	15	0	0	0	0	333	GS|98.1|KY853465|SH1144352.08FU;k:Fungi,p:Ascomycota,c:Sordariomycetes,o:Xenospadicoidales,f:Xenospadicoidaceae,g:Pseudodiplococcium,s:Pseudodiplococcium ibericum
OTU321	0	0	0	0	0	0	0	0	0	0	0	0	0	0	0	0	0	0	0	0	0	0	0	0	0	0	0	858	0	0	0	1	0	0	0	0	0	0	0	0	0	0	0	0	GS|100.0|KC966155|SH1523152.08FU;k:Fungi,p:Ascomycota,c:Leotiomycetes,o:Helotiales
OTU322	133	11	2	0	27	36	0	23	0	0	0	0	0	0	0	0	0	0	0	0	0	0	46	2	40	7	0	5	30	2	1	2	0	0	0	2	299	13	0	0	81	140	181	0	GSL|100.0|MH035712|NA;k:Fungi,p:Ascomycota,c:Leotiomycetes,o:Thelebolales,f:Pseudeurotiaceae,g:Pseudogymnoascus
OTU323	0	0	0	0	0	0	0	50	0	0	0	0	0	0	0	0	0	0	298	0	0	0	0	0	0	0	0	13	0	0	0	0	0	0	0	0	0	0	611	2	0	0	0	0	GS|97.8|FJ008687|SH1529615.08FU;k:Fungi,p:Ascomycota,c:Eurotiomycetes,o:Chaetothyriales,f:Herpotrichiellaceae,g:Exophiala
OTU324	0	4	0	0	34	0	0	0	910	0	0	0	0	0	0	0	0	0	0	0	0	0	0	0	0	0	0	5	3	0	0	0	0	0	0	0	0	0	0	0	0	0	0	0	GS|100.0|MF532334|NA;k:Fungi,p:Basidiomycota,c:Agaricomycetes,o:Agaricales
OTU325	287	14	20	0	578	228	6	421	13	367	0	0	0	0	0	0	0	0	0	0	0	0	6	0	14	2	20	110	12	72	12	0	0	0	0	0	0	0	0	0	0	319	0	0	GS|100.0|KF800534|SH1646254.08FU;k:Fungi,p:Ascomycota,c:Dothideomycetes,o:Pleosporales
OTU326	24	0	0	0	0	0	0	64	10	0	0	0	0	0	0	0	0	0	0	0	0	0	0	0	70	0	0	663	25	0	0	4	0	0	0	0	0	0	0	0	0	0	0	0	GS|100.0|MF965372|NA;k:Fungi,p:Ascomycota,c:Sordariomycetes,o:Sordariales
OTU327	42	0	0	0	405	0	0	17	4	0	0	0	0	0	0	0	0	0	0	0	0	0	390	0	1	0	0	0	10	0	0	0	0	0	0	0	0	0	0	0	0	0	0	0	GS|100.0|HQ610508|SH1615611.08FU;k:Fungi,p:Ascomycota,c:Sordariomycetes,o:Sordariales,f:Chaetomiaceae,g:Zopfiella,s:Zopfiella marina
OTU328	57	13	0	0	634	15	14	69	11	0	0	0	0	0	0	0	0	0	0	0	0	0	56	0	0	5	0	16	22	3	0	0	0	0	0	0	0	0	0	0	0	0	0	0	GS|100.0|FJ438387|SH1613990.08FU;k:Fungi,p:Ascomycota,c:Eurotiomycetes,o:Chaetothyriales,g:Strelitziana,s:Strelitziana albiziae
OTU329	0	0	0	0	0	0	0	0	6	0	0	0	985	0	0	809	0	0	0	0	0	0	0	0	0	0	0	0	0	0	0	0	0	0	0	0	0	0	0	0	0	0	0	8	GS|100.0|MG434255|NA;k:Fungi,p:Glomeromycota,c:Glomeromycetes,o:Diversisporales
OTU330	5	0	38	0	0	0	0	15	0	788	0	0	0	0	0	0	0	0	0	0	196	0	0	0	16	0	0	3	0	517	69	0	0	0	0	0	0	0	0	0	0	0	0	199	GS|100.0|KT695338|SH1545794.08FU;k:Fungi,p:Basidiomycota,c:Agaricomycetes,o:Agaricales,f:Pluteaceae,g:Pluteus,s:Pluteus longistriatus
OTU331	34	0	0	0	112	0	11	33	0	3	0	0	0	0	0	0	0	0	141	0	0	0	0	0	10	0	0	0	0	0	0	0	0	0	0	0	0	0	0	0	404	0	1	0	GSL|100.0|FJ999725|SH1574527.08FU;k:Fungi,p:Basidiomycota,c:Tremellomycetes,o:Tremellales,f:Tremellaceae,g:Bulleromyces,s:Bulleromyces albus
OTU332	0	0	0	0	0	0	10	0	9	0	0	0	0	0	0	0	0	710	0	0	0	0	0	0	0	0	0	0	0	0	0	0	0	0	0	0	0	0	0	0	0	0	0	0	US|0.9138|None;k:Rhodoplantae,p:Rhodophyta,c:Florideophyceae,o:Gracilariales
OTU333	0	0	47	0	0	0	361	0	0	0	0	0	0	0	0	0	0	0	0	0	0	0	0	0	0	0	304	0	0	0	62	0	0	0	0	0	0	0	0	0	0	0	0	0	GS|100.0|KJ780751|SH1179485.08FU;k:Fungi,p:Ascomycota,c:Sordariomycetes,o:Xylariales,f:Hyponectriaceae,g:Monographella,s:Monographella nivalis
OTU334	0	17	2	0	0	71	0	0	0	0	0	0	0	0	0	0	0	0	0	0	0	0	0	29	2	13	0	0	0	0	3	0	0	0	0	0	0	1	0	0	754	0	0	0	US|0.9110|MG417994|NA;k:Stramenopila,p:Oomycota,c:Oomycetes,o:Peronosporales
OTU335	76	10	0	0	441	9	99	67	4	6	0	0	0	0	0	0	0	0	0	0	0	0	0	0	22	0	5	0	0	8	0	0	0	0	0	0	0	0	0	0	0	0	0	0	GS|100.0|KF512822|SH1646325.08FU;k:Fungi,p:Ascomycota,c:Dothideomycetes,o:Pleosporales,f:Phaeosphaeriaceae,g:Parastagonospora,s:Parastagonospora nodorum
OTU336	0	0	0	0	0	38	87	12	0	0	0	0	0	0	0	0	0	0	0	0	0	0	0	0	0	60	0	0	0	0	0	0	0	0	0	0	0	201	0	0	0	358	0	0	GS|100.0|FJ861406|NA;k:Fungi,p:Mortierellomycota,c:Mortierellomycetes,o:Mortierellales,f:Mortierellaceae,g:Mortierella
OTU337	631	0	0	2	205	0	6	0	0	0	0	0	0	0	0	0	0	0	0	0	0	0	319	0	25	0	0	0	0	0	0	0	0	0	0	0	0	0	0	0	0	0	0	0	US|0.9110|None;k:Stramenopila,p:Oomycota,c:Oomycetes,o:Peronosporales
OTU338	0	42	0	0	0	623	15	3	0	5	0	0	0	0	0	0	0	0	0	0	0	0	0	35	0	38	0	0	0	3	1	0	0	0	0	0	0	0	0	0	0	0	0	0	US|0.9340|MH430480|NA;k:Fungi,p:Ascomycota,c:Sordariomycetes
OTU339	0	729	1	0	0	0	4	0	0	0	0	0	0	0	0	0	0	0	0	0	0	0	3	12	0	0	0	0	0	18	1	0	0	0	0	0	0	0	0	0	0	0	0	0	GSL|99.4|MF795773|SH1552165.08FU;k:Fungi,p:Ascomycota,c:Dothideomycetes,o:Pleosporales,f:Cucurbitariaceae
OTU340	228	16	8	0	478	24	65	78	0	4	0	0	0	0	0	0	0	0	0	0	0	0	15	5	455	0	5	5	8	10	11	0	0	0	0	0	0	0	0	0	0	0	0	0	US|0.9138|MG433857|NA;k:Stramenopila,p:Oomycota,c:Oomycetes,o:Peronosporales
OTU341	0	0	0	0	0	0	0	0	0	0	0	0	696	0	0	0	0	0	0	0	0	0	0	0	0	0	0	0	0	0	0	0	0	0	0	0	0	0	0	0	0	0	0	0	GS|98.2|JN904929|NA;k:Fungi,p:Ascomycota,c:Sordariomycetes,o:Hypocreales
OTU342	12	0	3	15	2	0	0	52	26	0	0	0	0	0	0	0	0	0	18	0	6	0	10	0	10	0	0	28	305	2	2	20	0	5	0	0	0	264	7	128	0	0	0	377	US|0.9232|MF942888|SH1645095.08FU;k:Fungi,p:Ascomycota,c:Sordariomycetes,o:Hypocreales
OTU343	0	0	182	3	0	0	24	0	0	0	0	0	0	0	0	0	0	0	0	0	0	0	0	0	0	0	217	0	340	0	223	11	0	0	0	0	0	0	0	0	0	0	119	0	GS|99.5|GU911176|SH1615730.08FU;k:Fungi,p:Ascomycota,c:Sordariomycetes,o:Sordariales,f:Lasiosphaeriaceae
OTU344	74	93	2	1	8	26	100	79	4	3	0	0	0	0	0	0	0	0	0	0	0	0	9	110	4	2	172	42	0	6	2	1	0	0	0	0	0	0	0	0	0	0	0	0	GSL|100.0|UDB035419|SH1615615.08FU;k:Fungi,p:Ascomycota,c:Sordariomycetes,o:Sordariales,f:Chaetomiaceae
OTU345	0	0	0	0	0	0	0	0	0	48	0	0	0	0	0	0	0	0	0	0	572	0	0	0	0	0	0	0	0	0	0	0	0	0	0	0	0	0	0	0	0	0	0	211	US|0.9375|None;k:Fungi,p:Ascomycota,c:Sordariomycetes
OTU346	127	0	0	8	139	0	0	28	15	0	0	0	0	0	0	0	0	0	0	0	0	0	210	0	95	0	0	41	40	0	0	27	0	0	0	0	0	0	0	0	0	0	0	0	US|0.9138|None;k:Fungi,p:Basidiomycota,c:Tremellomycetes,o:Tremellales
OTU347	32	9	6	12	0	157	226	27	6	20	0	0	0	0	0	0	0	0	0	0	0	0	19	0	5	0	14	22	76	67	14	7	0	0	0	0	0	0	0	0	0	0	0	0	GS|99.0|JX489820|SH1244301.08FU;k:Fungi,p:Basidiomycota,c:Tremellomycetes,o:Tremellales
OTU348	0	0	0	0	0	0	0	0	0	0	0	0	0	0	0	0	0	0	0	696	0	0	0	0	0	0	0	0	0	0	0	0	0	0	0	0	0	0	0	0	0	0	0	0	GS|97.8|KX302057|SH1182993.08FU;k:Fungi,p:Ascomycota,c:Eurotiomycetes,o:Chaetothyriales,f:Herpotrichiellaceae,g:Veronaea,s:Veronaea japonica
OTU349	0	0	0	0	0	0	0	0	0	0	110	0	0	0	0	0	0	0	0	0	0	0	0	0	0	0	0	0	0	0	0	0	837	115	0	0	0	0	0	0	0	0	0	0	GS|100.0|KY103496|SH1561812.08FU;k:Fungi,p:Basidiomycota,c:Microbotryomycetes,f:Chrysozymaceae,g:Hamamotoa,s:Hamamotoa singularis
OTU350	0	307	1	0	6	15	90	0	0	169	0	0	0	0	0	0	0	0	0	0	0	0	7	54	16	0	18	0	0	173	6	0	0	0	0	0	0	0	0	0	105	0	0	15	GS|97.7|MG433128|NA;k:Fungi,p:Ascomycota,c:Sordariomycetes
OTU351	0	0	0	0	0	0	0	540	0	0	0	0	0	0	0	0	0	0	0	0	0	0	0	0	0	0	0	126	0	0	1	0	0	0	0	0	0	0	0	0	0	0	0	0	US|0.9380|None;k:Fungi,p:Basidiomycota,c:Agaricomycetes,o:Agaricales
OTU352	0	60	0	0	0	4	0	4	0	0	0	0	0	0	0	0	0	0	0	0	0	0	0	93	0	0	19	0	0	0	2	0	0	0	0	0	0	0	0	0	0	506	0	0	GS|100.0|KM243309|SH1610807.08FU;k:Fungi,p:Basidiomycota,c:Tremellomycetes,o:Holtermanniales,g:Holtermanniella,s:Holtermanniella wattica
OTU353	0	0	0	0	0	0	0	0	0	0	0	0	0	0	0	0	0	0	0	0	0	0	0	0	0	0	0	0	0	0	0	7	252	0	0	0	119	675	0	75	0	0	0	43	GS|98.3|KF638528|SH1507729.08FU;k:Fungi,p:Basidiomycota,c:Microbotryomycetes,o:Sporidiobolales
OTU354	0	0	18	0	0	326	39	0	0	0	0	0	0	0	0	0	0	0	0	0	0	0	0	3	9	57	58	4	0	0	35	2	0	0	0	0	0	0	0	0	0	241	26	0	GSL|100.0|AJ293813|SH1525447.08FU;k:Fungi,p:Ascomycota,c:Dothideomycetes,o:Pleosporales,f:Didymosphaeriaceae,g:Paraphaeosphaeria
OTU355	0	3	0	0	28	0	3	11	0	5	0	0	0	585	0	0	0	0	0	0	0	0	1	0	27	0	0	0	0	0	0	0	0	0	0	0	0	0	0	0	0	0	0	0	SS|0.9500|GQ521474|NA;k:Fungi,p:Ascomycota,c:Eurotiomycetes,o:Chaetothyriales,f:Herpotrichiellaceae
OTU356	0	0	0	0	0	0	0	0	0	0	157	0	0	0	0	0	0	0	500	0	0	0	0	0	0	0	0	0	0	0	0	0	0	0	0	596	0	0	0	0	0	0	0	87	GS|100.0|DQ647463|SH1510270.08FU;k:Fungi,p:Basidiomycota,c:Agaricomycetes,o:Hymenochaetales,g:Peniophorella,s:Peniophorella praetermissa
OTU357	0	0	0	0	0	0	0	0	0	0	0	0	667	0	0	0	0	0	0	0	0	0	0	0	0	0	0	0	0	0	0	0	0	0	0	0	0	0	0	0	0	0	0	0	US|0.9034|JF946034|NA;k:Fungi,p:Ascomycota,c:Sordariomycetes,o:Hypocreales
OTU358	0	11	11	12	95	63	19	0	40	24	0	0	0	0	0	0	0	0	0	0	0	0	0	6	198	15	5	2	139	0	10	32	0	0	0	0	0	0	0	0	0	0	0	0	GS|99.5|GQ203765|SH1642175.08FU;k:Fungi,p:Ascomycota,c:Dothideomycetes,o:Pleosporales,f:Sporormiaceae,g:Preussia,s:Preussia terricola
OTU359	737	0	0	0	158	3	0	40	8	8	0	0	0	0	0	0	0	0	0	0	0	0	0	0	0	0	0	0	0	0	0	0	0	0	0	0	0	0	0	0	0	0	0	0	US|0.8882|MG434290|NA;k:Fungi,p:Basidiomycota,c:Tremellomycetes,o:Tremellales
OTU360	0	0	0	0	0	0	0	0	0	0	0	0	0	0	0	0	815	0	0	0	0	0	0	0	0	0	0	0	0	0	0	0	0	0	0	0	0	0	0	0	0	0	0	0	GS|100.0|MF534942|NA;k:Fungi,p:Basidiomycota,c:Agaricomycetes,o:Agaricales
OTU361	105	216	0	0	9	0	0	0	0	0	0	0	0	0	0	254	0	0	0	0	0	0	0	0	0	0	0	0	0	0	0	0	0	0	0	0	0	0	0	0	0	0	0	0	US|0.9207|MH239172|NA;k:Fungi,p:Ascomycota,c:Saccharomycetes,o:Saccharomycetales
OTU362	0	0	193	40	0	0	0	102	10	68	0	0	0	0	0	0	0	0	0	0	2	0	7	0	23	0	0	49	17	774	307	45	0	0	0	0	0	0	0	0	0	0	0	98	GSL|100.0|KM279964|NA;k:Fungi,p:Ascomycota,c:Sordariomycetes,o:Sordariales,f:Sordariaceae
OTU363	0	0	0	0	0	0	0	0	0	603	0	0	0	0	0	0	0	0	0	0	0	0	0	0	0	0	0	0	0	0	0	0	0	0	0	0	0	0	0	0	0	0	0	0	GS|99.5|AY970100|SH1564497.08FU;k:Fungi,p:Ascomycota,c:Leotiomycetes,o:Helotiales
OTU364	0	0	0	0	2	0	0	0	0	0	0	0	0	594	0	0	0	0	0	0	0	0	0	0	0	0	0	0	0	0	0	0	0	0	0	0	0	0	0	0	0	0	0	0	GS|99.5|KF221850|NA;k:Fungi,p:Ascomycota,c:Sordariomycetes,o:Coniochaetales,f:Coniochaetaceae,g:Coniochaeta
OTU365	0	0	0	41	0	0	0	0	0	0	0	0	0	0	0	0	0	0	0	0	0	0	2	0	5	0	0	0	0	0	0	72	153	95	0	0	0	0	0	0	0	178	148	21	GSL|100.0|MG052956|SH1607997.08FU;k:Fungi,p:Mortierellomycota,c:Mortierellomycetes,o:Mortierellales,f:Mortierellaceae,g:Mortierella,s:Mortierella humilis
OTU366	115	0	0	0	0	0	0	16	0	0	0	0	0	0	0	0	0	0	243	0	0	0	2	0	0	0	0	0	0	0	0	1	0	0	0	0	0	0	333	0	0	0	0	0	SS|0.9100|LC192116|SH1160357.08FU;k:Fungi,p:Ascomycota,c:Eurotiomycetes,o:Chaetothyriales
OTU367	100	0	0	0	0	0	0	11	0	0	0	0	0	264	0	0	0	0	0	303	0	0	0	0	0	0	0	0	0	0	0	0	0	0	0	0	0	0	0	0	0	0	0	0	US|0.9110|MH239283|NA;k:Rhodoplantae,p:Rhodophyta,c:Florideophyceae,o:Gracilariales
OTU368	493	0	0	1	0	0	0	5	0	0	0	0	0	0	0	0	0	0	0	0	0	0	0	0	0	0	0	4	2	0	0	5	0	0	59	132	0	64	0	22	0	0	0	22	GS|100.0|KF274446|SH1150128.08FU;k:Fungi,p:Basidiomycota,c:Microbotryomycetes,o:Sporidiobolales
OTU369	84	0	1	15	0	4	13	37	15	34	0	0	0	0	0	0	0	0	0	0	0	0	6	0	0	0	2	3	379	19	1	31	0	0	0	0	0	0	0	148	0	0	0	0	GS|100.0|MG418587|NA;k:Fungi,p:Ascomycota,c:Sordariomycetes,o:Xylariales
OTU370	46	0	0	3	32	0	0	196	102	0	0	0	0	0	0	0	0	0	0	0	0	0	84	0	1	0	0	94	24	12	0	18	0	0	0	0	0	0	0	0	0	0	0	0	GS|98.0|JX346153|NA;k:Fungi,p:Basidiomycota,c:Tremellomycetes,o:Tremellales
OTU371	104	0	0	0	0	0	0	3	0	0	0	0	570	0	0	0	0	0	0	0	0	0	0	0	0	0	0	0	0	0	1	0	0	0	0	0	0	0	0	0	0	0	0	0	GS|100.0|KP400565|SH1564167.08FU;k:Fungi,p:Ascomycota,c:Dothideomycetes,o:Capnodiales,g:Microcyclospora,s:Microcyclospora tardicrescens
OTU372	0	23	1	0	0	74	0	0	0	0	0	0	0	0	0	0	0	0	0	0	0	0	0	20	0	10	2	0	0	0	7	0	0	0	0	0	0	0	0	0	544	0	0	0	US|0.9380|MG417994|NA;k:Fungi,p:Basidiomycota,c:Agaricostilbomycetes,o:Agaricostilbales
OTU373	0	0	0	0	122	81	0	7	0	0	0	0	0	0	0	0	0	0	0	0	0	0	1	14	81	5	0	0	0	0	0	0	0	0	34	0	0	8	0	43	0	1128	132	29	GS|100.0|FJ884096|SH1645096.08FU;k:Fungi,p:Ascomycota,c:Sordariomycetes,o:Sordariales,f:Lasiosphaeriaceae,g:Fimetariella,s:Fimetariella rabenhorstii
OTU374	79	18	1	0	4	0	3	0	0	3	0	0	514	0	0	0	0	0	0	0	0	0	16	48	5	0	3	0	0	2	0	0	0	0	0	0	0	0	0	0	0	0	0	0	US|0.8882|None;k:Fungi,p:Ascomycota,c:Sordariomycetes,o:Hypocreales
OTU375	546	0	0	0	0	0	0	0	0	0	0	0	0	0	0	0	0	0	0	0	0	0	0	0	0	0	0	0	0	0	0	0	0	0	0	0	0	0	0	0	0	0	0	0	US|0.9232|JN053493|SH1245356.08FU;k:Fungi,p:Basidiomycota,c:Tremellomycetes,o:Tremellales
OTU376	0	13	0	0	0	0	0	43	0	0	0	0	531	0	0	0	0	0	0	0	0	0	0	0	0	0	0	0	0	0	0	0	0	0	0	0	0	0	0	0	0	0	0	0	GS|99.2|MG433091|NA;k:Fungi,p:Basidiomycota,c:Agaricomycetes,o:Cantharellales,f:Ceratobasidiaceae
OTU377	0	0	0	0	0	0	0	0	0	0	364	0	0	0	0	0	0	0	0	0	0	0	0	0	0	0	0	0	0	0	0	0	0	0	0	147	0	0	0	0	0	0	0	0	US|0.9384|None;k:Fungi,p:Ascomycota,c:Sordariomycetes
OTU378	0	0	4	0	0	179	22	0	0	121	0	0	0	0	0	11	0	0	0	0	0	0	0	0	0	2	39	0	0	168	2	0	0	0	0	0	0	0	0	0	0	88	0	5	GSL|100.0|MH102062|NA;k:Fungi,p:Mucoromycota,c:Mucoromycetes,o:Mucorales,f:Mucoraceae,g:Mucor
OTU379	271	0	0	2	2	0	0	94	0	0	0	0	0	0	0	0	0	0	0	0	0	0	335	0	0	0	0	0	0	1	0	1	0	0	0	0	0	0	0	0	0	0	0	0	SS|0.9100|FJ213503|SH1615345.08FU;k:Fungi,p:Ascomycota,c:Pezizomycetes,o:Pezizales,f:Ascobolaceae
OTU380	0	0	0	0	0	0	0	3	0	0	0	0	0	0	0	532	0	0	0	0	0	0	0	0	0	0	0	5	0	0	0	0	0	0	0	0	0	0	0	0	0	0	0	0	US|0.9511|JQ429158|SH1150364.08FU;k:Fungi,p:Ascomycota,c:Sordariomycetes
OTU381	517	0	0	0	0	0	0	0	0	0	0	0	0	0	0	0	0	0	328	0	0	0	0	0	0	0	0	0	0	0	0	0	0	0	0	0	0	0	0	0	0	0	0	0	US|0.9161|JN053492|SH1185388.08FU;k:Fungi,p:Basidiomycota,c:Tremellomycetes,o:Tremellales
OTU382	0	0	0	0	0	0	0	0	0	0	0	0	564	0	0	0	0	0	0	0	0	0	0	0	0	0	0	0	0	0	0	0	0	0	0	0	0	0	0	0	0	0	0	0	GS|99.6|MG418020|NA;k:Fungi
OTU383	3	331	0	0	0	0	4	0	0	0	0	0	0	0	0	0	0	0	0	0	0	0	394	0	0	0	0	0	0	0	0	0	0	0	0	0	0	0	0	0	0	0	0	0	SS|1.0000|UDB035425|SH1177760.08FU;k:Fungi,p:Ascomycota,c:Pezizomycetes,o:Pezizales,f:Pyronemataceae,g:Lasiobolidium
OTU384	0	0	0	0	623	0	0	0	0	0	0	0	0	0	0	0	0	0	0	0	0	0	0	0	25	0	0	2	0	0	0	0	0	0	0	0	0	0	0	0	0	0	0	0	GDL|98.5|JX381204|NA;
OTU385	60	3	0	0	149	0	0	0	0	0	0	0	0	0	0	0	0	0	0	0	0	0	143	2	315	0	0	0	4	0	3	1	0	0	0	0	0	0	0	0	0	0	0	0	US|0.9232|AY303604|SH1215739.08FU;k:Fungi,p:Ascomycota,c:Sordariomycetes,o:Hypocreales
OTU386	251	8	0	0	1019	17	14	112	9	17	0	0	0	0	0	0	0	0	0	0	0	0	44	0	44	2	55	20	8	4	0	1	0	0	0	0	0	0	0	0	0	0	0	0	GS|98.2|FJ761944|NA;k:Fungi,p:Ascomycota,c:Eurotiomycetes,o:Chaetothyriales,f:Herpotrichiellaceae,g:Rhinocladiella
OTU387	0	31	1	0	578	15	183	145	0	50	0	0	0	0	0	0	0	0	0	0	0	0	35	47	244	0	23	14	0	62	2	0	0	0	0	0	0	0	0	0	0	0	0	0	US|0.9110|FN391371|SH1564074.08FU;k:Rhodoplantae,p:Rhodophyta,c:Florideophyceae,o:Gracilariales
OTU388	0	0	0	0	0	0	0	769	0	4	0	0	0	0	0	0	0	0	0	0	0	0	0	0	0	0	0	0	0	0	0	0	0	0	0	0	0	0	0	0	0	0	0	0	GS|100.0|FJ161928|SH1557020.08FU;k:Fungi,p:Mortierellomycota,c:Mortierellomycetes,o:Mortierellales,f:Mortierellaceae,g:Mortierella,s:Mortierella elongata
OTU389	32	47	0	0	184	48	27	44	8	15	0	0	0	0	0	0	0	0	0	0	0	0	0	0	0	1	0	9	32	0	0	0	0	32	0	62	0	0	0	0	0	0	0	0	GS|97.9|FJ820807|SH1159337.08FU;k:Fungi,p:Ascomycota,c:Eurotiomycetes,o:Eurotiales,f:Aspergillaceae,g:Penicillium
OTU390	0	0	0	0	0	0	0	3	0	0	0	0	0	0	0	0	0	0	0	0	0	0	0	0	0	0	0	0	0	499	0	0	0	0	0	0	0	0	0	0	0	0	0	0	GS|100.0|LT796891|SH1234977.08FU;k:Fungi,p:Ascomycota,c:Dothideomycetes,o:Pleosporales,f:Biatriosporaceae,g:Biatriospora
OTU391	0	0	0	0	0	0	0	0	0	190	0	0	0	0	0	0	0	0	0	0	301	0	0	0	0	0	0	0	0	0	0	0	0	0	0	0	0	0	0	0	0	0	0	0	SS|1.0000|JX456891|SH1182763.08FU;k:Fungi,p:Ascomycota,c:Sordariomycetes,o:Hypocreales
OTU392	44	5	4	0	21	37	26	43	6	18	0	0	0	0	0	0	0	0	0	0	0	0	16	0	50	10	61	21	97	5	6	0	0	0	90	0	0	0	0	0	0	0	0	0	GS|100.0|KT264331|SH1614483.08FU;k:Fungi,p:Ascomycota,c:Dothideomycetes,o:Pleosporales,f:Cucurbitariaceae,g:Pyrenochaeta,s:Pyrenochaeta keratinophila
OTU393	9	7	14	0	0	531	30	10	0	39	0	0	0	0	0	0	0	0	0	0	0	0	10	0	0	308	17	0	0	0	18	0	0	0	0	0	0	0	0	0	0	0	0	0	SS|1.0000|HM371220|SH1647400.08FU;k:Fungi,p:Ascomycota,c:Dothideomycetes,o:Venturiales,f:Sympoventuriaceae
OTU394	82	101	0	0	182	10	27	55	8	5	0	0	0	0	0	0	0	0	0	0	0	0	0	0	0	9	0	0	0	0	0	0	0	0	0	0	0	0	0	0	0	0	0	0	GS|100.0|JN904692|NA;k:Fungi,p:Ascomycota,c:Dothideomycetes,o:Pleosporales
OTU395	0	0	0	0	0	0	0	0	0	0	0	0	0	0	0	0	0	0	0	0	0	0	0	0	0	0	0	0	0	0	0	0	0	0	127	646	0	37	0	0	0	0	0	0	GDL|99.1|HQ631019|SH1237054.08FU;k:Fungi,p:Basidiomycota
OTU396	0	19	86	3	7	16	43	0	0	0	0	0	0	0	0	0	0	0	0	0	0	0	0	2	8	17	199	0	0	0	150	7	0	0	0	0	0	0	0	0	0	0	0	0	GS|100.0|EU041777|SH1539591.08FU;k:Fungi,p:Ascomycota,c:Sordariomycetes,o:Myrmecridiales,f:Myrmecridiaceae,g:Myrmecridium,s:Myrmecridium schulzeri
OTU397	0	30	149	0	0	39	125	0	0	0	0	0	0	0	0	0	0	0	0	0	0	0	0	58	0	29	68	2	0	0	312	0	0	0	0	0	0	0	0	0	0	0	0	0	US|0.9025|KR935693|NA;k:Fungi,p:Ascomycota,c:Sordariomycetes,o:Hypocreales
OTU398	0	263	2	0	0	0	0	62	0	0	0	0	0	0	0	0	0	0	0	0	0	0	0	120	6	0	0	2	0	1	11	0	0	0	0	0	0	0	0	0	0	0	0	0	US|0.9375|MH430480|NA;k:Fungi,p:Ascomycota,c:Sordariomycetes
OTU399	0	0	0	0	0	0	0	0	0	0	0	0	0	0	0	0	0	0	0	0	0	526	0	0	0	0	0	0	0	0	0	0	0	0	0	0	0	0	0	0	0	0	0	0	SS|0.8600|KY305141|SH1529656.08FU;k:Fungi,p:Ascomycota,c:Eurotiomycetes,o:Chaetothyriales,f:Herpotrichiellaceae,g:Exophiala
OTU400	0	30	3	1	0	92	0	0	0	0	0	0	0	0	0	0	0	0	0	0	0	0	0	55	3	26	0	0	0	2	5	0	0	0	0	0	0	0	0	0	1029	0	0	0	GDL|98.7|MG417798|NA;
OTU401	0	0	0	0	0	0	0	233	0	0	0	0	0	0	0	0	0	0	0	0	0	0	0	0	0	0	0	266	0	0	0	0	0	0	0	0	0	0	0	0	0	0	0	0	SS|1.0000|KJ591585|NA;k:Fungi,p:Basidiomycota,c:Agaricomycetes,o:Phallales,f:Phallaceae,g:Phallus
OTU402	95	39	7	13	42	76	347	33	0	101	0	0	0	740	0	0	0	0	0	0	0	0	15	0	52	3	0	26	0	9	4	17	0	0	0	0	0	0	0	0	0	0	0	0	US|0.8882|MG418448|NA;k:Fungi,p:Basidiomycota,c:Agaricomycetes,o:Agaricales
OTU403	79	22	4	0	0	31	34	54	4	5	0	0	0	0	0	294	0	0	0	0	0	0	7	0	0	8	66	56	12	0	14	1	0	0	0	0	0	0	0	0	0	0	0	0	SS|1.0000|KF577828|SH1211737.08FU;k:Rhizaria,p:Cercozoa,o:Thaumatomonadida,g:Allas
OTU404	66	0	0	2	148	0	0	0	0	0	0	0	0	0	0	0	0	0	0	0	0	0	181	2	273	0	0	0	3	0	0	1	0	0	0	0	0	0	0	0	0	0	0	0	GS|100.0|MF373487|NA;k:Fungi,p:Ascomycota,c:Sordariomycetes,o:Sordariales,f:Chaetomiaceae,g:Thielavia
OTU405	0	0	0	0	2	0	0	4	0	0	0	0	0	0	0	0	0	0	0	0	0	0	16	0	10	1	5	0	0	0	0	0	0	0	0	0	0	561	0	0	0	0	0	0	SS|0.8400|JN104516|SH1635779.08FU;k:Fungi,p:Ascomycota,c:Eurotiomycetes,o:Chaetothyriales,f:Herpotrichiellaceae
OTU406	0	170	2	0	0	309	8	34	0	0	0	0	0	0	0	0	0	0	0	0	0	0	0	124	0	72	0	0	0	2	9	0	0	0	0	0	0	0	0	0	0	0	0	0	US|0.9396|MH430480|NA;k:Fungi,p:Ascomycota,c:Sordariomycetes
OTU407	0	0	0	0	0	0	444	0	0	0	0	0	0	0	0	0	0	0	0	0	0	0	0	0	0	0	7	0	0	0	0	0	0	0	0	0	0	0	0	0	0	0	0	0	US|0.9090|LT609065|NA;k:Fungi,p:Ascomycota,c:Sordariomycetes,o:Hypocreales
OTU408	28	15	0	4	234	23	23	47	9	14	0	0	0	0	0	0	0	0	0	0	0	0	39	18	216	0	28	22	61	9	2	1	0	0	0	0	0	0	0	0	0	0	0	0	GS|98.7|MG433895|NA;k:Fungi,p:Basidiomycota,c:Agaricomycetes,o:Agaricales,f:Lycoperdaceae,g:Calvatia
OTU409	0	330	6	0	2	15	0	0	0	0	0	0	0	0	0	0	0	0	0	0	0	0	0	184	1	1	0	0	0	0	1	0	0	0	0	0	0	0	0	0	0	0	0	0	US|0.9380|MG418125|NA;k:Fungi,p:Ascomycota,c:Eurotiomycetes,o:Verrucariales
OTU410	0	0	0	0	0	0	0	0	0	0	0	0	0	0	0	0	0	0	0	0	0	0	0	0	0	0	0	0	0	0	0	0	0	0	0	1160	0	0	0	0	0	0	0	0	GS|99.1|KF638529|SH1245489.08FU;k:Fungi,p:Basidiomycota,c:Microbotryomycetes,o:Sporidiobolales
OTU411	34	0	0	0	0	0	0	0	0	10	0	0	0	0	0	400	0	0	0	0	0	0	0	0	0	0	0	0	0	0	0	0	0	0	0	0	0	0	0	0	0	0	0	0	GS|97.5|HE998721|SH1571891.08FU;k:Fungi,p:Ascomycota,c:Sordariomycetes,o:Coniochaetales,f:Coniochaetaceae,g:Coniochaeta
OTU412	654	0	0	2	102	10	5	0	29	3	0	0	0	0	0	0	0	0	0	0	0	0	3	0	3	0	0	0	4	0	0	0	0	0	0	0	0	0	0	0	0	0	0	0	GS|98.7|MG418436|NA;k:Fungi
OTU413	0	12	79	20	135	0	0	53	5	3	0	0	0	0	0	0	0	0	0	0	0	0	7	18	82	0	0	65	30	1	79	17	0	0	0	0	0	0	0	0	0	0	0	0	GSL|100.0|MF039689|SH1516144.08FU;k:Fungi,p:Ascomycota,c:Eurotiomycetes,o:Eurotiales,f:Trichocomaceae,g:Talaromyces
OTU414	0	0	0	0	435	0	0	7	0	8	0	0	0	0	0	0	0	0	0	0	0	0	6	4	2	0	2	0	0	4	0	0	0	0	0	0	0	0	0	0	0	0	0	0	SS|0.9500|KU892411|SH1529580.08FU;k:Fungi,p:Ascomycota,c:Eurotiomycetes,o:Chaetothyriales,f:Herpotrichiellaceae
OTU415	0	0	0	1	0	0	0	0	0	0	639	0	0	0	0	0	0	0	0	0	0	0	0	0	0	0	0	0	0	0	0	0	140	0	0	0	0	0	0	0	0	0	0	0	GSL|100.0|LC327058|SH1561280.08FU;k:Fungi,p:Basidiomycota,c:Agaricomycetes,o:Atheliales,f:Atheliaceae
OTU416	0	0	0	0	0	0	0	0	0	0	0	0	0	0	0	0	0	0	0	0	0	0	0	0	0	0	0	0	0	0	0	0	469	0	0	0	0	0	0	0	0	0	0	0	GDL|100.0|MG190492|SH1650914.08FU;k:Fungi
OTU417	0	14	0	0	0	177	916	99	0	0	0	0	0	0	0	0	0	0	0	0	0	0	0	2	12	0	5	73	9	3	0	0	0	0	0	0	0	0	0	0	0	0	0	0	US|0.9110|None;k:Rhodoplantae,p:Rhodophyta,c:Florideophyceae,o:Gracilariales
OTU418	0	0	0	4	0	0	0	354	0	0	0	0	0	0	0	0	0	0	15	0	0	0	0	0	0	0	0	199	0	1	0	6	0	0	0	0	0	0	44	0	0	0	0	0	SS|1.0000|HM036633|NA;k:Fungi,p:Ascomycota,c:Sordariomycetes,o:Sordariales,f:Helminthosphaeriaceae,g:Spadicoides
OTU419	0	647	1	0	0	0	30	0	0	0	0	0	0	0	0	0	0	0	0	0	0	0	0	322	1	3	0	0	0	0	5	0	0	0	0	0	0	0	0	0	142	0	0	0	US|0.9511|FJ780538|NA;k:Fungi,p:Ascomycota,c:Sordariomycetes
OTU420	0	0	0	0	0	0	0	0	0	0	0	0	0	0	0	0	0	0	0	0	0	0	0	0	0	0	0	0	0	0	0	0	0	0	0	551	0	0	0	0	0	0	0	0	US|0.9421|HE998721|SH1571891.08FU;k:Fungi,p:Ascomycota,c:Sordariomycetes
OTU421	0	56	23	0	0	196	28	0	0	23	0	0	0	0	0	0	0	0	0	0	0	0	1	155	0	28	104	4	0	71	32	0	0	0	0	0	0	0	0	0	0	0	0	0	US|0.9511|MF971329|SH1181347.08FU;k:Fungi,p:Ascomycota,c:Sordariomycetes
OTU422	3	9	3	0	0	347	0	0	0	0	0	0	0	0	0	0	0	0	0	0	0	0	0	0	0	180	0	0	0	2	0	0	0	0	0	0	0	0	0	0	0	0	0	0	US|0.9025|KR935693|NA;k:Fungi,p:Ascomycota,c:Sordariomycetes,o:Hypocreales
OTU423	13	0	0	0	194	0	0	14	0	0	0	0	0	0	0	0	0	0	0	0	0	0	2	0	0	3	0	4	0	50	0	0	0	0	0	0	0	0	260	0	0	0	0	0	GS|99.5|MG845225|SH1614485.08FU;k:Fungi,p:Ascomycota,c:Dothideomycetes,o:Pleosporales,g:Ochrocladosporium
OTU424	372	0	0	0	50	0	0	6	0	0	0	0	0	0	0	0	0	0	0	0	0	0	10	0	1	3	0	4	0	0	0	0	0	0	0	0	0	0	0	0	0	0	0	0	GS|100.0|KF309948|SH1577504.08FU;k:Fungi,p:Ascomycota,c:Dothideomycetes,o:Capnodiales,g:Arthrocatena,s:Arthrocatena tenebrio
OTU425	63	0	0	0	0	0	0	0	0	0	0	0	0	0	0	0	0	0	0	0	0	0	0	0	5	0	0	0	0	0	0	0	0	0	481	0	0	0	0	1	0	0	0	16	GDL|100.0|MH239354|NA;
OTU426	0	0	0	0	0	0	0	0	0	0	0	0	0	0	0	0	434	0	0	0	0	0	0	0	0	0	0	0	0	0	0	0	0	0	0	0	0	0	0	0	0	0	0	0	GS|98.9|KY822064|NA;k:Fungi,p:Basidiomycota,c:Tremellomycetes,o:Tremellales
OTU427	0	377	2	0	0	0	0	0	0	0	0	0	381	0	0	0	0	0	0	0	0	0	0	170	0	0	11	0	0	12	0	0	0	0	0	0	0	0	0	0	39	0	0	0	US|0.9025|KR935693|NA;k:Fungi,p:Ascomycota,c:Sordariomycetes,o:Hypocreales
OTU428	5	0	0	0	0	0	0	0	0	0	0	0	0	0	0	0	0	0	0	0	0	0	415	0	0	0	0	7	5	0	0	2	0	0	0	0	0	0	0	0	0	0	0	0	GS|100.0|KU000368|NA;k:Fungi,p:Glomeromycota,c:Glomeromycetes,o:Gigasporales
OTU429	4	0	26	1	63	91	0	0	0	0	0	0	0	0	0	0	0	0	0	0	0	0	0	0	152	2	0	0	0	4	73	1	0	0	0	0	0	0	0	0	0	0	0	0	US|0.9536|MH239744|NA;k:Fungi,p:Ascomycota,c:Sordariomycetes
OTU430	8	0	0	0	0	0	0	0	0	0	395	0	0	0	0	0	0	0	0	0	0	0	0	0	0	0	0	0	0	0	0	0	0	0	0	0	0	0	0	0	0	0	0	0	GS|99.0|MH655510|NA;k:Fungi,p:Ascomycota,c:Sordariomycetes,o:Hypocreales
OTU431	9	38	3	0	0	313	146	0	0	45	0	0	0	0	0	0	0	0	0	0	0	0	3	0	0	15	75	0	0	164	3	0	0	0	0	0	0	0	0	0	0	0	0	0	US|0.8882|None;k:Fungi,p:Basidiomycota,c:Agaricomycetes,o:Boletales
OTU432	0	0	0	3	120	0	0	3	0	0	0	0	0	0	0	0	0	0	0	0	0	0	1	0	381	2	0	0	0	0	0	6	0	0	0	0	0	0	0	0	0	0	0	0	GSL|100.0|KY082752|SH1615616.08FU;k:Fungi,p:Ascomycota,c:Sordariomycetes,o:Sordariales,f:Chaetomiaceae,g:Myceliophthora
OTU433	0	0	10	6	8	0	130	0	0	11	0	0	0	0	0	0	0	0	0	0	0	0	49	2	0	5	28	19	53	96	17	19	0	0	0	0	0	0	0	0	0	0	0	0	GSL|100.0|KY320607|SH1649269.08FU;k:Fungi,p:Basidiomycota,c:Tremellomycetes,o:Filobasidiales,f:Piskurozymaceae,g:Solicoccozyma,s:Solicoccozyma terrea
OTU434	0	0	0	0	0	0	0	0	0	0	0	0	0	424	0	0	0	0	0	0	0	0	0	0	0	0	0	0	0	0	0	0	0	0	0	0	0	0	0	0	0	0	0	0	GS|98.3|KX174575|NA;k:Fungi,p:Ascomycota,c:Eurotiomycetes,o:Chaetothyriales,f:Herpotrichiellaceae
OTU435	291	0	0	0	66	0	0	7	11	0	0	0	0	0	0	0	0	0	0	0	0	0	0	0	7	0	0	0	0	0	0	0	0	0	0	0	0	0	0	0	0	0	0	0	GS|100.0|KP177418|SH1191832.08FU;k:Fungi,p:Ascomycota,c:Dothideomycetes,o:Pleosporales,f:Cucurbitariaceae,g:Pyrenochaetopsis
OTU436	15	0	0	0	0	0	0	0	0	0	0	0	0	0	0	0	387	0	0	0	0	0	1	0	0	0	4	0	0	0	0	0	0	0	0	0	0	44	0	0	0	0	0	0	GDL|98.1|MH625116|NA;
OTU437	0	0	0	0	0	0	0	0	0	0	0	0	0	0	241	0	0	0	0	0	0	0	0	0	0	0	0	0	0	0	0	0	0	208	0	0	0	0	0	0	0	0	0	0	SS|0.9800|AY916492|SH1237464.08FU;k:Fungi,p:Ascomycota,c:Dothideomycetes,o:Tubeufiales,f:Tubeufiaceae
OTU438	0	0	1	0	0	0	4	0	0	0	0	0	0	0	0	0	0	382	0	0	0	0	0	0	0	0	0	0	0	0	0	0	0	0	0	0	0	0	0	0	0	0	1	0	US|0.9421|UDB035374|SH1145927.08FU;k:Fungi,p:Ascomycota,c:Sordariomycetes
OTU439	36	14	0	3	251	23	20	46	9	6	0	0	0	0	0	0	0	0	0	0	0	0	44	12	47	0	21	13	54	7	3	6	0	0	0	0	0	0	0	0	0	0	0	0	GS|100.0|UDB035944|SH1556524.08FU;k:Fungi,p:Basidiomycota,c:Agaricomycetes,o:Agaricales,f:Lycoperdaceae,g:Lycoperdon,s:Lycoperdon pyriforme
OTU440	398	0	0	0	0	0	0	0	0	0	0	0	0	0	0	0	0	0	0	0	0	0	0	0	0	0	0	0	0	0	0	0	0	0	0	0	0	0	0	0	0	0	0	0	US|0.9232|KU559787|SH1177281.08FU;k:Fungi,p:Basidiomycota,c:Tremellomycetes,o:Tremellales
OTU441	4	12	0	2	25	27	14	78	4	9	0	0	0	144	0	0	0	0	0	0	0	0	80	2	0	0	8	0	14	6	0	3	0	0	0	0	0	0	0	0	0	0	0	0	GSL|100.0|KT319050|SH1547057.08FU;k:Fungi,p:Ascomycota,c:Dothideomycetes,o:Pleosporales
OTU442	55	0	0	5	227	0	0	65	16	0	0	0	0	0	0	0	0	0	0	0	0	0	61	0	46	0	0	24	22	0	0	9	0	0	0	0	0	0	0	0	0	0	0	0	GS|100.0|MG200262|SH1164633.08FU;k:Fungi,p:Ascomycota,c:Eurotiomycetes,o:Eurotiales,f:Thermoascaceae,g:Thermoascus,s:Thermoascus aurantiacus
OTU443	28	92	0	3	543	79	18	155	0	0	0	0	0	0	0	0	0	0	0	0	0	0	0	0	50	0	0	26	13	0	0	4	0	0	0	0	0	0	0	2	0	0	0	0	US|0.9380|None;k:Stramenopila,p:Oomycota,c:Oomycetes,o:Peronosporales
OTU444	6	53	1	0	536	83	214	14	0	3	0	0	0	0	0	0	0	0	0	0	0	0	0	41	91	0	5	0	7	1	1	0	0	0	0	0	0	0	0	0	0	0	0	0	US|0.9380|None;k:Fungi,p:Ascomycota,c:Orbiliomycetes,o:Orbiliales
OTU445	49	24	0	0	134	101	0	37	5	3	0	0	0	0	0	0	0	0	0	0	0	0	9	11	13	1	6	9	2	0	0	0	0	0	0	0	0	0	0	0	0	0	0	0	GSL|100.0|MH209070|SH1526399.08FU;k:Fungi,p:Ascomycota,c:Dothideomycetes,o:Pleosporales,f:Pleosporaceae,g:Bipolaris
OTU446	0	0	0	0	0	0	0	389	0	0	0	0	0	0	0	0	0	0	0	0	0	0	0	0	0	0	0	0	0	0	0	0	0	0	0	0	0	0	0	0	0	0	0	0	US|0.9511|KY822271|NA;k:Fungi,p:Ascomycota,c:Sordariomycetes
OTU447	0	0	0	0	0	0	0	0	0	0	0	0	0	0	0	0	0	0	0	0	0	0	0	0	490	0	0	0	0	0	0	0	0	0	0	0	0	0	0	0	0	0	0	0	GS|100.0|AJ969618|SH1569318.08FU;k:Fungi,p:Ascomycota,c:Pezizomycetes,o:Pezizales
OTU448	4	171	0	0	0	0	0	0	0	0	0	0	0	0	0	0	0	0	0	0	0	0	0	279	0	0	0	0	0	0	0	0	0	0	0	0	0	0	0	0	0	0	0	0	US|0.9138|None;k:Fungi,p:Basidiomycota,c:Tremellomycetes,o:Tremellales
OTU449	59	0	0	3	0	0	0	6	0	0	0	0	0	0	0	0	0	0	0	0	0	0	30	0	308	0	0	0	0	0	0	2	0	0	0	0	0	0	0	0	0	0	0	0	GS|100.0|JX976102|SH1552322.08FU;k:Fungi,p:Mortierellomycota,c:Mortierellomycetes,o:Mortierellales,f:Mortierellaceae,g:Mortierella,s:Mortierella polycephala
OTU450	0	6	6	1	12	27	70	3	0	4	0	0	0	0	0	0	0	0	0	0	0	0	36	65	130	2	30	33	38	25	30	4	0	0	0	0	0	0	0	0	0	0	0	0	GS|100.0|MG572372|SH1526415.08FU;k:Fungi,p:Ascomycota,c:Dothideomycetes,o:Pleosporales,f:Pleosporaceae,g:Curvularia,s:Curvularia protuberata
OTU451	4	0	0	0	364	0	0	8	0	0	0	0	0	0	0	0	0	0	0	0	0	0	2	0	5	0	0	2	0	0	0	0	0	0	0	0	0	0	0	0	0	0	0	0	GS|98.4|JN906633|NA;k:Fungi,p:Ascomycota,c:Dothideomycetes,o:Pleosporales,f:Cucurbitariaceae,g:Pyrenochaeta
OTU452	25	0	0	1	23	0	0	11	0	135	0	0	0	394	0	0	0	0	0	0	0	0	3	0	4	0	3	3	0	4	0	4	0	0	0	0	0	0	0	0	0	0	4	0	GS|97.9|MG418142|NA;k:Fungi,p:Ascomycota,c:Schizosaccharomycetes,o:Schizosaccharomycetales
OTU453	0	81	26	9	0	6	0	0	0	6	0	0	0	0	0	0	0	0	0	0	0	0	0	116	0	17	0	0	221	121	50	12	0	0	0	0	0	0	0	0	0	0	0	0	US|0.9426|EU096303|NA;k:Filasteriae,c:Filasterea
OTU454	42	0	2	12	44	4	28	63	6	0	0	0	0	0	0	0	0	0	0	0	0	117	3	2	2	0	12	5	21	3	0	22	47	68	0	241	0	0	0	0	0	0	0	0	GS|100.0|KP991905|SH1160229.08FU;k:Fungi,p:Ascomycota,c:Eurotiomycetes,o:Chaetothyriales,f:Herpotrichiellaceae,g:Exophiala
OTU455	80	319	0	0	0	0	13	0	0	0	0	0	0	0	0	0	0	0	0	0	0	0	8	5	0	0	0	0	0	0	0	0	0	0	0	0	0	0	0	0	0	0	0	0	GS|100.0|KY322620|SH1572549.08FU;k:Fungi,p:Ascomycota,c:Sordariomycetes,o:Sordariales
OTU456	0	3	18	0	0	314	33	0	0	0	0	0	0	0	0	0	0	0	0	0	0	0	10	0	0	40	0	0	0	0	26	0	0	0	0	0	0	0	0	0	0	0	0	0	GSL|100.0|MF077247|SH1546322.08FU;k:Fungi,p:Ascomycota,c:Sordariomycetes,o:Microascales,f:Halosphaeriaceae
OTU457	0	0	0	0	0	6	0	0	0	0	0	0	0	0	0	0	0	0	0	0	0	0	0	0	0	1	0	0	0	0	0	0	0	0	0	0	0	0	0	0	0	465	0	0	US|0.9110|LC205263|NA;k:Fungi,p:Basidiomycota,c:Tremellomycetes,o:Tremellales
OTU458	0	0	0	0	0	0	0	0	0	0	0	0	0	0	0	0	0	0	0	0	0	0	0	0	0	0	0	0	0	0	0	0	0	487	0	0	0	0	0	0	0	0	0	0	SS|0.8000|EU910265|SH1160307.08FU;k:Fungi,p:Ascomycota,c:Eurotiomycetes,o:Chaetothyriales,f:Herpotrichiellaceae
OTU459	0	0	0	0	337	0	0	16	0	0	0	0	0	0	0	0	0	0	0	0	0	0	0	0	0	0	0	0	0	0	0	0	0	0	0	0	0	0	0	0	0	0	0	0	GS|100.0|AY587134|SH1635397.08FU;k:Fungi,p:Ascomycota,c:Dothideomycetes,o:Pleosporales,f:Leptosphaeriaceae,g:Sphaerellopsis,s:Sphaerellopsis filum
OTU460	0	0	0	0	0	0	0	514	0	0	0	0	0	0	0	0	0	0	0	0	0	0	0	0	0	0	0	0	0	0	0	0	0	0	0	0	0	0	0	0	0	0	0	0	SS|0.9700|UDB035201|SH1187399.08FU;k:Fungi,p:Ascomycota,c:Sordariomycetes,o:Microascales,f:Halosphaeriaceae
OTU461	322	5	0	2	31	7	118	86	31	13	0	0	0	0	0	0	0	0	0	0	0	0	119	0	0	2	2	0	93	0	0	5	0	0	0	0	0	0	0	6	0	0	0	0	US|0.9110|None;k:Fungi,p:Basidiomycota,c:Pucciniomycetes,o:Pucciniales
OTU462	0	0	0	0	16	0	0	0	0	0	0	0	0	0	0	0	0	0	0	0	0	0	0	0	394	0	0	2	0	0	0	2	0	0	0	0	0	0	0	0	0	0	0	0	US|0.9110|JX361560|NA;k:Fungi,p:Basidiomycota,c:Agaricomycetes,o:Agaricales
OTU463	227	0	0	1	20	0	0	0	0	124	0	0	0	0	0	0	0	0	0	0	0	0	15	0	0	0	0	0	0	0	0	0	0	0	0	0	0	0	0	0	0	0	0	0	GS|100.0|JX481775|SH1234488.08FU;k:Fungi,p:Ascomycota,c:Sordariomycetes,o:Coniochaetales,f:Coniochaetaceae,g:Coniochaeta,s:Coniochaeta canina
OTU464	24	0	0	0	8	0	0	6	0	0	0	0	0	0	0	0	0	292	0	0	0	0	0	0	0	0	9	0	0	0	0	0	0	0	0	0	0	0	0	0	0	0	0	0	GS|98.4|JX998699|SH1222449.08FU;k:Fungi,p:Ascomycota,c:Dothideomycetes,o:Capnodiales
OTU465	187	0	0	0	0	0	0	0	0	0	0	0	0	0	0	0	0	0	0	0	0	0	254	0	0	0	0	0	0	0	0	0	0	0	0	0	0	0	0	0	0	0	1	0	US|0.9207|MG417903|NA;k:Fungi,p:Mucoromycota,c:Mucoromycetes,o:Mucorales
OTU466	0	0	23	23	0	0	3	43	0	9	0	0	0	0	0	0	0	0	0	0	0	0	0	115	0	3	0	199	0	42	33	23	0	0	0	0	0	0	0	0	0	0	0	0	GS|100.0|EU379210|SH1514618.08FU;k:Fungi,p:Chytridiomycota,c:Rhizophlyctidomycetes,o:Rhizophlyctidales,f:Rhizophlyctidaceae,g:Rhizophlyctis,s:Rhizophlyctis rosea
OTU467	26	0	0	0	193	3	0	6	0	3	0	0	166	0	0	0	0	0	0	0	0	0	4	0	3	2	0	32	2	0	0	0	0	0	0	0	0	0	0	0	0	0	0	0	GS|100.0|HM992800|SH1204834.08FU;k:Fungi,p:Ascomycota,c:Eurotiomycetes,o:Chaetothyriales,f:Trichomeriaceae
OTU468	0	0	0	0	0	0	0	0	0	0	0	0	0	0	335	0	0	0	0	0	0	0	0	0	0	0	0	0	0	0	0	0	0	0	0	0	0	0	0	0	0	0	0	0	GS|100.0|KP276566|SH1524850.08FU;k:Fungi,p:Ascomycota,c:Leotiomycetes,o:Helotiales,f:Vibrisseaceae,g:Phialocephala
OTU469	0	0	1	7	0	0	0	0	0	0	0	0	0	0	0	0	0	0	0	0	0	0	0	0	0	0	8	0	530	0	6	16	0	0	0	0	0	0	0	0	0	0	0	0	GS|100.0|MG417874|NA;k:Fungi,p:Chytridiomycota,c:Spizellomycetes,o:Spizellomycetales,f:Powellomycetaceae,g:Powellomyces
OTU470	11	0	3	0	3	17	0	72	0	0	0	0	303	0	0	0	0	0	0	0	0	0	2	4	27	0	0	15	0	7	0	0	0	0	0	0	0	0	0	0	0	26	0	0	US|0.9380|None;k:Viridiplantae,p:Anthophyta,c:Eudicotyledonae,o:Sapindales
OTU471	16	18	13	1	5	130	8	12	0	3	0	0	0	0	0	0	0	0	0	0	0	0	120	0	29	2	55	137	15	27	29	3	0	0	0	0	0	0	0	0	0	0	0	0	SS|0.8400|GQ509306|NA;k:Fungi,p:Ascomycota,c:Dothideomycetes,o:Pleosporales
OTU472	5	0	0	19	5	0	0	190	26	0	0	0	0	0	0	0	0	0	0	0	0	0	2	0	21	0	0	55	72	0	0	21	0	0	0	0	0	0	0	0	0	0	0	0	SS|0.9700|MF965370|NA;k:Fungi,p:Ascomycota,c:Sordariomycetes,o:Sordariales,f:Chaetomiaceae
OTU473	11	12	0	0	525	41	22	22	6	6	0	0	0	0	0	0	0	0	0	0	0	0	0	0	0	0	0	0	2	0	0	0	0	0	0	0	0	0	0	0	0	0	0	0	GS|99.5|KT695365|SH1180496.08FU;k:Fungi,p:Ascomycota,c:Lecanoromycetes,o:Candelariales,f:Candelariaceae,g:Candelaria,s:Candelaria concolor
OTU474	146	19	0	1	200	47	19	106	8	5	0	0	0	0	0	0	0	0	0	0	0	0	7	0	17	4	5	6	0	8	1	0	0	0	0	0	0	0	0	0	0	0	0	0	GSL|100.0|MG980581|SH1525091.08FU;k:Fungi,p:Ascomycota,c:Dothideomycetes,o:Pleosporales,f:Phaeosphaeriaceae
OTU475	376	0	0	2	6	0	0	0	10	0	0	0	0	0	0	0	0	0	0	0	0	0	315	0	20	0	0	0	26	0	4	10	0	0	0	0	0	0	0	0	0	0	0	0	GS|100.0|KP336757|SH1615631.08FU;k:Fungi,p:Ascomycota,c:Sordariomycetes,o:Sordariales,f:Chaetomiaceae,g:Chaetomium,s:Chaetomium jodhpurense
OTU476	133	0	0	0	88	0	0	46	12	0	0	0	0	0	0	0	0	0	0	0	0	0	89	0	61	0	0	19	5	0	0	1	0	0	0	0	0	0	0	0	0	0	0	0	US|0.9034|MF534030|NA;k:Fungi,p:Basidiomycota,c:Tremellomycetes,o:Tremellales
OTU477	0	0	0	0	0	0	0	187	0	0	0	0	0	0	0	0	0	0	0	0	138	0	0	0	0	0	0	0	0	13	2	0	0	0	0	0	0	0	0	0	0	0	0	0	GS|100.0|KC461131|SH1645130.08FU;k:Fungi,p:Ascomycota,c:Sordariomycetes,o:Coniochaetales,f:Coniochaetaceae,g:Coniochaeta
OTU478	0	0	0	0	115	4	62	134	0	0	0	0	0	0	0	0	0	0	0	0	0	0	0	0	0	0	0	0	0	0	0	0	0	0	0	0	0	0	0	0	0	0	0	0	GS|100.0|MH102225|SH1505230.08FU;k:Fungi,p:Ascomycota,c:Leotiomycetes,o:Rhytismatales,f:Rhytismataceae,g:Lophodermium,s:Lophodermium piceae
OTU479	10	0	0	0	0	0	113	0	0	0	0	0	0	0	0	0	0	0	0	0	62	0	0	0	0	0	318	0	0	3	1	0	0	0	0	0	0	0	0	0	74	130	0	0	GS|100.0|KF800295|SH1554974.08FU;k:Fungi,p:Ascomycota,c:Sordariomycetes,o:Sordariales
OTU480	0	0	0	0	13	3	0	0	0	0	0	0	0	327	0	0	0	0	0	0	0	0	0	2	0	0	2	0	0	0	0	0	0	0	0	0	0	0	0	0	0	0	0	0	US|0.9110|MG418142|NA;k:Fungi,p:Mucoromycota,c:Mucoromycetes,o:Mucorales
OTU481	21	0	0	0	0	0	0	320	0	0	0	0	0	0	0	0	0	0	0	0	0	0	0	0	0	0	0	0	0	0	0	0	0	0	0	0	0	0	0	0	0	0	0	0	GS|100.0|KF800679|SH1181955.08FU;k:Fungi,p:Basidiomycota,c:Tremellomycetes,o:Tremellales
OTU482	0	7	10	0	26	21	151	0	0	0	0	0	0	0	0	0	0	0	0	0	0	0	0	23	104	9	41	0	7	87	12	2	0	0	0	0	0	0	0	0	0	0	0	0	GS|100.0|GQ516622|NA;k:Fungi,p:Chytridiomycota,c:Spizellomycetes,o:Spizellomycetales,f:Powellomycetaceae,g:Powellomyces
OTU483	0	0	0	0	0	0	0	0	239	0	0	0	0	0	0	0	0	0	0	66	0	0	0	0	0	0	0	0	0	0	2	0	0	0	0	0	0	0	0	0	0	0	0	0	SS|1.0000|KP973894|SH1150267.08FU;k:Fungi,p:Basidiomycota,c:Agaricomycetes,o:Cantharellales,f:Tulasnellaceae,g:Tulasnella
OTU484	0	0	0	0	304	0	0	4	0	0	0	0	0	0	0	0	0	0	0	0	0	0	0	0	0	0	0	3	0	0	0	0	0	0	0	0	0	0	0	0	0	0	0	0	GS|100.0|FN397433|SH1560582.08FU;k:Fungi,p:Ascomycota,c:Dothideomycetes,o:Pleosporales
OTU485	0	0	0	0	0	0	0	0	0	0	0	0	0	0	0	0	315	0	0	0	0	0	0	0	0	0	0	0	0	0	0	0	0	0	0	0	0	0	0	0	0	0	0	0	SS|0.9700|LC189031|SH1189389.08FU;k:Fungi,p:Ascomycota,c:Sordariomycetes,o:Sordariales,g:Conlarium,s:Conlarium aquaticum
OTU486	0	0	0	0	0	0	0	271	0	0	0	0	0	0	0	0	0	0	0	0	0	0	0	0	0	0	0	115	0	0	0	0	0	0	0	0	0	0	0	0	0	0	0	0	US|0.9110|JQ666697|SH1242734.08FU;k:Fungi,p:Basidiomycota,c:Agaricomycetes,o:Agaricales
OTU487	0	0	0	0	0	0	0	0	0	0	0	0	0	0	0	0	0	0	0	0	0	0	0	0	0	0	0	0	0	0	0	0	0	322	0	0	0	0	0	0	0	0	0	0	US|0.9045|GU083151|SH1527163.08FU;k:Fungi,p:Basidiomycota,c:Tremellomycetes,o:Tremellales
OTU488	34	0	0	0	59	0	0	5	6	0	0	0	0	0	0	0	0	0	0	0	0	0	116	0	83	0	0	18	3	0	0	0	0	0	0	0	0	0	0	0	0	0	0	0	GS|100.0|DQ980586|NA;k:Fungi,p:Ascomycota,c:Sordariomycetes
OTU489	65	18	7	1	67	23	127	44	35	5	0	0	0	0	0	0	0	0	0	0	0	0	25	2	28	2	2	0	6	0	6	1	0	0	0	0	0	0	0	0	0	0	0	0	GSL|100.0|MH165234|SH1644387.08FU;k:Fungi,p:Ascomycota,c:Sordariomycetes,o:Glomerellales
OTU490	4	0	0	0	4	35	17	101	0	139	0	0	0	0	0	0	0	0	0	0	0	0	0	0	0	0	0	0	0	0	0	0	0	0	0	0	0	0	0	0	0	0	0	0	GSL|100.0|KY942146|SH1561004.08FU;k:Fungi,p:Ascomycota,c:Sordariomycetes,o:Hypocreales,f:Stachybotryaceae
OTU491	0	0	0	2	0	0	0	0	0	0	301	0	0	0	0	0	0	0	0	0	0	0	0	0	0	0	0	0	0	0	0	0	0	0	0	0	0	0	0	0	0	0	0	0	GS|99.1|JN033436|SH1506151.08FU;k:Fungi,p:Ascomycota,c:Leotiomycetes,o:Helotiales,f:Hyaloscyphaceae,g:Arachnopeziza,s:Arachnopeziza aurata
OTU492	0	270	0	0	11	0	0	0	0	0	0	0	0	0	0	0	0	0	0	0	0	0	0	76	0	0	0	0	0	1	0	0	0	0	0	0	0	0	0	0	0	0	0	0	US|0.9232|MF527803|NA;k:Fungi,p:Ascomycota,c:Sordariomycetes,o:Hypocreales
OTU493	17	29	1	2	214	21	25	24	7	10	0	0	0	0	0	0	0	0	0	0	0	0	57	17	99	2	9	31	72	4	8	5	0	0	0	0	0	0	0	0	0	0	0	0	GS|100.0|MG966284|SH1508480.08FU;k:Fungi,p:Basidiomycota,c:Agaricomycetes,o:Agaricales,f:Psathyrellaceae,g:Coprinellus,s:Coprinellus micaceus
OTU494	53	0	57	6	0	3	78	0	0	33	0	0	0	0	0	0	0	0	0	0	0	0	77	43	24	20	107	0	0	6	97	8	0	0	0	0	0	0	0	0	0	0	0	36	GDL|99.3|AB490723|NA;
OTU495	23	0	0	0	10	3	0	8	0	0	0	0	0	0	0	0	0	0	0	0	0	0	3	2	50	0	0	0	5	0	0	0	0	86	0	0	0	0	0	0	0	6	335	0	GS|100.0|EF505595|SH1525087.08FU;k:Fungi,p:Ascomycota,c:Dothideomycetes,o:Pleosporales,f:Phaeosphaeriaceae
OTU496	13	0	0	29	5	0	0	112	23	0	0	0	0	0	0	0	0	0	0	0	0	0	9	0	40	0	0	66	69	0	4	24	0	0	0	0	0	0	0	0	0	0	0	0	GS|100.0|MF373487|NA;k:Fungi,p:Ascomycota,c:Sordariomycetes,o:Sordariales,f:Chaetomiaceae,g:Thielavia
OTU497	228	0	0	0	0	0	0	0	0	0	0	0	0	0	0	0	0	0	0	0	0	0	324	0	0	0	0	0	0	0	0	0	0	0	0	0	0	0	0	0	0	0	0	0	GS|98.0|MG418040|NA;k:Fungi,p:Mucoromycota,c:Mucoromycetes,o:Mucorales
OTU498	59	0	0	0	84	0	0	148	38	0	0	0	0	0	0	0	0	0	0	0	0	0	0	0	0	0	0	0	12	0	0	0	0	0	0	0	0	0	0	0	0	0	0	0	US|0.9207|MG433857|NA;k:Rhodoplantae,p:Rhodophyta,c:Florideophyceae,o:Gracilariales
OTU499	293	0	0	0	0	0	5	0	0	0	0	0	0	0	0	0	0	0	0	0	0	0	0	0	0	0	0	3	0	0	0	0	0	0	0	0	0	0	0	0	0	0	0	0	SS|0.9400|KX721605|SH1151396.08FU;k:Fungi,p:Ascomycota,c:Dothideomycetes,o:Pleosporales
OTU500	0	155	11	0	6	561	315	4	0	377	0	0	0	0	0	0	0	0	0	0	0	0	0	87	0	100	152	0	0	91	17	0	0	0	0	0	0	0	0	0	26	47	38	0	SS|0.8100|MF965943|NA;k:Fungi,p:Ascomycota,c:Dothideomycetes,o:Venturiales,f:Sympoventuriaceae,g:Ochroconis
OTU501	281	0	0	0	0	0	0	0	0	0	0	0	0	0	0	0	0	0	0	0	0	0	0	0	0	0	0	0	0	0	0	0	0	0	0	0	0	0	0	0	0	0	0	0	GS|100.0|LT611171|NA;k:Fungi,p:Ascomycota,c:Sordariomycetes
OTU502	0	0	0	0	0	0	0	0	0	0	325	0	0	0	0	0	0	0	0	0	0	0	0	0	0	0	0	0	0	0	0	0	0	0	0	0	0	0	0	0	0	0	0	0	US|0.9110|None;k:Stramenopila,p:Oomycota,c:Oomycetes,o:Peronosporales
OTU503	7	0	0	0	313	0	4	12	0	0	0	0	0	0	0	0	0	0	0	0	0	0	0	0	0	0	0	0	0	0	0	0	0	0	0	0	0	0	0	0	0	0	0	0	GS|100.0|GQ510075|NA;k:Fungi,p:Basidiomycota,c:Tremellomycetes,o:Tremellales
OTU504	0	0	0	0	18	255	0	0	0	0	0	0	0	0	0	0	0	0	0	0	0	0	0	0	0	3	3	0	0	29	0	0	0	0	0	0	0	0	0	0	0	0	0	0	GS|98.1|JX388274|NA;k:Fungi,p:Ascomycota,c:Sordariomycetes
OTU505	0	0	0	0	225	0	0	44	0	0	0	0	0	0	0	0	0	0	0	0	0	0	0	0	0	0	0	0	0	0	0	0	0	0	0	0	0	0	0	0	0	0	0	0	GS|98.9|KF800408|SH1190281.08FU;k:Fungi,p:Ascomycota,c:Dothideomycetes,o:Pleosporales
OTU506	0	0	0	1	0	0	0	0	0	0	0	0	0	0	0	0	0	0	0	0	0	0	0	0	0	0	0	0	0	3	0	1	0	0	0	0	0	0	0	0	0	0	1	293	GS|100.0|KT372800|SH1560892.08FU;k:Fungi,p:Basidiomycota,c:Tremellomycetes,o:Tremellales,f:Tremellaceae,g:Cryptococcus
OTU507	4	0	14	0	0	438	0	0	0	0	0	0	0	0	0	0	0	0	0	0	0	0	0	0	0	107	0	0	0	0	27	0	0	0	0	0	0	0	0	0	0	115	0	0	US|0.9380|MG433435|NA;k:Fungi,p:Mucoromycota,c:Mucoromycetes,o:Mucorales
OTU508	0	0	0	0	0	0	0	0	0	0	0	0	0	0	0	0	290	0	0	0	0	0	0	0	0	0	0	0	0	0	0	0	0	0	0	0	0	0	0	0	0	0	0	0	US|0.9138|None;k:Fungi,p:Basidiomycota,c:Tremellomycetes,o:Tremellales
OTU509	0	0	0	5	0	0	0	63	10	0	0	0	0	0	0	0	0	0	0	0	0	0	0	0	0	0	0	36	303	3	1	11	0	0	0	0	0	0	0	0	0	0	0	0	US|0.9110|None;k:Stramenopila,p:Oomycota,c:Oomycetes,o:Peronosporales
OTU510	0	0	0	0	93	0	0	0	0	0	0	0	0	0	0	0	0	0	0	0	0	0	0	0	207	0	0	0	0	0	0	0	0	0	0	0	0	0	0	0	0	0	0	0	US|0.9935|KU000389|NA;k:Protista
OTU511	0	0	0	0	0	0	0	0	0	0	0	0	0	0	265	0	0	0	0	0	0	0	0	0	0	0	0	0	0	0	0	0	0	0	0	0	0	0	0	0	0	0	0	0	US|0.9438|KM527126|SH1613469.08FU;k:Fungi,p:Ascomycota,c:Sordariomycetes
OTU512	13	0	0	0	0	0	3	3	0	18	0	0	0	0	0	0	296	0	0	0	0	0	4	0	0	0	0	2	0	0	0	0	0	0	0	0	0	0	0	0	0	0	0	0	US|0.9034|LC229675|SH1529668.08FU;k:Fungi,p:Ascomycota,c:Sordariomycetes,o:Hypocreales
OTU513	0	5	10	2	0	18	77	0	0	0	0	0	0	0	0	0	0	0	0	0	0	0	18	35	0	7	159	14	24	11	21	0	0	0	0	0	0	0	0	0	0	0	0	0	GS|100.0|FJ426987|SH1576177.08FU;k:Fungi,p:Ascomycota,c:Dothideomycetes,o:Pleosporales,f:Phaeosphaeriaceae,g:Paraphoma,s:Paraphoma chrysanthemicola
OTU514	0	0	0	3	22	0	285	0	0	0	0	0	0	0	0	0	0	0	0	0	0	0	317	0	0	0	5	0	0	0	0	7	0	0	0	0	0	0	0	0	0	0	0	0	GS|100.0|FJ827741|SH1171060.08FU;k:Fungi,p:Chytridiomycota,c:Spizellomycetes,o:Spizellomycetales,f:Spizellomycetaceae,g:Gaertneriomyces
OTU515	0	73	0	0	0	0	5	12	0	0	0	0	113	0	0	0	0	0	0	0	0	0	2	0	0	0	12	5	0	0	0	0	0	0	0	199	0	0	0	0	0	0	0	0	GSL|100.0|AY969323|SH1523509.08FU;k:Fungi,p:Ascomycota,c:Leotiomycetes,o:Helotiales
OTU516	3	0	0	0	0	0	299	0	0	0	0	0	0	0	0	0	0	0	0	0	0	0	0	0	0	0	0	0	0	0	0	0	0	0	0	0	0	0	0	0	0	0	0	0	US|0.9145|JX326065|NA;k:Fungi,p:Basidiomycota,c:Tremellomycetes,o:Tremellales
OTU517	68	0	0	0	7	0	0	3	0	0	0	0	0	0	0	0	218	0	0	0	0	0	0	0	0	0	0	0	0	0	0	0	0	0	0	0	0	0	0	0	0	0	0	0	GS|100.0|HQ107997|SH1525096.08FU;k:Fungi,p:Ascomycota,c:Dothideomycetes,o:Pleosporales,f:Phaeosphaeriaceae,g:Sclerostagonospora,s:Sclerostagonospora lathyri
OTU518	0	0	0	0	0	0	0	0	6	6	0	0	0	0	0	0	0	0	0	0	0	0	0	0	0	0	0	0	0	0	0	0	0	0	0	0	0	0	0	0	0	0	0	390	GS|100.0|KX176124|NA;k:Fungi,p:Ascomycota,c:Sordariomycetes,o:Coniochaetales,f:Coniochaetaceae,g:Coniochaeta
OTU519	0	0	0	0	0	0	0	0	8	55	0	0	0	0	0	204	0	0	0	0	0	0	0	0	0	0	0	0	0	2	0	0	0	0	0	0	0	0	0	0	0	0	0	0	US|0.9438|None;k:Fungi,p:Ascomycota,c:Sordariomycetes
OTU520	85	0	0	5	274	0	0	29	0	0	0	0	0	0	0	0	0	0	0	0	0	0	70	0	74	0	0	42	9	0	0	9	0	0	0	0	0	0	0	0	0	0	0	0	US|0.9426|None;k:Fungi,p:Ascomycota,c:Sordariomycetes
OTU521	144	6	15	5	0	31	18	40	11	9	0	0	0	0	0	0	0	0	0	0	0	0	13	204	16	8	158	16	301	18	28	14	0	0	0	0	0	0	0	0	0	0	0	0	GDL|99.1|MG417621|NA;
OTU522	0	0	0	0	0	0	0	0	0	0	0	0	0	0	0	0	0	0	0	0	0	0	334	0	0	0	0	0	0	0	0	0	0	0	0	0	0	0	0	0	0	0	0	0	US|0.9538|LT610608|NA;k:Fungi,p:Ascomycota,c:Sordariomycetes
OTU523	59	6	3	0	36	0	3	0	0	0	0	0	0	0	0	0	0	0	0	0	0	0	92	2	60	8	34	3	12	2	6	6	0	0	31	0	0	0	0	0	0	0	0	0	GS|100.0|KC455922|SH1613457.08FU;k:Fungi,p:Basidiomycota,c:Cystobasidiomycetes,o:Cystobasidiales,f:Cystobasidiaceae,g:Cystobasidium,s:Cystobasidium slooffiae
OTU524	0	21	0	0	0	0	0	0	0	0	0	0	0	0	0	0	0	0	0	0	0	0	0	2	0	0	0	0	0	0	0	0	0	0	0	0	0	0	0	0	260	0	0	0	US|0.9138|None;k:Fungi,p:Ascomycota,c:Dothideomycetes,o:Pleosporales
OTU525	3	0	108	48	0	4	0	260	52	57	0	0	0	0	0	0	0	0	0	0	0	0	0	0	10	0	0	88	14	430	165	57	0	0	0	0	0	0	0	0	0	0	0	66	SS|0.9100|FJ217322|NA;k:Fungi,p:Ascomycota,c:Sordariomycetes,o:Sordariales,f:Sordariaceae,g:Sordaria,s:Sordaria fimicola
OTU526	0	0	0	0	0	0	0	0	0	0	0	0	0	0	0	0	0	0	0	0	0	0	0	0	0	0	0	0	0	0	0	0	0	56	0	0	0	0	197	0	0	5	0	15	SS|1.0000|AB986445|SH1145619.08FU;k:Fungi,p:Ascomycota,c:Leotiomycetes,o:Helotiales
OTU527	0	7	0	0	8	0	5	0	0	0	0	0	0	0	0	0	0	0	0	0	0	0	0	240	0	0	2	0	72	0	0	0	0	0	0	0	0	0	0	0	0	0	0	0	GS|99.1|MG433515|NA;k:Fungi,p:Ascomycota,c:Dothideomycetes,o:Dothideales
OTU528	0	25	0	0	0	0	6	63	120	385	0	0	0	0	0	0	0	0	0	0	0	0	0	0	0	0	0	0	0	8	0	0	0	0	0	0	0	0	0	0	0	0	0	0	SS|0.8400|MG213738|SH1244730.08FU;k:Fungi,p:Ascomycota,c:Sordariomycetes,o:Boliniales,g:Junewangia
OTU529	58	0	0	0	0	0	0	0	0	0	0	0	0	0	0	0	0	0	0	0	0	0	306	0	0	0	0	4	0	1	0	0	0	0	0	0	0	0	0	0	0	0	0	0	GS|100.0|HG935997|SH1615671.08FU;k:Fungi,p:Ascomycota,c:Sordariomycetes,o:Sordariales,f:Lasiosphaeriaceae
OTU530	0	0	0	0	0	0	0	319	0	0	0	0	0	0	0	0	0	0	0	0	0	0	0	0	0	0	0	0	0	0	0	0	0	0	0	0	0	0	0	0	0	0	0	0	US|0.9438|None;k:Fungi,p:Ascomycota,c:Sordariomycetes
OTU531	88	0	0	0	0	0	0	0	186	0	0	0	0	0	0	0	0	0	0	0	0	0	0	0	0	0	0	0	0	0	0	0	0	0	0	0	0	0	0	0	0	0	0	0	US|0.9426|KF221551|NA;k:Fungi,p:Ascomycota,c:Sordariomycetes
OTU532	0	0	0	1	0	0	0	7	0	0	0	0	0	0	0	0	0	0	0	0	0	0	2	0	0	0	2	2	0	0	0	4	0	0	161	0	0	90	0	0	0	0	0	0	GS|100.0|AF005061|NA;k:Fungi,p:Basidiomycota,c:Agaricostilbomycetes,o:Agaricostilbales,f:Chionosphaeraceae,g:Kurtzmanomyces,s:Kurtzmanomyces nectairei
OTU533	0	254	0	0	2	4	0	0	0	0	0	0	0	0	0	0	0	0	0	0	0	0	0	0	0	0	0	0	0	0	0	0	0	0	0	0	0	0	0	0	0	0	0	0	GSL|100.0|MH180297|SH1524418.08FU;k:Fungi,p:Ascomycota,c:Sordariomycetes,o:Hypocreales,f:Cordycipitaceae
OTU534	23	0	0	0	33	6	14	36	9	4	0	0	0	0	0	0	0	0	0	0	0	0	0	0	6	0	2	0	5	0	0	0	357	0	0	0	0	0	0	0	0	0	0	0	GSL|100.0|DQ411533|SH1646404.08FU;k:Fungi,p:Basidiomycota,c:Agaricomycetes,o:Russulales,f:Peniophoraceae,g:Peniophora
OTU535	0	3	0	0	20	4	3	5	0	3	0	0	0	0	0	0	0	0	0	0	0	0	10	0	218	0	0	0	0	0	0	0	0	0	0	0	0	0	0	0	0	0	0	0	GS|100.0|HF558664|NA;k:Fungi,p:Basidiomycota,c:Microbotryomycetes,o:Sporidiobolales,f:Sporidiobolaceae,g:Sporobolomyces,s:Sporobolomyces ruberrimus
OTU536	11	9	0	0	376	8	6	0	0	0	0	0	0	0	0	0	0	0	0	0	0	0	50	13	25	2	6	3	10	0	0	0	0	0	0	0	0	0	0	0	0	0	0	0	GS|100.0|FJ861452|NA;k:Fungi,p:Ascomycota,c:Dothideomycetes,o:Botryosphaeriales,f:Botryosphaeriaceae,g:Sphaeropsis,s:Sphaeropsis sapinea
OTU537	118	0	0	27	0	0	0	0	0	10	0	0	0	0	0	0	0	0	0	0	0	0	308	0	136	0	0	30	32	0	3	59	0	0	0	79	0	0	0	0	0	0	0	0	SS|1.0000|KT026119|NA;k:Fungi,p:Ascomycota,c:Dothideomycetes,o:Pleosporales
OTU538	0	30	0	0	0	0	211	0	0	0	0	0	0	0	0	0	0	0	0	0	0	0	0	0	0	0	85	0	0	0	0	0	0	0	0	0	0	0	0	0	0	0	0	0	US|0.9119|MF971249|SH1170496.08FU;k:Fungi,p:Ascomycota,c:Sordariomycetes,o:Hypocreales
OTU539	4	18	0	0	0	0	0	0	0	0	0	0	0	0	0	0	0	0	0	0	0	0	0	6	0	0	0	23	0	0	0	0	0	265	0	0	0	0	0	0	0	0	0	0	GS|100.0|KT291078|SH1518606.08FU;k:Fungi,p:Ascomycota,c:Leotiomycetes,o:Helotiales,f:Sclerotiniaceae
OTU540	0	0	0	0	0	0	0	208	0	0	0	0	0	0	0	0	0	0	0	0	0	0	0	0	0	0	0	21	0	0	0	0	0	0	0	0	0	0	0	0	0	0	0	0	US|0.9380|UDB027235|NA;k:Fungi,p:Basidiomycota,c:Agaricomycetes,o:Boletales
OTU541	0	0	0	0	0	0	0	156	0	0	0	0	0	0	0	0	0	0	0	0	0	0	0	0	0	0	0	69	0	0	0	0	0	0	0	0	0	0	0	0	0	0	0	0	US|0.9138|None;k:Rhodoplantae,p:Rhodophyta,c:Florideophyceae,o:Gracilariales
OTU542	0	0	0	9	207	0	0	4	0	0	0	0	0	0	0	0	0	0	0	0	0	0	0	0	0	0	0	0	0	0	0	16	0	0	0	0	0	0	0	0	0	0	0	0	GS|100.0|GQ509708|NA;k:Fungi,p:Ascomycota,c:Dothideomycetes,o:Pleosporales
OTU543	10	10	17	0	0	0	15	0	0	57	0	0	0	0	0	0	0	0	0	0	0	0	7	12	28	0	4	13	4	82	28	3	0	0	0	0	0	0	0	0	0	0	0	0	GSL|100.0|HE972037|SH1644388.08FU;k:Fungi,p:Ascomycota,c:Sordariomycetes,o:Glomerellales,f:Plectosphaerellaceae
OTU544	0	0	0	0	0	0	0	0	0	0	0	0	0	0	0	0	0	0	0	0	0	0	0	0	0	0	0	0	0	0	0	0	0	0	321	0	0	0	0	0	0	0	0	0	US|0.9034|DQ870625|SH1237055.08FU;k:Fungi,p:Basidiomycota,c:Tremellomycetes,o:Tremellales
OTU545	0	225	0	0	2	0	0	0	0	0	0	0	0	0	0	0	0	0	0	0	0	0	0	19	0	0	0	0	0	1	0	0	0	0	0	0	0	0	0	0	0	0	0	0	GS|100.0|KP862603|SH1615657.08FU;k:Fungi,p:Ascomycota,c:Sordariomycetes,o:Sordariales,f:Chaetomiaceae,g:Subramaniula,s:Subramaniula cuniculorum
OTU546	65	128	1	0	2	39	6	0	0	27	0	0	0	0	0	0	0	0	0	0	0	0	7	5	11	0	5	0	8	0	0	0	0	0	0	0	0	0	0	0	0	0	0	138	GS|100.0|KR935844|SH1645100.08FU;k:Fungi,p:Ascomycota,c:Sordariomycetes,o:Coniochaetales,f:Coniochaetaceae,g:Coniochaeta,s:Coniochaeta ligniaria
OTU547	7	19	0	0	25	32	164	36	10	0	0	0	0	0	0	0	0	0	0	0	0	0	0	0	0	0	0	0	0	0	0	0	0	0	0	0	0	0	0	0	0	0	0	0	GS|100.0|KY305079|SH1577460.08FU;k:Fungi,p:Ascomycota,c:Dothideomycetes,o:Capnodiales,f:Mycosphaerellaceae,g:Ramularia,s:Ramularia vizellae
OTU548	5	0	0	0	221	0	0	0	0	0	0	0	0	0	0	0	0	0	0	0	0	0	0	0	0	0	0	0	0	0	0	0	0	0	0	0	0	0	0	0	0	0	0	0	GS|99.5|JX382132|NA;k:Fungi,p:Ascomycota,c:Sordariomycetes
OTU549	0	28	28	0	0	59	52	6	0	29	0	0	0	0	0	0	0	0	0	0	0	0	0	266	32	24	54	81	0	39	38	0	0	0	0	0	0	0	0	0	0	0	11	0	US|0.9380|MH239379|NA;k:Fungi,p:Ascomycota,c:Eurotiomycetes,o:Eurotiales
OTU550	237	0	0	0	2	0	0	5	0	0	0	0	0	0	0	0	0	0	0	0	0	0	0	0	0	0	0	0	0	0	0	0	0	0	0	0	0	0	0	0	0	0	0	0	GS|99.5|GQ511588|NA;k:Fungi,p:Ascomycota,c:Dothideomycetes,o:Capnodiales
OTU551	7	13	0	0	69	4	0	45	12	0	0	0	0	0	206	0	0	0	0	0	0	0	0	0	3	0	0	0	3	0	0	2	0	0	0	0	0	0	0	0	0	0	0	0	GS|100.0|EU514700|SH1636083.08FU;k:Fungi,p:Ascomycota,c:Eurotiomycetes,o:Chaetothyriales,f:Cyphellophoraceae,g:Cyphellophora,s:Cyphellophora sessilis
OTU552	0	0	0	0	0	0	0	0	0	0	0	0	0	0	0	0	0	0	0	211	0	0	0	0	0	0	0	0	0	0	0	0	0	0	0	0	0	0	0	0	0	0	0	0	GS|98.8|HQ441878|NA;k:Fungi,p:Ascomycota,c:Sordariomycetes
OTU553	0	0	0	3	0	0	0	0	0	0	0	0	0	0	0	0	0	0	0	0	0	0	0	0	0	0	0	17	0	0	0	4	0	0	0	0	0	0	202	0	0	0	0	0	GS|100.0|KY308183|SH1613480.08FU;k:Fungi,p:Basidiomycota,c:Cystobasidiomycetes,o:Cystobasidiales,f:Cystobasidiaceae,g:Occultifur
OTU554	0	0	3	0	0	0	93	0	0	0	0	0	0	0	0	0	0	0	0	0	0	0	0	0	0	0	139	0	0	0	0	0	0	0	0	0	0	0	0	0	0	0	0	0	GS|97.2|HQ631017|SH1613475.08FU;k:Fungi,p:Basidiomycota,c:Cystobasidiomycetes,o:Cystobasidiales,f:Cystobasidiaceae,g:Occultifur
OTU555	0	3	0	0	16	0	4	0	0	0	0	0	0	0	0	0	0	0	0	0	0	0	2	0	13	0	0	0	0	0	0	0	0	0	0	0	0	0	192	0	0	0	0	0	GDL|100.0|FR773250|SH1575937.08FU;k:Fungi,p:Ascomycota
OTU556	0	0	0	0	46	20	0	0	0	0	0	0	0	0	0	0	0	0	0	0	0	0	0	0	0	2	0	0	0	0	0	0	0	0	0	0	0	0	0	0	0	192	0	0	US|0.9138|LC204252|NA;k:Fungi,p:Basidiomycota,c:Pucciniomycetes,o:Pucciniales
OTU557	8	0	0	0	9	0	0	0	0	0	0	0	0	0	0	0	0	0	0	0	0	0	29	0	0	0	0	0	0	0	0	0	0	0	0	0	0	0	0	0	0	201	0	0	GS|100.0|KX079888|SH1558736.08FU;k:Fungi,p:Basidiomycota,c:Microbotryomycetes,o:Sporidiobolales,f:Sporidiobolaceae,g:Rhodosporidiobolus,s:Rhodosporidiobolus colostri
OTU558	0	28	43	0	0	11	3	0	0	0	0	0	0	0	0	0	0	0	0	0	0	0	7	79	1	6	3	0	0	38	48	0	0	0	0	0	0	0	0	0	0	0	0	0	GS|100.0|LC228646|SH1567267.08FU;k:Fungi,p:Ascomycota,c:Sordariomycetes,o:Sordariales,g:Papulaspora
OTU559	0	0	95	0	0	0	0	0	0	0	0	0	0	0	0	0	0	0	0	0	0	0	0	0	0	0	0	0	0	0	151	0	0	0	0	0	0	0	0	0	0	0	0	0	GS|100.0|KF993424|SH1246636.08FU;k:Fungi,p:Ascomycota,c:Dothideomycetes,o:Pleosporales
OTU560	0	0	0	0	0	167	0	0	0	0	0	0	0	0	0	0	0	0	0	0	0	0	0	0	0	64	0	0	0	0	0	0	0	0	0	0	0	0	0	0	0	0	0	0	US|0.9375|MH430480|NA;k:Fungi,p:Ascomycota,c:Sordariomycetes
OTU561	9	9	0	2	37	4	0	20	0	3	0	0	0	0	0	0	0	0	0	0	0	0	19	4	99	3	0	24	26	0	3	7	0	0	0	0	0	0	0	0	0	0	0	0	GS|100.0|DQ267123|SH1514592.08FU;k:Fungi,p:Basidiomycota,c:Agaricomycetes,o:Polyporales,f:Polyporaceae,g:Cerioporus,s:Cerioporus squamosus
OTU562	0	45	93	0	0	0	0	0	0	0	0	0	0	0	0	0	0	0	0	0	0	0	2	0	0	0	29	0	0	0	127	0	0	0	0	0	0	0	0	0	0	0	0	0	GDL|100.0|HM162087|SH1578224.08FU;k:Fungi,p:Ascomycota,c:Sordariomycetes,o:Sordariales,f:Lasiosphaeriaceae
OTU563	67	0	0	4	86	0	0	10	5	0	0	0	0	0	0	0	0	0	0	0	0	0	285	0	190	0	0	41	44	0	0	3	0	0	0	0	0	0	0	0	0	0	0	0	GS|100.0|AJ131862|SH1615605.08FU;k:Fungi,p:Ascomycota,c:Sordariomycetes,o:Sordariales,f:Chaetomiaceae,g:Mycothermus,s:Mycothermus thermophilus
OTU564	39	10	0	2	96	12	11	51	0	4	0	0	0	0	0	0	0	0	0	0	0	0	38	11	45	4	30	22	10	0	0	2	0	0	0	0	0	0	0	0	0	0	0	0	GSL|100.0|UDB035929|SH1577896.08FU;k:Fungi,p:Basidiomycota,c:Agaricomycetes,o:Agaricales,f:Physalacriaceae,g:Armillaria
OTU565	146	0	3	0	0	0	3	7	0	0	0	0	0	0	0	0	0	0	0	0	54	0	0	0	9	4	42	0	0	0	2	0	0	0	121	0	1	158	0	2	0	130	57	0	US|0.9145|MH625116|NA;k:Fungi,p:Ascomycota,c:Dothideomycetes,o:Dothideales
OTU566	331	0	0	0	13	0	19	0	11	0	0	0	0	0	0	0	0	0	0	0	0	0	2	0	0	0	0	0	0	0	0	0	0	0	0	0	0	0	0	0	0	0	0	0	US|0.9110|None;k:Fungi,p:Ascomycota,c:Pezizomycetes,o:Pezizales
OTU567	0	173	0	0	328	0	0	0	0	0	0	0	0	0	0	0	0	0	0	0	0	0	0	38	6	0	0	0	0	0	0	0	0	0	0	0	0	0	0	0	0	0	0	0	US|0.9380|JX370017|NA;k:Rhodoplantae,p:Rhodophyta,c:Florideophyceae,o:Corallinales
OTU568	0	0	0	0	0	0	0	0	0	0	0	0	0	0	0	0	0	0	0	0	0	0	0	0	0	0	0	0	0	0	0	0	0	212	0	0	0	0	0	0	0	0	0	0	SS|0.9700|JX390353|NA;k:Fungi,p:Basidiomycota,c:Agaricostilbomycetes,o:Agaricostilbales,f:Chionosphaeraceae,g:Kurtzmanomyces
OTU569	0	0	0	2	80	0	0	0	0	0	0	0	0	0	0	0	0	0	0	0	0	0	0	0	155	0	0	0	0	0	0	3	0	0	0	0	0	0	0	0	0	0	0	0	GSL|100.0|FJ914679|SH1575401.08FU;k:Fungi,p:Ascomycota,c:Sordariomycetes,o:Microascales,f:Microascaceae,g:Parascedosporium
OTU570	0	0	0	0	337	0	0	3	0	0	0	0	0	0	0	0	0	0	0	0	0	0	0	0	0	0	0	0	0	0	0	0	0	0	0	0	0	0	0	0	0	0	0	0	US|0.9110|JX031133|NA;k:Fungi,p:Ascomycota,c:Dothideomycetes,o:Dothideales
OTU571	119	5	0	2	130	0	0	0	0	3	0	0	0	0	0	0	0	0	0	0	0	0	16	0	19	0	0	0	0	4	0	0	0	0	0	0	0	0	0	0	0	0	0	0	GS|100.0|JN395675|NA;k:Fungi,p:Ascomycota,c:Sordariomycetes
OTU572	0	0	0	0	0	0	0	0	0	0	0	0	0	131	0	0	0	0	0	0	0	0	0	0	0	0	0	0	0	0	0	0	95	0	0	0	0	0	0	0	0	0	0	0	GS|99.5|FJ759499|NA;k:Fungi,p:Ascomycota,c:Taphrinomycetes,o:Taphrinales,f:Taphrinaceae,g:Taphrina
OTU573	0	51	11	0	0	10	17	0	0	0	0	0	0	0	0	0	0	0	0	0	0	0	0	249	1	4	10	0	0	0	33	0	0	0	0	0	0	0	0	0	0	0	0	0	US|0.9384|KR935693|NA;k:Fungi,p:Ascomycota,c:Sordariomycetes
OTU574	7	0	0	1	0	0	0	151	0	0	0	0	0	0	0	0	0	0	0	0	0	0	0	0	0	0	0	46	0	3	0	3	0	0	0	0	0	0	0	0	0	0	0	0	SS|0.9800|AJ875342|SH1243126.08FU;k:Fungi,p:Ascomycota,c:Sordariomycetes,o:Sordariales
OTU575	15	4	0	0	5	67	34	0	0	8	0	0	0	0	0	0	0	0	0	0	0	0	16	3	0	48	10	7	0	9	2	0	0	0	0	0	0	0	0	0	0	0	0	0	GS|100.0|LN901112|SH1567587.08FU;k:Fungi,p:Ascomycota,c:Dothideomycetes,o:Pleosporales,f:Phaeosphaeriaceae
OTU576	0	217	0	0	0	0	0	0	0	0	0	0	0	0	0	0	0	0	0	0	0	0	0	0	0	2	0	0	0	0	0	1	0	0	0	0	0	0	0	0	0	0	0	0	GS|100.0|JX349899|NA;k:Fungi,p:Ascomycota,c:Dothideomycetes,o:Pleosporales,f:Sporormiaceae,g:Preussia,s:Preussia terricola
OTU577	169	11	0	0	45	124	0	0	0	0	0	0	0	0	0	0	0	0	0	0	94	0	0	0	10	1	0	0	0	0	0	0	0	4	1	14	0	1	0	0	0	10713	1	12	GS|99.1|HQ335304|SH1645095.08FU;k:Fungi,p:Ascomycota,c:Sordariomycetes,o:Coniochaetales,f:Coniochaetaceae,g:Coniochaeta
OTU578	5	380	0	1	0	0	0	0	0	26	0	0	0	0	0	0	0	0	0	0	0	0	0	23	0	0	0	0	0	0	0	0	0	0	0	0	0	0	0	0	0	0	0	0	GS|97.7|MF965808|NA;k:Fungi,p:Ascomycota,c:Sordariomycetes,o:Pleurotheciales,f:Pleurotheciaceae
OTU579	0	0	0	2	0	0	0	0	52	27	0	0	0	0	0	0	0	0	0	0	0	0	0	0	0	0	0	0	391	0	0	5	0	0	0	0	0	0	0	0	0	0	0	0	GS|97.9|EU379236|SH1514627.08FU;k:Fungi,p:Chytridiomycota,c:Rhizophlyctidomycetes,o:Rhizophlyctidales,f:Rhizophlyctidaceae,g:Rhizophlyctis,s:Rhizophlyctis rosea
OTU580	0	0	0	0	202	0	0	0	0	0	0	0	0	0	0	0	0	0	0	0	0	0	0	0	0	0	0	0	0	0	0	0	0	0	0	0	0	0	0	0	0	0	0	0	GDL|99.5|UDB014731|SH1571569.08FU;
OTU581	0	0	0	0	0	0	0	443	0	0	0	0	0	0	0	0	0	0	0	0	0	0	0	0	0	0	0	0	2	0	0	0	0	0	0	0	0	0	0	0	0	0	0	0	GS|99.6|MH041556|SH1573343.08FU;k:Fungi,p:Basidiomycota,c:Agaricomycetes,o:Russulales,f:Peniophoraceae,g:Subulicystidium,s:Subulicystidium brachysporum
OTU582	0	0	0	0	0	0	0	0	0	0	0	0	0	0	0	0	0	0	0	0	0	0	0	0	0	0	0	0	0	0	0	0	0	207	0	0	0	0	0	0	0	0	0	0	US|0.9383|None;k:Fungi,p:Ascomycota,c:Sordariomycetes
OTU583	17	14	0	0	101	20	0	23	0	7	0	0	0	0	0	0	0	0	0	0	0	0	8	27	36	0	4	0	6	7	0	0	0	0	0	0	0	0	0	0	0	0	0	0	GSL|100.0|MG828869|SH1560568.08FU;k:Fungi,p:Ascomycota,c:Dothideomycetes,o:Pleosporales,f:Amorosiaceae,g:Angustimassarina,s:Angustimassarina acerina
OTU584	3	0	39	1	0	0	0	0	0	0	0	0	0	0	0	0	0	0	0	0	0	0	19	5	0	0	80	7	0	9	53	4	0	0	0	0	0	0	0	0	0	0	0	0	GS|100.0|AY515356|SH1615620.08FU;k:Fungi,p:Ascomycota,c:Sordariomycetes,o:Sordariales,f:Lasiosphaeriaceae,g:Schizothecium,s:Schizothecium conicum
OTU585	0	0	0	0	15	3	6	10	4	3	0	0	0	0	0	0	0	129	0	0	0	0	0	0	0	0	0	0	0	0	0	0	0	0	0	61	0	0	0	0	28	0	0	0	GS|100.0|FR682219|SH1515065.08FU;k:Fungi,p:Ascomycota,c:Dothideomycetes,o:Dothideales,f:Dothideaceae,g:Dothidea
OTU586	0	76	4	0	0	0	0	0	0	0	0	0	0	0	0	0	0	0	0	0	0	0	3	120	0	0	0	0	0	0	0	0	0	0	0	0	0	0	0	0	14	0	0	0	US|0.9110|LC204380|NA;k:Fungi,p:Basidiomycota,c:Agaricomycetes,o:Agaricales
OTU587	3	0	0	0	2	18	38	16	0	4	0	0	0	0	0	0	0	0	0	0	0	0	13	0	16	1	9	430	53	23	0	0	0	0	0	0	0	0	0	0	0	0	0	0	SS|1.0000|GQ526245|NA;k:Fungi,p:Ascomycota,c:Dothideomycetes,o:Pleosporales
OTU588	9	0	0	0	29	0	0	9	0	0	0	0	0	0	0	0	0	0	0	0	0	0	114	0	63	0	0	24	16	0	0	0	0	0	0	0	0	0	0	0	0	0	0	0	GS|100.0|MG279207|SH1161716.08FU;k:Fungi,p:Ascomycota,c:Eurotiomycetes,o:Eurotiales,f:Trichocomaceae,g:Thermomyces,s:Thermomyces lanuginosus
OTU589	12	0	0	0	273	0	0	12	6	0	0	0	0	0	0	0	0	0	0	0	0	0	0	0	0	0	0	0	0	0	0	0	0	0	0	0	0	0	0	0	0	0	0	0	US|0.9380|MG433524|NA;k:Stramenopila,p:Oomycota,c:Oomycetes,o:Peronosporales
OTU590	0	0	0	0	5	0	0	3	0	0	0	0	0	0	0	0	0	0	0	0	0	0	263	0	484	0	0	37	2	0	0	0	0	0	0	0	0	0	0	0	0	0	0	0	US|0.8882|None;k:Fungi,p:Ascomycota,c:Lecanoromycetes,o:Umbilicariales
OTU591	264	0	0	0	10	0	0	0	0	0	0	0	0	0	0	0	0	0	0	0	0	0	1	0	0	0	0	0	0	0	0	0	0	0	0	0	0	0	0	0	0	0	0	0	US|0.9138|MH239507|NA;k:Fungi,p:Mucoromycota,c:Mucoromycetes,o:Mucorales
OTU592	0	0	2	0	0	0	132	0	0	0	0	0	0	0	0	0	0	0	0	0	0	0	0	0	0	0	49	0	0	0	4	0	0	0	0	0	0	0	0	0	0	0	0	0	GS|98.3|JF449840|SH1614502.08FU;k:Fungi,p:Ascomycota,c:Dothideomycetes,o:Pleosporales,f:Cucurbitariaceae,g:Pyrenochaeta
OTU593	33	19	0	0	26	64	23	106	0	4	0	0	0	0	0	0	0	0	0	0	0	0	0	0	0	1	0	0	0	0	0	0	0	0	0	0	0	0	0	0	0	0	0	0	GSL|100.0|KY322610|SH1528208.08FU;k:Fungi,p:Basidiomycota,c:Tremellomycetes,o:Tremellales,f:Bulleribasidiaceae,g:Vishniacozyma,s:Vishniacozyma carnescens
OTU594	0	0	0	0	132	0	0	0	0	0	0	0	0	0	0	0	0	0	0	0	0	0	0	0	113	0	0	0	0	0	0	0	0	0	0	0	0	0	0	0	0	0	0	0	GDL|97.6|MF531332|NA;k:Fungi
OTU595	0	0	0	0	0	0	0	120	0	0	0	0	0	0	0	0	0	0	0	0	0	0	0	0	0	0	0	54	0	0	0	0	0	0	0	0	0	0	0	0	0	0	0	0	US|0.9138|UDB027235|NA;k:Rhodoplantae,p:Rhodophyta,c:Florideophyceae,o:Corallinales
OTU596	27	4	2	3	48	0	3	45	0	0	0	0	0	0	0	0	0	0	0	0	0	0	21	4	34	2	3	6	28	0	1	3	0	0	0	0	0	0	0	0	0	0	0	0	GS|100.0|KJ140778|NA;k:Fungi,p:Basidiomycota,c:Agaricomycetes,o:Hymenochaetales,f:Schizoporaceae,g:Hyphodontia
OTU597	0	3	0	0	0	0	73	0	0	0	0	0	0	0	0	0	0	0	0	0	0	0	0	16	0	0	150	0	0	0	1	0	0	0	0	0	0	0	0	0	0	0	0	0	US|0.9025|None;k:Fungi,p:Basidiomycota,c:Microbotryomycetes,o:Sporidiobolales
OTU598	128	0	0	0	0	0	0	71	0	0	0	0	0	0	0	0	0	0	0	0	0	0	0	0	0	0	0	0	0	0	0	0	0	0	0	0	0	0	0	0	0	0	0	0	GDL|97.9|DQ421185|NA;k:Fungi
OTU599	0	0	0	0	0	0	0	0	0	190	0	0	0	0	0	0	0	0	0	0	0	0	0	0	0	0	0	0	0	0	0	0	0	0	0	0	0	0	0	0	0	0	0	0	SS|0.9100|MG190419|SH1517988.08FU;k:Fungi,p:Ascomycota,c:Sordariomycetes,o:Chaetosphaeriales,f:Chaetosphaeriaceae
OTU600	0	0	1	0	16	5	0	0	0	0	0	0	0	0	0	0	0	0	0	0	0	0	3	0	5	0	0	0	0	1	4	0	0	0	0	0	0	0	0	4	0	231	0	5	GSL|100.0|MF182429|SH1529984.08FU;k:Fungi,p:Ascomycota,c:Eurotiomycetes,o:Eurotiales,f:Aspergillaceae,g:Penicillium,s:Penicillium solitum
OTU601	7	0	6	0	27	50	0	0	0	6	0	0	0	0	0	0	0	0	0	0	0	0	0	0	68	5	0	0	0	3	11	3	0	0	0	0	0	0	0	0	0	0	0	0	US|0.9138|MH239744|NA;k:Stramenopila,p:Oomycota,c:Oomycetes,o:Peronosporales
OTU602	0	313	0	0	0	0	0	0	0	0	0	0	0	0	0	0	0	0	0	0	0	0	0	39	2	0	8	0	0	0	0	0	0	0	0	0	0	0	0	0	0	0	0	0	SS|0.9900|JX387633|NA;k:Fungi,p:Ascomycota,c:Dothideomycetes,o:Pleosporales,f:Sporormiaceae
OTU603	36	0	0	1	169	0	0	14	4	0	0	0	0	0	0	0	0	0	0	0	0	0	47	0	32	0	0	17	10	0	0	1	0	0	0	0	0	0	0	0	0	0	0	0	GSL|100.0|MG786685|SH1162441.08FU;k:Fungi,p:Ascomycota,c:Eurotiomycetes,o:Eurotiales,f:Trichocomaceae,g:Rasamsonia,s:Rasamsonia emersonii
OTU604	0	0	23	0	0	11	19	0	0	0	0	0	0	0	0	0	0	0	0	0	0	0	0	7	0	15	116	0	0	0	46	0	0	0	0	0	0	0	0	0	0	0	0	0	US|0.9207|None;k:Fungi,p:Ascomycota,c:Dothideomycetes,o:Pleosporales
OTU605	0	28	0	0	0	0	0	0	0	0	0	0	0	0	0	0	0	0	0	0	0	0	0	83	42	3	0	0	30	0	1	0	0	0	0	0	0	0	0	0	0	0	0	0	GS|100.0|KU350403|SH1557457.08FU;k:Fungi,p:Basidiomycota,c:Tremellomycetes,o:Tremellales,f:Tremellaceae,g:Cryptococcus
OTU606	49	0	0	0	0	0	6	72	0	85	0	0	0	0	0	0	0	0	0	0	0	0	0	0	0	0	0	0	0	0	0	0	0	0	0	0	0	0	0	0	0	0	0	0	US|0.9145|LC205333|NA;k:Fungi,p:Ascomycota,c:Sordariomycetes,o:Hypocreales
OTU607	0	0	0	0	0	0	0	0	0	0	0	0	0	0	0	0	0	0	0	0	180	0	0	0	0	0	0	0	0	0	0	0	0	0	0	0	0	0	0	0	0	0	0	0	GS|100.0|KY589009|NA;k:Fungi,p:Ascomycota,c:Eurotiomycetes,o:Chaetothyriales,f:Herpotrichiellaceae,g:Exophiala,s:Exophiala moniliae
OTU608	0	0	0	0	0	0	0	0	0	0	0	0	0	0	0	0	0	0	0	0	0	0	0	0	0	0	0	0	0	0	0	0	0	0	0	0	0	0	0	18	0	84	101	0	GS|99.3|KP348244|SH1639590.08FU;k:Fungi,p:Ascomycota,c:Dothideomycetes,o:Mytilinidales,f:Gloniaceae,g:Cenococcum
OTU609	0	0	0	0	0	0	0	0	0	0	0	0	0	0	202	0	0	0	0	0	0	0	0	0	0	0	0	0	0	0	0	0	0	0	0	0	0	0	0	0	0	0	0	0	SS|1.0000|GU054305|SH1206817.08FU;k:Fungi,p:Basidiomycota,c:Agaricomycetes,o:Cantharellales,g:Sistotrema
OTU610	0	0	0	0	182	0	0	0	0	0	0	0	0	0	0	0	0	0	0	0	0	0	0	0	0	0	0	0	0	0	0	0	0	0	0	0	0	0	0	0	0	0	0	0	GS|100.0|EU254960|SH1596911.08FU;k:Fungi,p:Ascomycota,c:Sordariomycetes,o:Diaporthales,f:Gnomoniaceae,g:Ophiognomonia,s:Ophiognomonia setacea
OTU611	8	0	1	0	0	0	0	74	0	0	0	0	0	0	0	0	0	0	0	0	0	0	18	0	13	0	3	172	0	2	2	0	0	0	0	0	0	0	0	0	0	0	0	0	SS|1.0000|MF965646|NA;k:Fungi,p:Ascomycota,c:Dothideomycetes,o:Pleosporales
OTU612	0	0	0	0	93	0	0	0	0	0	0	0	0	0	0	0	0	0	0	0	0	0	0	0	94	0	0	0	0	0	0	0	0	0	0	0	0	0	0	0	0	0	0	0	US|0.9207|MF971268|SH1235760.08FU;k:Fungi,p:Basidiomycota,c:Tremellomycetes,o:Tremellales
OTU613	0	11	13	4	0	39	0	0	0	40	0	0	0	0	0	0	0	0	0	0	0	0	0	14	0	12	0	0	0	17	16	0	0	0	0	0	0	0	0	0	0	0	0	0	GS|100.0|AY624193|SH1561416.08FU;k:Fungi,p:Ascomycota,c:Sordariomycetes,o:Hypocreales,f:Clavicipitaceae,g:Metarhizium,s:Metarhizium marquandii
OTU614	0	0	1	0	0	141	0	0	0	0	0	0	0	0	0	0	0	0	0	0	0	0	0	0	0	39	0	0	0	0	10	0	0	0	0	0	0	0	0	0	0	0	0	0	US|0.9426|MG417288|NA;k:Filasteriae,c:Filasterea
OTU615	0	0	0	0	183	0	0	0	0	0	0	0	0	0	0	0	0	0	0	0	0	0	0	0	0	0	0	0	0	0	0	0	0	0	0	0	0	0	0	0	0	0	0	0	GS|100.0|MF965702|NA;k:Fungi,p:Ascomycota,c:Dothideomycetes,o:Capnodiales
OTU616	5	4	0	0	17	0	10	0	0	0	0	0	0	0	0	0	0	0	0	0	0	0	1	17	50	0	30	0	184	0	0	3	0	0	0	0	0	0	0	0	0	0	0	0	GSL|99.5|LC126026|SH1576179.08FU;k:Fungi,p:Ascomycota,c:Dothideomycetes,o:Pleosporales,f:Phaeosphaeriaceae,g:Paraphoma
OTU617	0	0	0	0	0	54	51	38	0	24	0	0	0	0	0	0	0	0	0	0	0	0	0	0	0	0	0	0	0	0	0	0	0	0	0	0	0	0	0	0	0	0	0	0	US|0.9138|None;k:Fungi,p:Basidiomycota,c:Tremellomycetes,o:Tremellales
OTU618	0	0	52	0	4	12	15	0	0	0	0	0	0	0	0	0	0	0	0	0	0	0	0	2	0	4	71	0	0	0	93	0	0	0	0	0	0	0	0	0	0	0	0	0	GSL|100.0|KC411723|SH1529989.08FU;k:Fungi,p:Ascomycota,c:Eurotiomycetes,o:Eurotiales,f:Aspergillaceae,g:Penicillium
OTU619	7	5	2	5	21	0	13	7	5	4	0	0	0	0	0	0	0	0	0	0	0	0	22	5	9	6	109	4	18	1	4	11	0	0	0	0	0	94	0	0	0	0	0	0	GSL|100.0|AF444292|SH1613458.08FU;k:Fungi,p:Basidiomycota,c:Cystobasidiomycetes,o:Cystobasidiales,f:Cystobasidiaceae,g:Cystobasidium,s:Cystobasidium pinicola
OTU620	0	0	0	0	0	0	149	0	0	0	0	0	0	0	0	0	0	0	0	0	0	0	0	0	0	0	18	0	0	0	0	0	0	0	0	0	0	0	0	0	0	0	0	0	US|0.9384|None;k:Fungi,p:Ascomycota,c:Sordariomycetes
OTU621	43	0	0	0	275	0	0	0	0	0	0	0	0	0	0	0	0	0	0	0	0	0	23	0	77	2	0	6	0	3	5	0	0	0	0	0	0	0	0	0	0	0	0	0	GDL|98.7|MG433849|NA;
OTU622	169	0	0	0	0	0	0	0	0	0	0	0	0	0	0	0	0	0	0	0	0	0	0	0	0	0	0	0	0	0	0	0	0	0	0	0	0	0	0	0	0	0	0	0	US|0.9232|AF042453|SH1552298.08FU;k:Fungi,p:Basidiomycota,c:Microbotryomycetes,o:Sporidiobolales
OTU623	0	0	0	0	0	0	0	0	0	0	0	0	0	213	0	0	0	0	0	0	0	0	0	0	0	0	0	0	0	0	0	0	0	0	0	0	0	0	0	0	0	0	0	0	US|0.9380|KC778713|NA;k:Fungi,p:Ascomycota,c:Geoglossomycetes,o:Geoglossales
OTU624	134	16	0	0	13	16	66	7	8	6	0	0	0	0	0	0	0	0	0	0	0	0	35	3	0	6	0	94	24	7	0	1	0	0	0	0	0	0	0	0	0	0	0	0	GS|100.0|KY800528|SH1549605.08FU;k:Fungi,p:Ascomycota,c:Sordariomycetes,o:Trichosphaeriales,f:Trichosphaeriaceae,g:Nigrospora,s:Nigrospora oryzae
OTU625	0	0	0	0	327	0	0	0	0	0	0	0	0	0	0	0	0	0	0	0	0	0	0	0	0	0	0	0	0	0	0	0	0	0	0	0	0	0	0	0	0	0	0	0	US|0.9138|KR935463|NA;k:Fungi,p:Basidiomycota,c:Tremellomycetes,o:Tremellales
OTU626	38	0	3	1	0	0	96	0	16	0	0	0	0	0	0	0	0	0	0	0	0	0	1	0	0	0	10	0	2	1	5	2	0	0	0	0	0	0	0	0	0	0	0	0	GS|99.0|HG935998|SH1187772.08FU;k:Fungi,p:Ascomycota,c:Sordariomycetes,o:Sordariales,f:Lasiosphaeriaceae
OTU627	61	23	0	0	23	22	54	67	9	0	0	0	0	0	0	0	0	0	0	0	0	0	0	0	0	0	0	0	0	0	0	0	0	0	0	0	0	0	0	0	0	0	0	0	GS|100.0|FJ757864|NA;k:Fungi,p:Ascomycota,c:Dothideomycetes,o:Capnodiales,f:Mycosphaerellaceae,g:Ramularia
OTU628	0	0	0	0	0	0	0	3	0	0	0	0	0	0	0	0	0	0	0	0	0	0	0	0	0	0	0	0	0	0	0	0	0	0	274	0	0	0	0	0	0	0	0	0	GS|98.9|KP347955|SH1529817.08FU;k:Fungi,p:Ascomycota,c:Eurotiomycetes,o:Chaetothyriales,f:Herpotrichiellaceae,g:Exophiala
OTU629	0	0	8	0	0	0	72	0	0	0	0	0	0	0	0	0	0	0	0	0	0	0	0	0	0	0	196	0	0	0	15	0	0	0	0	0	0	0	0	0	0	0	0	0	US|0.9438|LN882323|NA;k:Fungi,p:Ascomycota,c:Sordariomycetes
OTU630	35	0	0	2	62	0	5	60	0	0	0	0	0	0	0	0	0	0	0	0	0	0	0	0	24	1	0	8	0	0	0	2	0	0	0	0	0	0	0	0	0	0	0	0	GS|100.0|KT360066|NA;k:Fungi,p:Ascomycota,c:Taphrinomycetes,o:Taphrinales,f:Taphrinaceae,g:Taphrina,s:Taphrina inositophila
OTU631	5	18	7	3	2	30	0	81	16	8	0	0	0	0	0	0	0	0	0	0	0	0	3	9	0	2	13	21	32	5	15	2	0	0	0	0	0	0	0	0	0	0	0	0	GS|100.0|KM268705|SH1529987.08FU;k:Fungi,p:Ascomycota,c:Eurotiomycetes,o:Eurotiales,f:Aspergillaceae,g:Penicillium,s:Penicillium simplicissimum
OTU632	29	0	0	0	147	0	9	0	0	18	0	0	0	0	0	0	0	0	0	0	0	0	19	0	211	0	0	0	0	0	0	0	0	0	0	0	0	0	0	0	0	0	0	0	GDL|98.3|MG433994|NA;
OTU633	0	0	0	0	0	4	7	8	0	6	0	0	0	0	0	0	0	0	0	0	0	0	1	0	27	0	0	11	0	1	0	0	0	0	36	253	0	0	0	0	0	0	0	0	SS|1.0000|EU489923|SH1646257.08FU;k:Fungi,p:Ascomycota,c:Dothideomycetes,o:Pleosporales
OTU634	0	0	0	0	0	0	0	0	0	0	150	0	0	0	0	0	0	0	0	0	0	0	0	0	0	0	0	0	0	0	0	0	0	0	0	0	0	0	0	0	0	0	0	0	US|0.9145|FJ235950|NA;k:Fungi,p:Basidiomycota,c:Tremellomycetes,o:Tremellales
OTU635	0	0	38	0	0	0	0	0	0	0	0	0	0	0	0	0	0	0	0	0	0	0	0	3	0	0	0	0	0	0	59	0	0	0	0	0	0	0	0	0	104	0	0	0	GS|100.0|KF128839|SH1543264.08FU;k:Fungi,p:Ascomycota,c:Pezizomycetes,o:Pezizales,f:Pyronemataceae,g:Pyronema
OTU636	0	0	12	0	0	15	0	0	0	0	0	0	0	0	0	0	0	0	0	0	0	0	0	0	0	152	0	0	0	0	30	0	0	0	0	0	0	0	0	0	0	0	0	0	GS|100.0|MG433096|NA;k:Fungi,p:Ascomycota,c:Sordariomycetes,o:Hypocreales
OTU637	0	0	0	0	0	0	0	0	0	0	0	0	0	0	0	0	0	0	0	0	0	0	0	172	0	0	0	0	0	0	0	0	0	0	0	0	0	0	0	0	0	0	0	0	GS|100.0|JX489830|SH1529200.08FU;k:Fungi,p:Mortierellomycota,c:Mortierellomycetes,o:Mortierellales,f:Mortierellaceae,g:Mortierella
OTU638	0	0	50	0	0	0	0	0	0	0	0	0	0	0	0	0	0	0	0	0	0	0	0	16	0	5	24	4	0	0	64	0	0	0	0	0	0	0	0	0	0	0	0	0	US|0.9119|GU054206|SH1242104.08FU;k:Fungi,p:Ascomycota,c:Sordariomycetes,o:Hypocreales
OTU639	404	59	0	3	142	28	57	59	25	15	0	0	0	0	0	0	0	0	0	0	0	149	26	4	33	11	32	34	33	17	0	3	0	0	453	0	0	0	0	0	0	0	0	0	GS|98.9|FR682370|SH1521449.08FU;k:Fungi,p:Ascomycota,c:Dothideomycetes,o:Capnodiales,g:Hispidoconidioma,s:Hispidoconidioma alpinum
OTU640	0	0	0	0	0	0	0	0	0	12	0	0	0	0	0	0	0	0	133	0	0	0	0	0	0	0	0	0	0	0	0	0	0	0	0	0	0	0	0	0	0	0	0	0	GS|99.3|LC003995|NA;k:Fungi,p:Basidiomycota,c:Dacrymycetes,o:Dacrymycetales,f:Dacrymycetaceae
OTU641	28	0	0	0	29	0	0	5	0	0	0	0	0	0	0	0	0	0	0	0	0	0	26	0	31	0	0	11	30	0	0	1	0	0	0	0	0	0	0	0	0	0	0	0	US|0.9207|None;k:Fungi,p:Basidiomycota,c:Tremellomycetes,o:Tremellales
OTU642	0	0	0	0	0	0	0	0	0	120	0	0	0	0	0	0	0	0	0	0	0	0	0	0	0	0	0	0	0	85	0	0	0	0	0	0	0	0	0	0	0	0	0	0	GS|97.2|LC015701|SH1190686.08FU;k:Fungi,p:Ascomycota,c:Sordariomycetes,o:Pleurotheciales,f:Pleurotheciaceae
OTU643	0	0	0	0	0	0	0	0	0	0	0	0	0	0	0	0	0	0	44	0	0	0	6	0	0	0	0	0	0	0	0	0	96	86	95	0	0	1	0	0	0	0	0	0	GS|100.0|AY805553|SH1562570.08FU;k:Fungi,p:Ascomycota,c:Dothideomycetes,o:Capnodiales,f:Cladosporiaceae,g:Cladosporium
OTU644	6	0	2	0	7	0	0	0	0	0	0	0	0	0	0	0	0	0	0	0	0	0	1	0	0	0	0	0	0	0	7	0	29	0	0	0	0	0	0	0	0	238	0	0	GS|99.5|HQ660445|SH1645131.08FU;k:Fungi,p:Ascomycota,c:Sordariomycetes,o:Coniochaetales,f:Coniochaetaceae,g:Coniochaeta
OTU645	0	0	33	0	0	0	55	0	0	0	0	0	0	0	0	0	0	0	0	0	0	0	0	0	0	0	36	0	0	0	45	0	0	0	0	0	0	0	0	0	0	0	0	0	GSL|100.0|MH171928|SH1560626.08FU;k:Fungi,p:Ascomycota,c:Sordariomycetes,o:Hypocreales
OTU646	0	93	0	0	140	0	0	0	0	0	0	0	0	0	0	0	0	0	0	0	0	0	0	23	0	0	0	0	0	0	0	0	0	0	0	0	0	0	0	0	0	0	0	0	US|0.9380|None;k:Rhodoplantae,p:Rhodophyta,c:Florideophyceae,o:Corallinales
OTU647	8	0	0	0	0	0	0	10	0	0	0	0	0	0	0	0	0	0	0	0	0	0	25	0	130	0	0	55	0	0	0	0	0	0	0	0	1	0	0	0	0	0	0	0	US|0.9025|HQ219345|SH1242676.08FU;k:Rhodoplantae,p:Rhodophyta,c:Florideophyceae,o:Gracilariales
OTU648	9	3	0	0	0	5	3	0	0	0	0	0	0	0	0	0	0	0	0	0	0	0	32	0	126	0	0	3	0	0	0	0	0	0	0	0	0	0	0	0	0	0	0	0	GS|100.0|JN396366|NA;k:Fungi,p:Ascomycota,c:Dothideomycetes,o:Pleosporales
OTU649	5	0	0	13	16	0	0	8	0	0	0	0	0	0	0	0	0	0	0	0	0	0	14	2	17	1	9	9	0	0	0	10	0	0	0	0	0	0	62	0	0	0	0	0	GS|100.0|FJ210641|SH1613466.08FU;k:Fungi,p:Basidiomycota,c:Cystobasidiomycetes,o:Cystobasidiales,f:Cystobasidiaceae,g:Occultifur
OTU650	0	0	0	0	177	4	0	0	0	0	0	0	0	0	0	0	0	0	0	0	0	0	0	0	1	0	0	0	0	0	0	0	0	0	0	0	0	0	0	0	0	0	0	0	GS|100.0|GU361962|SH1614480.08FU;k:Fungi,p:Ascomycota,c:Dothideomycetes,o:Pleosporales,f:Cucurbitariaceae,g:Pyrenochaeta,s:Pyrenochaeta inflorescentiae
OTU651	0	0	0	0	12	0	0	0	0	0	0	0	0	0	0	0	240	0	0	0	0	0	0	0	0	0	0	0	0	0	0	0	0	0	0	0	0	0	0	0	0	0	0	0	GS|97.7|MG433067|NA;k:Fungi,p:Basidiomycota,c:Tremellomycetes,o:Tremellales
OTU652	4	0	19	1	17	0	0	23	0	3	0	0	0	0	0	0	0	0	0	0	0	0	10	8	85	0	7	38	2	16	37	4	0	0	0	0	0	0	0	0	0	0	0	0	GS|100.0|MG417780|NA;k:Fungi,p:Chytridiomycota,c:Spizellomycetes,o:Spizellomycetales,f:Powellomycetaceae,g:Powellomyces
OTU653	0	0	0	2	44	0	4	0	0	0	0	0	0	0	0	0	0	0	0	0	0	0	0	0	122	0	0	0	0	0	0	2	0	0	0	0	0	0	0	0	0	0	0	0	GS|99.5|KU866682|SH1549906.08FU;k:Fungi,p:Ascomycota,c:Eurotiomycetes,o:Eurotiales,f:Aspergillaceae,g:Aspergillus,s:Aspergillus asperescens
OTU654	0	0	2	0	0	48	0	0	0	56	0	0	0	0	0	0	0	0	0	0	0	0	0	0	0	27	0	0	0	33	2	0	0	0	0	0	0	0	0	0	0	0	0	0	US|0.8882|MG418635|NA;k:Fungi,p:Basidiomycota,c:Agaricostilbomycetes,o:Agaricostilbales
OTU655	0	0	0	0	0	0	0	0	0	0	138	0	0	0	0	0	0	0	0	0	0	0	0	0	0	0	0	0	0	0	0	0	0	0	0	0	0	0	0	0	0	0	0	0	SS|0.9200|KT991677|SH1235444.08FU;k:Fungi,p:Ascomycota,c:Sordariomycetes,g:Rhamphoria,s:Rhamphoria pyriformis
OTU656	5	3	0	0	0	45	0	82	0	0	0	0	0	0	0	0	0	0	0	0	0	0	23	0	0	5	0	3	0	0	0	0	0	0	0	0	0	0	0	0	0	0	0	0	SS|1.0000|MF531360|NA;k:Fungi,p:Chytridiomycota,c:Rhizophydiomycetes,o:Rhizophydiales,f:Rhizophydiaceae,g:Rhizophydium
OTU657	0	0	0	0	0	0	0	3	39	0	0	0	0	0	0	0	0	0	0	0	0	0	0	0	0	0	0	0	116	0	0	0	0	0	0	0	0	0	0	0	0	0	0	0	GDL|100.0|DQ124134|SH1515265.08FU;k:Fungi,p:Ascomycota
OTU658	0	0	0	0	8	4	29	8	0	0	0	0	0	0	0	0	0	0	0	0	0	0	0	0	0	0	19	0	11	0	0	0	0	0	0	0	0	0	0	0	0	0	87	0	GS|100.0|MG208154|SH1573986.08FU;k:Fungi,p:Ascomycota,c:Dothideomycetes,o:Pleosporales,f:Torulaceae,g:Dendryphion,s:Dendryphion nanum
OTU659	86	0	0	0	0	0	0	3	0	0	0	0	0	0	0	0	0	0	0	0	125	0	0	0	0	6	12	0	0	0	3	0	0	0	0	0	0	116	0	0	0	0	20	0	GS|97.0|MH625116|NA;k:Fungi,p:Ascomycota,c:Dothideomycetes,o:Dothideales
OTU660	0	0	0	0	0	0	0	0	0	0	0	0	0	0	0	0	0	0	0	0	0	0	15	0	172	0	0	0	0	0	1	0	0	0	0	0	0	0	0	0	0	0	0	0	US|0.9025|None;k:Fungi,p:Ascomycota,c:Dothideomycetes,o:Dothideales
OTU661	0	0	0	0	0	0	0	0	0	0	0	0	0	0	0	0	0	0	0	0	0	144	0	0	0	0	0	0	0	0	0	0	0	0	0	0	0	0	0	0	0	0	0	0	US|0.9340|HE998721|SH1571891.08FU;k:Fungi,p:Ascomycota,c:Sordariomycetes
OTU662	0	0	0	0	0	0	0	0	0	0	0	0	0	0	0	0	0	0	136	0	0	0	0	0	0	0	0	0	0	0	0	0	0	0	0	0	0	0	0	0	0	0	0	0	US|0.9207|FJ235950|NA;k:Fungi,p:Basidiomycota,c:Tremellomycetes,o:Tremellales
OTU663	0	0	0	1	0	0	0	285	0	0	0	0	0	0	0	0	0	0	0	0	0	0	0	0	0	0	0	110	0	0	0	4	0	0	0	0	0	0	0	0	0	0	0	0	US|0.8882|MH240637|NA;k:Fungi,p:Ascomycota,c:Pezizomycetes,o:Pezizales
OTU664	45	0	0	0	71	5	0	31	7	0	0	0	0	0	0	0	0	0	0	0	0	0	0	0	0	0	0	0	0	0	0	0	0	0	0	0	0	0	0	0	0	0	0	0	GSL|100.0|KY611821|SH1522797.08FU;k:Fungi,p:Basidiomycota,c:Tremellomycetes,o:Tremellales,f:Bulleribasidiaceae,g:Hannaella,s:Hannaella zeae
OTU665	0	0	0	0	0	0	0	0	0	0	0	0	0	0	0	0	0	0	0	0	0	0	0	0	0	0	0	0	0	0	0	0	0	0	0	0	0	0	0	0	274	0	0	0	GS|98.8|MF532069|NA;k:Fungi,p:Basidiomycota,c:Agaricomycetes,o:Agaricales,f:Clavariaceae
OTU666	0	0	0	0	0	0	0	0	0	0	0	0	0	0	0	0	0	0	0	0	0	0	0	0	12	0	0	0	2	0	0	0	14	128	0	0	0	0	0	0	0	0	0	0	GS|100.0|HM484546|SH1546384.08FU;k:Fungi,p:Ascomycota,c:Sordariomycetes,o:Hypocreales,f:Nectriaceae,g:Pleonectria,s:Pleonectria zanthoxyli
OTU667	0	0	0	0	0	0	3	0	0	0	0	0	0	0	0	0	0	0	0	0	0	0	18	0	0	0	0	0	0	0	0	0	0	0	0	0	0	0	156	0	0	0	0	0	GS|100.0|UDB036183|SH1555636.08FU;k:Fungi,p:Basidiomycota,c:Agaricomycetes,o:Polyporales,f:Coriolaceae,g:Trametes,s:Trametes gibbosa
OTU668	0	0	0	0	6	8	0	8	6	0	0	0	0	0	0	0	0	0	0	0	0	0	10	4	0	0	0	2	0	0	0	1	0	0	98	0	0	0	0	0	0	0	0	0	GS|97.7|JN905757|NA;k:Fungi,p:Ascomycota,c:Sordariomycetes,o:Hypocreales
OTU669	0	0	0	0	139	0	0	5	0	0	0	0	0	0	0	0	0	0	0	0	0	0	0	0	0	0	0	0	0	0	0	0	0	0	0	0	0	0	0	0	0	0	0	0	GS|97.3|LC204401|NA;k:Fungi,p:Ascomycota,c:Dothideomycetes,o:Venturiales,f:Venturiaceae
OTU670	0	0	0	0	0	10	0	118	0	4	0	0	0	0	0	0	0	0	0	0	0	0	0	0	0	5	0	82	44	3	0	0	0	0	0	0	0	0	0	0	0	0	0	0	GS|99.3|KT268472|SH1527184.08FU;k:Fungi,p:Ascomycota,c:Dothideomycetes,o:Pleosporales
OTU671	0	0	0	0	164	0	0	0	0	0	0	0	0	0	0	0	0	0	0	0	0	0	0	0	61	0	0	0	0	0	0	0	0	0	0	0	0	0	0	0	0	0	0	0	US|0.9138|None;k:Stramenopila,p:Oomycota,c:Oomycetes,o:Peronosporales
OTU672	0	0	0	0	0	0	0	0	0	0	0	0	0	0	0	0	0	0	0	0	0	0	0	0	0	0	0	0	0	0	0	0	0	0	0	0	0	0	0	0	148	0	0	0	US|0.9045|AF444624|SH1522430.08FU;k:Fungi,p:Basidiomycota,c:Microbotryomycetes,o:Sporidiobolales
OTU673	0	0	0	0	0	0	0	134	0	0	0	0	0	0	0	0	0	0	0	0	0	0	0	0	0	0	0	0	0	0	0	0	0	0	0	0	0	0	0	0	0	0	0	0	US|0.9110|None;k:Rhodoplantae,p:Rhodophyta,c:Florideophyceae,o:Gracilariales
OTU674	30	18	0	0	23	36	14	0	0	0	0	0	0	0	0	0	0	0	0	0	0	0	0	53	1	0	0	0	0	0	0	0	0	0	0	0	0	0	0	0	0	0	0	0	GS|99.3|MG418261|NA;k:Fungi,p:Basidiomycota,c:Agaricomycetes,o:Atheliales
OTU675	0	0	0	0	0	0	0	0	0	0	0	0	0	0	0	0	0	0	0	0	0	97	0	0	0	0	0	0	0	0	0	0	198	0	0	0	0	0	0	0	0	0	0	0	SS|0.9200|UDB035414|SH1529667.08FU;k:Fungi,p:Ascomycota,c:Eurotiomycetes,o:Chaetothyriales,f:Herpotrichiellaceae
OTU676	0	10	0	2	0	0	23	0	0	0	0	0	0	0	0	0	0	0	0	0	0	0	0	22	0	3	0	0	91	0	0	2	0	0	0	0	0	0	0	0	0	0	0	0	SS|1.0000|KU377209|NA;k:Fungi,p:Ascomycota,c:Dothideomycetes,o:Botryosphaeriales,f:Botryosphaeriaceae
OTU677	129	0	0	0	0	0	0	0	0	0	0	0	0	0	0	0	0	0	0	0	0	0	0	0	0	0	0	0	0	0	0	0	0	0	0	0	0	0	0	0	0	0	0	0	SS|1.0000|AB712456|SH1246353.08FU;k:Fungi,p:Basidiomycota,c:Dacrymycetes,o:Dacrymycetales,f:Dacrymycetaceae,g:Dacrymyces,s:Dacrymyces lacrymalis
OTU678	12	3	0	1	31	0	4	0	0	0	0	0	0	0	0	0	0	0	0	0	0	0	83	2	0	0	0	6	65	1	1	6	0	0	0	0	0	0	0	0	9	0	0	0	GS|100.0|KX098323|SH1547057.08FU;k:Fungi,p:Ascomycota,c:Dothideomycetes,o:Pleosporales,f:Didymellaceae,g:Didymella,s:Didymella gardeniae
OTU679	10	3	0	0	40	0	0	0	0	0	0	0	0	0	0	0	0	0	0	0	0	0	2	0	9	0	0	0	10	0	0	3	0	0	69	0	0	0	0	0	0	0	0	0	GSL|100.0|AY687313|SH1648926.08FU;k:Fungi,p:Ascomycota,c:Sordariomycetes,o:Xylariales,f:Bartaliniaceae,g:Truncatella
OTU680	0	0	0	0	0	0	0	0	0	0	0	0	0	0	0	0	0	0	0	0	0	0	0	0	0	0	0	0	0	0	0	0	0	156	0	0	0	0	0	0	0	0	0	0	GS|98.3|KY189973|SH1645867.08FU;k:Fungi,p:Ascomycota,c:Dothideomycetes,o:Pleosporales,f:Melanommataceae,g:Alpinaria,s:Alpinaria rhododendri
OTU681	0	0	14	0	0	0	22	0	0	35	0	0	0	0	0	0	0	0	0	0	0	0	0	2	2	1	12	0	2	43	30	2	0	0	0	0	0	0	0	0	0	0	0	0	GSL|100.0|KY945909|SH1167418.08FU;k:Fungi,p:Ascomycota,c:Eurotiomycetes,o:Eurotiales,f:Aspergillaceae,g:Aspergillus
OTU682	0	0	0	3	6	0	0	0	0	0	0	0	0	0	0	0	0	0	0	0	0	0	97	0	9	0	0	4	7	0	0	4	0	0	0	0	0	0	0	0	0	0	0	0	US|0.9138|KC965602|SH1178414.08FU;k:Fungi,p:Basidiomycota,c:Tremellomycetes,o:Tremellales
OTU683	0	0	0	0	0	14	0	0	73	57	0	0	0	0	0	0	0	0	0	0	0	0	0	0	0	0	0	0	0	0	0	0	0	0	0	0	0	0	0	0	0	0	0	0	US|0.9090|MH239774|NA;k:Fungi,p:Ascomycota,c:Sordariomycetes,o:Microascales
OTU684	0	0	0	0	0	0	0	0	0	0	0	0	0	0	0	0	0	0	0	0	0	0	0	0	0	0	0	0	0	0	0	0	0	70	0	44	0	41	0	0	0	50	90	0	GS|100.0|KF359630|SH1171997.08FU;k:Fungi,p:Basidiomycota,c:Agaricomycetes,o:Trechisporales,f:Hydnodontaceae,g:Luellia,s:Luellia recondita
OTU685	44	26	0	0	3	0	4	0	0	0	0	0	0	0	0	0	0	0	0	0	0	0	19	0	21	0	0	2	8	0	3	0	0	0	0	14	0	31	0	23	123	47	83	35	GS|100.0|KX100401|SH1645095.08FU;k:Fungi,p:Ascomycota,c:Sordariomycetes,o:Coniochaetales,f:Coniochaetaceae,g:Coniochaeta
OTU686	20	4	0	0	19	0	0	96	0	0	0	0	0	0	0	0	0	0	0	0	0	0	0	0	0	0	0	0	0	0	0	0	0	0	0	0	0	0	0	0	0	0	0	0	SS|0.9800|AY843169|SH1214634.08FU;k:Fungi,p:Ascomycota,c:Dothideomycetes,o:Myriangiales,f:Myriangiaceae,g:Myriangium
OTU687	0	0	0	0	131	4	0	3	0	0	0	0	0	0	0	0	0	0	0	0	0	0	0	0	0	0	2	0	0	5	0	0	0	0	0	0	0	0	0	0	0	0	0	0	GS|98.1|EU520640|SH1646219.08FU;k:Fungi,p:Ascomycota,c:Dothideomycetes,o:Pleosporales
OTU688	93	20	0	0	345	6	8	138	10	8	0	0	0	0	0	0	0	0	0	0	0	0	11	0	6	1	3	0	0	0	0	0	77	0	0	0	0	0	0	0	0	0	0	0	GS|100.0|JN650519|SH1557301.08FU;k:Fungi,p:Ascomycota,c:Eurotiomycetes,o:Chaetothyriales,g:Sarcinomyces
OTU689	0	0	0	0	64	5	0	50	0	0	0	0	0	0	0	0	0	0	0	0	0	0	0	0	0	0	0	0	0	0	0	0	0	0	0	0	0	0	0	0	0	0	0	0	GS|100.0|AF444485|SH1522800.08FU;k:Fungi,p:Basidiomycota,c:Tremellomycetes,o:Tremellales,f:Bulleribasidiaceae,g:Hannaella,s:Hannaella coprosmae
OTU690	10	0	0	0	145	0	0	0	7	0	0	0	0	0	0	0	0	0	0	0	0	0	13	0	8	3	0	0	0	0	3	0	0	0	0	0	0	0	0	0	0	0	0	0	GS|98.8|MG417903|NA;k:Fungi,p:Mucoromycota,c:Mucoromycetes,o:Mucorales
OTU691	144	0	25	8	6	0	0	25	8	0	0	0	0	0	0	0	0	0	0	0	0	0	42	14	261	3	26	10	63	25	20	10	0	0	0	0	0	7	0	2	0	0	0	0	US|0.9110|LC204844|NA;k:Fungi,p:Mucoromycota,c:Mucoromycetes,o:Mucorales
OTU692	0	0	14	0	0	3	14	10	0	7	0	0	0	0	0	0	0	0	0	0	122	0	1	0	54	17	24	0	0	28	16	2	0	0	0	0	0	0	0	0	0	0	0	11	GS|97.9|MG417876|NA;k:Fungi,p:Basidiomycota,c:Tremellomycetes,o:Tremellales
OTU693	23	22	6	10	31	9	20	8	0	0	0	0	0	0	0	0	0	0	0	0	0	0	25	6	69	6	5	33	63	0	4	4	0	0	0	0	0	0	0	0	0	0	0	0	GSL|99.6|UDB036692|SH1563787.08FU;k:Fungi,p:Basidiomycota,c:Agaricomycetes,o:Agaricales,f:Hymenogastraceae,g:Hebeloma,s:Hebeloma mesophaeum
OTU694	0	0	0	0	0	0	0	0	0	0	0	0	0	0	0	0	0	0	120	0	0	0	0	0	0	0	0	0	0	0	0	0	0	0	0	0	0	6	0	0	0	0	0	0	SS|1.0000|KM492897|SH1184525.08FU;k:Fungi,p:Ascomycota,c:Sordariomycetes,o:Hypocreales,g:Barbatosphaeria
OTU695	0	5	0	0	10	0	0	0	0	0	0	0	0	0	0	0	0	0	0	0	0	0	0	0	4	0	0	0	0	0	0	0	0	0	0	62	0	0	0	0	0	0	63	29	GDL|100.0|FR682365|SH1538521.08FU;k:Fungi,p:Ascomycota
OTU696	119	0	0	0	10	0	0	0	0	0	0	0	0	0	0	0	0	0	0	0	0	0	0	0	0	1	0	0	2	2	0	0	0	0	0	0	0	0	0	0	0	0	0	0	GS|97.4|KC978035|SH1628173.08FU;k:Fungi,p:Ascomycota,c:Dothideomycetes,o:Capnodiales
OTU697	693	0	1	3	0	0	0	574	15	0	0	0	0	0	3	0	486	0	20509	4	643	4	2	0	0	3	2	465	2	0	3	6	2	0	49	364	4946	175	20872	68	0	2	0	3344	GS|98.4|AB712450|SH1245400.08FU;k:Fungi,p:Basidiomycota,c:Dacrymycetes,o:Dacrymycetales,f:Dacrymycetaceae,g:Dacrymyces,s:Dacrymyces capitatus
OTU698	20	4	0	0	58	0	18	13	7	0	0	0	0	0	0	0	0	0	0	0	0	0	0	0	0	0	0	0	0	15	0	0	0	0	0	0	0	0	0	0	0	0	0	0	SS|0.9900|KX228270|SH1155841.08FU;k:Fungi,p:Ascomycota,c:Leotiomycetes,o:Helotiales
OTU699	0	0	0	0	0	0	0	0	0	0	0	0	0	0	0	0	0	0	0	0	0	0	0	0	0	0	0	0	0	0	0	0	0	113	134	0	0	0	0	0	0	0	0	0	US|0.9207|DQ241446|NA;k:Fungi,p:Ascomycota,c:Sordariomycetes,o:Hypocreales
OTU700	0	0	0	0	0	0	0	0	0	11	0	0	0	0	0	0	0	0	0	0	0	108	0	0	0	0	0	0	0	0	0	0	0	0	0	0	0	0	0	0	0	0	0	0	US|0.9380|KC965322|SH1241207.08FU;k:Fungi,p:Basidiomycota,c:Tremellomycetes,o:Tremellales
OTU701	19	6	0	2	18	0	0	6	0	7	0	0	10	0	0	0	0	0	0	0	0	0	145	5	1	0	18	61	2	11	4	4	0	0	0	0	0	0	0	0	0	0	0	1	GS|99.1|U72599|SH1570317.08FU;k:Fungi,p:Ascomycota,c:Orbiliomycetes,o:Orbiliales,f:Orbiliaceae,g:Orbilia,s:Orbilia fimicola
OTU702	0	12	0	0	0	15	49	0	0	43	0	0	0	0	0	0	0	0	0	0	0	0	0	0	0	5	19	0	0	16	0	0	0	0	0	0	0	0	0	0	0	0	0	0	US|0.9340|MH430480|NA;k:Fungi,p:Ascomycota,c:Sordariomycetes
OTU703	0	0	0	2	0	0	0	0	6	0	0	0	0	0	0	0	0	0	0	0	0	0	0	0	0	0	0	0	145	0	0	0	0	0	0	0	0	0	0	0	0	0	0	0	US|0.9207|KX013160|SH1235759.08FU;k:Fungi,p:Basidiomycota,c:Tremellomycetes,o:Tremellales
OTU704	54	7	2	2	0	14	58	125	0	0	0	0	0	0	0	0	0	0	0	0	0	0	39	9	1	0	33	46	3	0	1	1	0	0	0	0	0	0	0	0	0	0	0	0	US|0.9380|None;k:Fungi,p:Ascomycota,c:Saccharomycetes,o:Saccharomycetales
OTU705	0	0	0	0	0	0	0	0	0	0	0	0	0	0	0	0	0	0	0	0	0	0	0	0	0	0	0	0	0	0	0	0	44	0	0	0	0	0	0	0	0	78	0	0	US|0.9383|HQ022012|SH1648631.08FU;k:Fungi,p:Ascomycota,c:Sordariomycetes
OTU706	0	0	0	0	0	0	0	146	0	0	0	0	0	0	0	0	0	0	0	0	0	0	0	0	0	0	0	0	0	0	0	0	0	0	0	0	0	0	0	0	0	0	0	0	GS|100.0|LC009992|SH1562868.08FU;k:Fungi,p:Ascomycota,c:Leotiomycetes,o:Erysiphales,f:Erysiphaceae,g:Erysiphe,s:Erysiphe lonicerae
OTU707	7	0	0	0	114	0	5	3	0	0	0	0	0	0	0	0	0	0	0	0	0	0	0	0	0	0	0	0	0	0	0	1	0	0	0	0	0	0	0	0	0	0	0	0	GS|100.0|MH192987|SH1524440.08FU;k:Fungi,p:Ascomycota,c:Sordariomycetes,o:Hypocreales,f:Cordycipitaceae,g:Lecanicillium,s:Lecanicillium psalliotae
OTU708	0	0	0	0	0	0	0	0	0	0	0	0	0	113	0	0	0	0	0	0	0	0	0	0	0	0	0	0	0	0	0	0	0	0	0	0	0	0	0	0	0	0	0	0	GS|100.0|KY770022|NA;k:Fungi,p:Ascomycota,c:Saccharomycetes,o:Saccharomycetales,f:Pichiaceae,g:Pichia,s:Pichia fermentans
OTU709	11	0	0	0	16	6	71	10	0	0	0	0	0	0	0	0	0	0	0	0	0	0	0	0	0	0	0	0	0	0	0	0	0	0	0	0	0	0	0	0	0	0	0	0	GS|100.0|DQ239996|SH1577457.08FU;k:Fungi,p:Ascomycota,c:Dothideomycetes,o:Capnodiales,f:Mycosphaerellaceae,g:Mycosphaerella,s:Mycosphaerella punctiformis
OTU710	11	0	1	9	4	0	0	3	4	0	0	0	0	0	0	0	0	0	0	0	0	0	10	0	29	0	0	0	34	18	4	24	0	0	0	0	0	0	0	0	0	0	0	0	US|0.9119|JX076961|SH1615600.08FU;k:Fungi,p:Ascomycota,c:Sordariomycetes,o:Hypocreales
OTU711	10	0	0	0	102	4	0	5	0	0	0	0	0	0	0	0	0	0	0	0	0	0	0	0	0	0	0	0	0	0	0	0	0	0	0	0	0	0	0	0	0	0	0	0	SS|0.9900|JN905887|NA;k:Fungi,p:Ascomycota,c:Orbiliomycetes,o:Orbiliales
OTU712	0	0	0	0	15	0	0	0	0	0	0	0	0	0	0	0	0	0	0	0	0	0	5	0	0	0	0	0	0	0	0	0	0	0	0	142	0	0	0	0	0	0	0	0	GSL|100.0|KU058715|SH1525088.08FU;k:Fungi,p:Ascomycota,c:Dothideomycetes,o:Pleosporales,f:Phaeosphaeriaceae
OTU713	6	0	0	0	4	499	28	0	0	0	0	0	0	0	0	0	0	0	0	0	0	0	1	0	0	10	0	0	0	0	0	0	0	0	0	0	0	0	0	0	0	0	0	0	GS|99.7|JN578640|SH1649822.08FU;k:Fungi,p:Ascomycota,c:Dothideomycetes,o:Venturiales,f:Sympoventuriaceae,g:Ochroconis,s:Ochroconis tshawytschae
OTU714	0	0	0	0	0	0	0	0	0	0	0	0	0	0	0	0	0	0	0	0	0	0	0	0	0	0	0	0	0	0	0	0	0	192	0	0	0	0	0	0	0	0	0	0	SS|0.9900|KF617817|SH1186754.08FU;k:Fungi,p:Ascomycota,c:Archaeorhizomycetes,o:Archaeorhizomycetales,f:Archaeorhizomycetaceae,g:Archaeorhizomyces
OTU715	17	6	0	0	50	5	0	12	0	7	0	0	0	0	0	0	0	0	0	0	0	0	0	0	0	0	0	0	0	0	0	0	29	0	0	0	0	0	0	0	0	0	0	0	GS|99.5|AY560008|SH1577468.08FU;k:Fungi,p:Ascomycota,c:Dothideomycetes,o:Capnodiales,f:Mycosphaerellaceae,g:Pallidocercospora
OTU716	0	0	0	0	0	75	7	5	0	0	0	0	0	0	0	0	0	0	0	0	0	0	0	0	0	38	0	0	0	0	0	0	0	0	0	0	0	0	0	0	0	0	0	0	GS|100.0|JX135063|SH1610603.08FU;k:Fungi,p:Basidiomycota,c:Agaricomycetes,o:Auriculariales,f:Exidiaceae
OTU717	52	0	0	0	0	0	0	103	0	0	0	0	0	0	0	0	0	0	0	0	0	0	6	0	0	0	0	4	0	0	0	0	0	0	0	0	0	0	0	0	0	0	0	0	GS|100.0|EU489923|SH1646257.08FU;k:Fungi,p:Ascomycota,c:Dothideomycetes,o:Pleosporales
OTU718	0	0	0	0	44	10	0	0	0	0	0	0	0	0	0	111	0	0	0	0	0	0	0	0	0	0	0	0	0	0	0	0	0	0	0	0	0	0	0	0	0	0	0	0	US|0.9138|None;k:Fungi,p:Neocallimastigomycota,c:Neocallimastigomycetes,o:Neocallimastigales
OTU719	0	9	0	0	25	0	0	5	0	0	0	0	0	0	0	0	0	0	0	0	0	0	13	0	61	0	0	11	19	0	0	0	0	0	0	0	0	0	0	0	0	0	0	0	GS|100.0|MH062977|SH1573649.08FU;k:Fungi,p:Basidiomycota,c:Agaricomycetes,o:Polyporales,f:Meruliaceae,g:Hyphodermella,s:Hyphodermella rosae
OTU720	0	4	4	0	72	0	0	0	0	0	0	0	0	13	0	0	0	0	0	0	0	0	0	6	20	0	7	0	4	0	7	0	0	0	0	0	0	0	0	0	0	0	0	0	GSL|100.0|MG583994|SH1510152.08FU;k:Fungi,p:Mucoromycota,c:Mucoromycetes,o:Mucorales,f:Rhizopodaceae,g:Rhizopus,s:Rhizopus arrhizus
OTU721	0	0	0	0	0	0	8	0	0	0	0	0	0	0	0	0	0	0	0	0	0	0	0	0	0	0	0	0	0	0	0	0	0	0	0	0	0	0	0	0	0	0	128	0	GS|100.0|JQ759423|NA;k:Fungi,p:Ascomycota,c:Sordariomycetes,o:Sordariales,f:Chaetomiaceae,g:Humicola,s:Humicola grisea
OTU722	0	0	2	0	0	10	0	0	0	0	0	0	0	0	0	0	0	0	0	0	0	0	0	5	2	19	64	13	0	0	4	0	0	0	0	0	0	0	0	0	0	0	0	0	SS|0.9000|MH239608|NA;k:Fungi,p:Ascomycota,c:Leotiomycetes,o:Helotiales
OTU723	0	0	0	0	0	0	0	0	0	0	104	0	0	0	0	0	0	0	0	0	0	0	0	0	0	0	0	0	0	0	0	0	0	0	9	0	0	0	0	28	0	0	0	12	US|0.9110|None;k:Viridiplantae,p:Anthophyta,c:Eudicotyledonae,o:Lamiales
OTU724	121	14	0	0	39	0	0	5	0	4	0	0	0	0	0	0	0	0	0	0	0	0	21	0	0	0	0	0	0	0	0	0	0	0	0	0	0	0	0	0	0	0	0	0	US|0.9380|JX031781|NA;k:Fungi,p:Ascomycota,c:Sordariomycetes,o:Diaporthales
OTU725	0	0	0	0	0	0	0	0	0	0	0	0	0	0	0	0	0	0	0	0	0	0	0	0	0	0	0	0	0	0	0	0	126	0	0	0	0	0	0	0	0	0	0	0	SS|0.9100|AF444598|SH1540556.08FU;k:Fungi,p:Basidiomycota,c:Microbotryomycetes,f:Chrysozymaceae
OTU726	0	0	4	1	0	0	8	0	0	0	0	0	0	0	0	0	0	0	0	0	0	0	0	95	0	0	6	0	20	0	7	5	0	0	0	0	0	0	0	0	0	0	0	0	GSL|100.0|KY971620|SH1526400.08FU;k:Fungi,p:Ascomycota,c:Dothideomycetes,o:Pleosporales,f:Pleosporaceae,g:Curvularia
OTU727	123	0	0	0	0	0	0	0	0	0	0	0	0	0	0	0	0	0	0	0	0	0	0	0	0	0	0	0	0	0	0	0	0	0	0	0	0	0	0	0	0	0	0	0	GS|97.9|MF965838|NA;k:Fungi,p:Mortierellomycota,c:Mortierellomycetes,o:Mortierellales
OTU728	0	0	0	0	106	0	0	0	0	0	0	0	0	0	0	0	0	0	0	0	0	0	0	0	0	0	0	0	0	0	0	0	0	0	0	0	0	0	0	0	0	0	0	0	GS|100.0|FJ889448|SH1540603.08FU;k:Fungi,p:Ascomycota,c:Sordariomycetes,o:Diaporthales,f:Diaporthaceae,g:Diaporthe,s:Diaporthe stewartii
OTU729	0	0	0	0	0	0	0	0	0	0	0	0	0	0	0	0	0	0	0	0	0	0	0	0	0	0	0	0	0	0	0	0	0	130	0	0	0	0	0	0	0	0	0	0	SS|0.8100|KT222366|NA;k:Fungi,p:Ascomycota,c:Orbiliomycetes,o:Orbiliales,f:Orbiliaceae
OTU730	0	4	0	0	81	15	0	8	0	0	0	0	0	0	0	0	0	0	0	0	0	0	0	0	1	0	0	0	0	0	0	0	0	0	0	0	0	0	0	0	0	0	0	0	US|0.9207|None;k:Fungi,p:Mucoromycota,c:Mucoromycetes,o:Mucorales
OTU731	0	0	0	0	2	0	0	0	0	0	0	0	0	0	0	0	0	0	0	0	0	0	0	4	1	0	0	0	0	0	0	0	0	0	0	0	5	53	3	18	0	0	146	0	GS|100.0|JQ759423|NA;k:Fungi,p:Ascomycota,c:Sordariomycetes,o:Coniochaetales,f:Coniochaetaceae,g:Coniochaeta,s:Coniochaeta prunicola
OTU732	0	0	0	0	0	0	0	142	0	0	0	0	0	0	0	0	0	0	0	0	0	0	0	0	0	0	0	0	0	0	0	0	0	0	0	0	0	0	0	0	0	0	0	0	US|0.9138|None;k:Fungi,p:Basidiomycota,c:Tremellomycetes,o:Tremellales
OTU733	0	0	2	0	0	5	8	0	0	0	0	0	0	0	0	0	0	0	0	0	0	0	5	0	38	1	0	0	0	89	1	0	0	0	0	0	0	0	0	0	0	0	0	0	GSL|100.0|MH087107|SH1526400.08FU;k:Fungi,p:Ascomycota,c:Dothideomycetes,o:Pleosporales,f:Pleosporaceae
OTU734	0	0	2	0	0	50	10	0	0	4	0	0	0	0	0	0	0	0	0	0	0	0	0	0	0	50	0	0	0	0	7	0	0	0	0	0	0	0	0	0	0	0	0	0	US|0.9375|MH430480|NA;k:Fungi,p:Ascomycota,c:Sordariomycetes
OTU735	0	0	0	0	0	0	0	119	0	0	0	0	0	0	0	0	0	0	0	0	0	0	0	0	0	0	0	0	0	0	0	0	0	0	0	0	0	0	0	0	0	0	0	0	GS|98.7|KX953579|SH1615350.08FU;k:Fungi,p:Ascomycota,c:Pezizomycetes,o:Pezizales,f:Ascobolaceae,g:Ascobolus
OTU736	0	109	0	0	0	0	0	0	0	0	0	0	0	0	0	0	0	0	0	0	0	0	0	0	0	0	0	0	0	0	0	0	0	0	0	0	0	0	0	0	0	0	0	0	SS|0.9500|DQ421229|NA;k:Fungi,p:Chytridiomycota,c:Rhizophlyctidomycetes,o:Rhizophlyctidales,f:Rhizophlyctidaceae,g:Rhizophlyctis
OTU737	6	0	0	0	39	4	3	54	0	0	0	0	0	0	0	0	0	0	0	0	0	0	0	0	0	0	0	0	0	0	0	0	0	0	0	0	0	0	0	0	0	0	0	0	GS|100.0|KY103513|SH1522794.08FU;k:Fungi,p:Basidiomycota,c:Tremellomycetes,o:Tremellales,f:Bulleribasidiaceae,g:Hannaella,s:Hannaella sinensis
OTU738	81	4	0	0	15	3	0	7	0	0	0	0	0	0	0	0	0	0	0	0	0	0	0	0	0	0	0	0	0	0	0	0	0	0	0	0	0	0	0	0	0	0	0	0	SS|1.0000|LC272919|SH1149763.08FU;k:Fungi,p:Ascomycota,c:Dothideomycetes,o:Myriangiales
OTU739	0	27	0	0	0	96	7	0	0	0	0	0	0	0	0	0	0	0	0	0	0	0	0	29	0	5	0	0	0	0	3	0	0	0	0	0	0	0	0	0	0	0	44	0	GS|99.0|MG417965|NA;k:Fungi,p:Ascomycota,c:Sordariomycetes
OTU740	0	66	0	0	0	0	0	0	0	46	0	0	0	0	0	0	0	0	0	0	0	0	0	0	0	0	0	0	0	0	0	0	0	0	0	0	0	0	0	0	0	0	0	0	GS|100.0|HG933812|SH1525483.08FU;k:Fungi,p:Ascomycota,c:Dothideomycetes,o:Pleosporales,f:Didymosphaeriaceae,g:Pseudopithomyces
OTU741	6	5	0	0	112	0	6	18	0	0	0	0	0	0	0	0	0	0	0	0	0	0	0	0	37	0	0	7	0	0	0	0	0	0	0	0	0	0	0	0	0	0	0	0	GS|100.0|GU256748|SH1526399.08FU;k:Fungi,p:Ascomycota,c:Dothideomycetes,o:Pleosporales,f:Pleosporaceae,g:Bipolaris,s:Bipolaris zeicola
OTU742	0	0	0	0	0	0	0	0	0	0	0	0	0	0	0	0	0	0	0	0	0	0	12	0	0	0	0	12	84	0	0	9	0	0	0	0	0	0	0	0	0	0	0	0	US|0.9207|KX013160|SH1235759.08FU;k:Fungi,p:Basidiomycota,c:Tremellomycetes,o:Tremellales
OTU743	0	0	0	0	0	0	0	144	0	0	0	0	0	0	0	0	0	0	0	0	0	0	0	0	0	0	0	39	0	0	0	0	0	0	0	0	0	0	0	0	0	0	0	0	US|0.9110|UDB027235|NA;k:Fungi,p:Basidiomycota,c:Agaricomycetes,o:Agaricales
OTU744	123	0	0	0	0	0	0	0	0	0	0	0	0	0	0	0	0	0	0	0	0	0	0	0	0	0	0	0	0	0	0	0	0	0	0	0	0	0	0	0	0	0	0	0	US|0.9383|KF274291|SH1551154.08FU;k:Fungi,p:Ascomycota,c:Sordariomycetes
OTU745	0	0	0	0	136	0	0	4	0	0	0	0	0	0	0	0	0	0	0	0	0	0	0	0	0	0	0	0	0	0	0	0	0	0	0	0	0	0	0	0	0	0	0	0	US|0.9383|JN906945|NA;k:Fungi,p:Ascomycota,c:Sordariomycetes
OTU746	15	0	0	0	76	4	39	8	0	0	0	0	0	0	0	0	0	0	0	0	0	0	0	0	0	0	0	0	0	0	0	0	0	0	0	0	0	0	0	0	0	0	0	0	GSL|100.0|MH216663|SH1577456.08FU;k:Fungi,p:Ascomycota,c:Dothideomycetes,o:Capnodiales,f:Mycosphaerellaceae,g:Septoria,s:Septoria cretae
OTU747	17	0	0	0	40	19	6	13	0	3	0	0	0	0	0	0	0	0	0	0	0	0	0	0	0	0	0	0	0	0	0	0	0	0	0	0	0	0	0	0	0	0	0	0	GS|100.0|AF444402|SH1560792.08FU;k:Fungi,p:Basidiomycota,c:Tremellomycetes,o:Cystofilobasidiales,f:Mrakiaceae,g:Udeniomyces,s:Udeniomyces pyricola
OTU748	28	0	0	0	7	0	0	0	0	0	0	0	0	0	0	0	0	0	0	0	0	0	73	0	26	0	0	0	3	7	0	0	0	0	0	0	0	0	0	0	0	0	0	0	US|0.9320|FM200533|SH1645095.08FU;k:Fungi,p:Ascomycota,c:Sordariomycetes,o:Hypocreales
OTU749	0	0	0	2	0	0	0	0	4	0	0	0	0	0	0	0	0	0	0	0	0	0	0	0	0	0	0	0	113	0	0	3	0	0	0	0	0	0	0	0	0	0	0	0	GS|100.0|FJ778057|NA;k:Fungi,p:Ascomycota,c:Sordariomycetes,o:Sordariales,f:Lasiosphaeriaceae,g:Schizothecium,s:Schizothecium glutinans
OTU750	0	0	0	2	13	0	0	4	6	0	0	0	0	0	0	0	0	0	0	0	0	0	0	0	27	3	0	36	0	0	0	10	0	0	0	0	0	0	0	0	0	0	0	0	GS|100.0|MG244913|NA;k:Fungi,p:Basidiomycota,c:Tremellomycetes,o:Tremellales
OTU751	13	1498	193	6	3	9429	130	26	0	46	0	0	0	0	0	0	0	0	0	0	0	0	1	799	18	3434	74	355	0	0	289	8	0	0	1	3	0	0	0	0	0	0	0	0	GS|97.1|MG418125|NA;k:Fungi,p:Ascomycota,c:Sordariomycetes,o:Hypocreales
OTU752	102	0	0	0	0	0	0	0	0	0	0	0	0	0	0	0	0	0	0	0	0	0	0	0	0	0	0	0	0	0	0	0	0	0	0	0	0	0	0	0	0	0	0	0	US|0.9025|KF222159|NA;k:Fungi,p:Ascomycota,c:Sordariomycetes,o:Hypocreales
OTU753	0	0	0	0	0	0	0	0	0	0	0	0	0	0	0	0	0	0	0	0	0	0	0	0	0	0	0	0	0	0	0	0	0	0	0	0	0	0	156	0	0	0	0	0	SS|0.9500|JQ418380|NA;k:Fungi,p:Ascomycota,c:Dothideomycetes,o:Pleosporales,f:Pleosporaceae,g:Stemphylium
OTU754	106	0	0	0	0	0	0	0	0	0	0	0	0	0	0	0	0	0	0	0	0	0	0	0	0	0	0	2	3	0	0	0	0	0	0	0	0	0	0	0	0	0	0	0	US|0.9025|JN904419|NA;k:Fungi,p:Ascomycota,c:Sordariomycetes,o:Hypocreales
OTU755	17	0	11	5	0	0	0	0	0	0	0	0	0	0	0	0	0	0	0	0	0	0	20	0	18	3	0	0	38	61	14	4	0	0	0	0	0	0	0	13	0	0	0	0	US|0.9380|MH239507|NA;k:Fungi,p:Mucoromycota,c:Mucoromycetes,o:Mucorales
OTU756	12	0	0	0	73	0	0	4	0	0	0	0	0	0	0	0	0	0	0	0	0	0	2	0	53	0	0	0	0	0	0	0	0	0	0	0	0	0	0	0	0	0	0	0	US|0.9207|MG433857|NA;k:Fungi,p:Basidiomycota,c:Pucciniomycetes,o:Pucciniales
OTU757	95	0	0	0	0	0	0	0	0	0	0	0	0	0	0	0	0	0	0	0	0	0	0	0	0	0	0	0	0	0	0	0	0	0	0	0	0	0	0	0	0	0	0	0	US|0.9025|LC004007|SH1156442.08FU;k:Fungi,p:Ascomycota,c:Sordariomycetes,o:Hypocreales
OTU758	12	0	0	0	32	6	38	0	0	5	0	0	0	0	0	0	0	0	0	0	0	0	0	0	0	0	0	0	0	0	0	0	0	0	0	0	0	0	0	0	0	0	0	0	US|0.9110|None;k:Stramenopila,p:Oomycota,c:Oomycetes,o:Peronosporales
OTU759	0	0	0	0	0	0	0	0	0	0	0	0	0	0	0	0	0	0	0	0	0	0	0	0	0	0	0	0	0	0	0	0	0	0	0	0	0	0	0	126	0	0	0	0	GS|100.0|GU256751|SH1573651.08FU;k:Fungi,p:Basidiomycota,c:Agaricomycetes,o:Polyporales,f:Meruliaceae,g:Phanerochaete,s:Phanerochaete chrysosporium
OTU760	19	0	0	0	40	3	0	28	0	0	0	0	0	0	0	0	0	0	0	0	0	0	0	0	0	0	0	0	0	6	0	0	0	0	0	0	0	0	0	0	0	0	0	0	GSL|100.0|EU266505|SH1609777.08FU;k:Fungi,p:Basidiomycota,c:Tremellomycetes,o:Tremellales,f:Bulleribasidiaceae,g:Dioszegia,s:Dioszegia zsoltii var zsoltii
OTU761	12	0	0	0	13	16	9	3	0	0	0	0	0	0	0	0	0	0	0	0	0	0	1	0	0	0	0	0	11	0	0	0	39	0	0	0	0	0	0	0	0	0	0	0	GS|100.0|EU002870|SH1631613.08FU;k:Fungi,p:Basidiomycota,c:Tremellomycetes,o:Filobasidiales,f:Filobasidiaceae,g:Filobasidium,s:Filobasidium wieringae
OTU762	0	20	0	1	66	0	7	3	0	0	0	0	0	0	0	0	0	0	0	0	0	0	0	0	20	0	0	0	0	0	0	0	0	0	0	0	0	0	0	0	0	0	0	0	US|0.9380|None;k:Fungi,p:Basidiomycota,c:Agaricomycetes,o:Polyporales
OTU763	4	0	0	0	0	0	0	7	0	0	0	0	0	0	0	0	0	0	0	0	0	0	100	3	0	0	0	3	0	0	0	0	0	0	0	0	0	0	0	0	0	0	0	0	GS|97.0|MF965910|NA;k:Fungi,p:Ascomycota,c:Sordariomycetes
OTU764	0	137	0	0	0	0	0	0	0	0	0	0	0	0	0	0	0	0	0	0	0	0	0	14	0	0	0	0	0	0	0	0	0	0	0	0	0	0	0	0	0	0	0	0	US|0.9380|None;k:Fungi,p:Ascomycota,c:Sordariomycetes,o:Hypocreales
OTU765	0	161	0	0	0	0	0	0	0	0	0	0	0	0	0	0	0	0	0	0	0	0	0	0	0	0	0	0	0	0	0	0	0	0	0	0	0	0	0	0	0	0	0	0	US|0.9138|LC204559|NA;k:Fungi,p:Basidiomycota,c:Tremellomycetes,o:Tremellales
OTU766	0	11	0	0	0	26	0	0	0	0	0	0	0	0	0	0	0	0	0	0	0	0	73	0	3	0	0	0	0	0	2	0	0	0	0	0	0	0	0	0	0	0	0	0	GSL|100.0|DQ421226|SH1524842.08FU;k:Fungi,p:Ascomycota,c:Dothideomycetes
OTU767	6	0	0	1	20	0	0	6	0	0	0	0	0	0	0	0	0	0	0	0	0	0	0	2	0	0	0	0	29	0	2	3	0	0	0	0	0	0	110	0	0	0	0	0	GS|99.5|LC096123|SH1600080.08FU;k:Fungi,p:Basidiomycota,c:Tremellomycetes,o:Tremellales
OTU768	26	0	0	2	60	9	0	5	0	0	0	0	0	0	0	0	0	0	0	0	0	0	0	0	0	0	0	0	0	0	0	3	0	0	0	0	0	0	0	0	0	0	0	0	GSL|100.0|KP330434|SH1547057.08FU;k:Fungi,p:Ascomycota,c:Dothideomycetes,o:Pleosporales,f:Didymellaceae,g:Phomatodes,s:Phomatodes aubrietiae
OTU769	0	0	0	0	2	0	0	0	0	0	0	0	0	0	0	0	0	0	0	0	0	0	0	0	0	0	0	0	0	0	0	0	0	0	0	0	0	0	0	133	0	0	0	0	GS|98.1|KC131251|SH1234478.08FU;k:Fungi,p:Ascomycota,c:Sordariomycetes,o:Coniochaetales,f:Coniochaetaceae,g:Coniochaeta
OTU770	70	0	0	0	0	0	0	0	0	0	0	0	0	0	0	0	0	0	0	0	0	0	0	0	16	3	0	0	0	0	0	1	0	0	0	0	0	0	0	0	0	0	0	0	GDL|99.5|KF274442|NA;
OTU771	0	0	0	3	0	3	8	8	10	4	0	0	0	0	0	0	0	0	0	0	0	0	44	67	135	0	7	18	9	1	0	1	0	0	0	0	0	0	0	0	0	0	0	0	GS|100.0|MF461011|NA;k:Fungi,p:Ascomycota,c:Dothideomycetes,o:Pleosporales,f:Pleosporaceae,g:Curvularia,s:Curvularia inaequalis
OTU772	17	10	0	0	9	0	0	0	0	0	0	0	0	0	0	0	0	0	0	0	0	0	0	0	0	0	5	107	0	0	0	0	0	0	0	0	0	0	0	0	0	0	0	0	GSL|100.0|MF692951|SH1645868.08FU;k:Fungi,p:Ascomycota,c:Dothideomycetes,o:Pleosporales,f:Sporormiaceae
OTU773	0	0	0	0	129	0	0	0	0	0	0	0	0	0	0	0	0	0	0	0	0	0	0	0	9	0	0	0	0	0	0	0	0	0	0	0	0	0	0	0	0	0	0	0	GS|99.7|MH240067|NA;k:Fungi,p:Basidiomycota,c:Agaricomycetes,o:Agaricales
OTU774	181	0	0	0	0	0	0	0	0	0	0	0	0	0	0	0	0	0	0	0	0	0	0	0	0	0	0	0	0	0	0	0	0	0	0	0	0	0	0	0	0	0	0	0	GDL|98.1|MG433955|NA;
OTU775	0	0	0	0	0	0	4	0	0	0	0	0	0	0	0	0	0	0	0	0	0	0	0	0	0	0	0	0	0	0	0	0	0	0	0	98	0	0	0	0	0	0	0	0	US|0.9025|MF965600|NA;k:Fungi,p:Basidiomycota,c:Tremellomycetes,o:Tremellales
OTU776	0	0	29	0	0	0	0	0	0	0	0	0	0	0	0	0	0	0	0	0	0	0	0	0	0	0	0	0	0	26	47	0	0	0	0	0	0	0	0	0	0	0	0	0	US|0.9145|KY687712|SH1571560.08FU;k:Fungi,p:Ascomycota,c:Dothideomycetes,o:Pleosporales
OTU777	0	0	0	0	166	0	0	0	0	0	0	0	0	0	0	0	0	0	0	0	0	0	0	0	0	0	0	0	0	0	0	0	0	0	0	0	0	0	0	0	0	0	0	0	US|0.9110|None;k:Ichthyosporia,c:Ichthyosporea,o:Dermocystida
OTU778	0	0	0	0	0	0	0	0	0	0	0	0	0	0	0	0	0	0	0	0	0	0	0	0	0	0	0	0	0	0	0	0	102	0	0	0	0	0	0	0	0	0	0	0	GS|100.0|KY104386|SH1646628.08FU;k:Fungi,p:Basidiomycota,c:Microbotryomycetes,f:Chrysozymaceae,g:Oberwinklerozyma,s:Oberwinklerozyma silvestris
OTU779	32	0	0	0	35	0	0	8	0	0	0	0	0	0	0	0	0	0	0	0	0	0	22	0	38	0	0	7	0	0	0	0	0	0	0	0	0	0	0	0	0	0	0	0	US|0.9340|MF971498|SH1174340.08FU;k:Fungi,p:Ascomycota,c:Sordariomycetes
OTU780	0	0	0	0	0	0	0	0	0	0	0	0	0	0	0	0	0	0	0	0	0	0	0	0	105	0	0	0	0	0	0	0	0	0	0	0	0	0	0	0	0	0	0	0	GS|100.0|UDB035109|SH1198314.08FU;k:Fungi,p:Ascomycota,c:Orbiliomycetes,o:Orbiliales,f:Orbiliaceae,g:Dactylaria,s:Dactylaria fusiformis
OTU781	0	0	0	0	0	0	0	88	0	0	0	0	0	0	0	0	0	0	0	0	0	0	0	0	0	0	0	0	0	0	0	0	0	0	0	0	0	0	0	0	0	0	0	0	GS|100.0|KT264314|SH1615609.08FU;k:Fungi,p:Ascomycota,c:Sordariomycetes,o:Sordariales,f:Chaetomiaceae,g:Chaetomium
OTU782	8	3	2	0	106	0	0	3	0	4	0	0	0	0	0	0	0	0	0	0	0	0	3	0	7	2	0	0	0	2	0	0	0	0	0	0	0	0	0	0	0	0	0	0	GS|100.0|KX515521|SH1595852.08FU;k:Fungi,p:Ascomycota,c:Dothideomycetes,o:Pleosporales,f:Phaeosphaeriaceae,g:Leptospora
OTU783	55	6	0	0	2	6	0	5	0	4	0	0	0	0	0	0	0	0	0	0	0	0	0	0	0	0	0	0	0	0	0	0	0	0	0	0	0	0	0	0	0	0	0	0	GS|100.0|GQ368372|SH1522791.08FU;k:Fungi,p:Basidiomycota,c:Tremellomycetes,o:Tremellales,f:Bulleribasidiaceae,g:Hannaella,s:Hannaella luteola
OTU784	0	0	0	0	0	0	4	117	0	0	0	0	0	0	0	0	0	0	0	0	0	0	0	0	0	0	0	0	0	0	0	0	0	0	0	0	0	0	0	0	0	0	0	0	SS|0.9700|KU999971|SH1186850.08FU;k:Fungi,p:Ascomycota,c:Sordariomycetes,o:Boliniales,g:Junewangia
OTU785	19	17	0	0	5	0	0	0	0	0	0	0	0	0	0	0	0	0	0	0	0	0	18	0	12	0	0	2	3	0	0	0	0	0	0	0	0	14	0	2	93	28	17	42	SS|0.8100|GQ154545|SH1645095.08FU;k:Fungi,p:Ascomycota,c:Sordariomycetes,o:Coniochaetales,f:Coniochaetaceae,g:Coniochaeta
OTU786	14	14	0	0	15	0	0	0	0	0	0	0	0	0	0	0	0	0	0	0	0	0	74	12	25	0	0	0	6	0	0	1	0	0	0	0	0	0	0	0	0	0	0	0	GS|100.0|MF373487|NA;k:Fungi,p:Ascomycota,c:Sordariomycetes,o:Sordariales,f:Chaetomiaceae,g:Thielavia
OTU787	0	0	0	0	3	0	13	120	0	0	0	0	0	0	0	0	0	0	0	0	0	0	0	0	0	0	0	0	0	0	0	0	0	0	0	0	0	0	0	0	0	0	0	0	GS|99.5|GU214650|SH1574010.08FU;k:Fungi,p:Ascomycota,c:Dothideomycetes,o:Capnodiales,f:Cladosporiaceae,g:Rachicladosporium,s:Rachicladosporium cboliae
OTU788	0	0	0	0	0	0	0	0	0	0	0	0	0	0	0	0	0	0	0	0	0	0	0	0	0	0	0	0	0	0	0	0	0	0	0	100	0	0	0	0	0	0	0	0	SS|0.8500|KU325137|SH1573811.08FU;k:Fungi,p:Ascomycota,c:Eurotiomycetes,o:Phaeomoniellales,f:Phaeomoniellaceae,g:Pseudophaeomoniella,s:Pseudophaeomoniella oleicola
OTU789	0	0	1	0	0	0	50	0	0	0	0	0	0	0	0	0	0	0	0	0	0	0	0	0	0	0	66	0	0	0	10	0	0	0	0	0	0	0	0	0	0	0	0	0	GDL|100.0|MG418385|NA;
OTU790	29	0	0	0	0	22	6	0	0	0	0	0	0	0	0	0	0	0	0	0	0	0	0	0	0	0	9	3	6	0	0	4	0	0	0	0	0	0	0	0	0	0	0	0	GS|100.0|GQ996168|SH1648816.08FU;k:Fungi,p:Ascomycota,c:Leotiomycetes,o:Helotiales,f:Helotiaceae,g:Articulospora
OTU791	0	0	4	0	0	0	0	0	0	0	0	0	0	0	0	0	0	0	0	0	0	0	0	3	0	0	0	0	0	101	2	0	0	0	0	0	0	0	0	0	0	0	0	0	GS|100.0|LC015713|SH1567245.08FU;k:Fungi,p:Ascomycota,c:Sordariomycetes,o:Pleurotheciales,f:Pleurotheciaceae,g:Phaeoisaria
OTU792	0	4	0	0	130	0	0	5	0	0	0	0	0	0	0	0	0	0	0	0	0	0	7	0	0	0	0	0	0	0	0	0	0	0	0	0	0	0	0	0	0	0	0	0	GS|100.0|FJ758202|NA;k:Fungi,p:Ascomycota,c:Dothideomycetes,o:Capnodiales,f:Teratosphaeriaceae,g:Catenulostroma,s:Catenulostroma hermanusense
OTU793	3	0	0	0	28	0	13	5	0	0	0	0	0	0	0	0	0	0	0	0	0	0	0	0	0	0	0	0	0	0	0	0	0	0	54	0	0	0	0	0	0	0	0	0	GS|100.0|KJ812302|SH1548212.08FU;k:Fungi,p:Ascomycota,c:Sordariomycetes,o:Hypocreales,f:Hypocreaceae
OTU794	0	0	0	0	3	0	0	0	0	0	0	0	0	0	0	0	0	0	0	0	0	0	0	0	0	0	0	98	0	0	0	0	0	0	0	0	0	0	0	0	0	0	0	0	GSL|100.0|KT309953|SH1614480.08FU;k:Fungi,p:Ascomycota,c:Dothideomycetes,o:Pleosporales
OTU795	0	0	0	0	0	0	0	0	0	0	0	0	0	0	0	0	0	0	0	0	0	0	0	0	85	0	0	0	0	0	0	0	0	0	0	0	0	0	0	0	0	0	0	0	US|0.9025|None;k:Fungi,p:Basidiomycota,c:Tremellomycetes,o:Tremellales
OTU796	0	0	12	0	0	5	15	38	0	3	0	0	0	0	0	0	0	0	0	0	0	0	0	0	0	0	10	37	0	154	29	0	0	0	0	0	0	0	0	0	0	0	0	0	GS|99.3|KX174335|NA;k:Fungi,p:Chytridiomycota,c:Spizellomycetes,o:Spizellomycetales
OTU797	30	7	0	0	35	0	3	5	0	0	0	0	0	0	0	0	0	0	0	0	0	0	0	0	0	0	0	0	0	0	0	0	0	0	0	0	0	0	0	0	0	0	0	0	GS|99.1|JF946079|NA;k:Fungi,p:Ascomycota,c:Sordariomycetes,o:Hypocreales
OTU798	46	0	0	0	23	0	6	21	0	0	0	0	0	0	0	0	0	0	0	0	0	0	11	0	0	0	0	5	0	10	0	3	0	0	0	0	0	0	0	0	0	0	0	0	GS|100.0|AY364836|SH1613460.08FU;k:Fungi,p:Basidiomycota,c:Microbotryomycetes,o:Sporidiobolales,f:Sporidiobolaceae,g:Sporobolomyces,s:Sporobolomyces symmetricus
OTU799	103	0	0	0	26	4	0	12	11	0	0	0	0	0	0	0	0	0	0	0	0	0	2	0	1	2	9	2	2	1	0	0	0	0	0	0	0	0	0	0	0	0	0	0	GS|99.3|MF529203|NA;k:Fungi,p:Ascomycota,c:Dothideomycetes,o:Capnodiales
OTU800	0	0	0	0	0	81	11	0	0	0	0	0	0	0	0	0	0	0	0	0	0	0	0	0	0	0	0	0	0	0	0	0	0	0	0	0	0	0	0	0	0	0	0	0	US|0.9138|MG417537|NA;k:Fungi,p:Ascomycota,c:Sordariomycetes,o:Microascales
OTU801	14	6	0	0	59	0	8	8	4	3	0	0	0	0	0	0	0	0	0	0	0	0	7	0	2	0	0	0	33	0	0	0	0	0	0	0	0	0	0	0	0	0	0	0	GS|100.0|JQ320370|SH1613471.08FU;k:Fungi,p:Basidiomycota,c:Microbotryomycetes,o:Sporidiobolales,f:Sporidiobolaceae,g:Rhodotorula
OTU802	0	0	0	0	89	0	0	0	0	0	0	0	0	0	0	0	0	0	0	0	0	0	0	0	0	0	0	0	0	0	0	0	0	0	0	0	0	0	0	0	0	0	0	0	GS|97.1|FJ762446|NA;k:Fungi,p:Ascomycota,c:Sordariomycetes,o:Xylariales
OTU803	0	0	0	0	0	0	0	0	0	0	0	0	0	0	0	0	0	0	0	0	0	0	0	0	0	0	0	0	0	0	0	0	0	0	0	0	0	0	88	0	0	0	0	0	GS|100.0|JX975865|SH1629831.08FU;k:Fungi,p:Mortierellomycota,c:Mortierellomycetes,o:Mortierellales,f:Mortierellaceae,g:Mortierella,s:Mortierella pulchella
OTU804	7	0	0	11	4	0	0	0	8	0	0	0	0	0	0	0	0	0	0	0	0	0	1	0	12	0	0	0	37	8	0	10	0	0	0	0	0	0	0	0	0	0	0	0	SS|0.9300|JX377873|NA;k:Fungi,p:Ascomycota,c:Sordariomycetes,o:Sordariales
OTU805	77	5	0	0	0	0	0	0	0	0	0	0	0	0	0	0	0	0	0	0	0	0	0	0	0	0	0	0	0	0	0	0	0	0	0	0	0	0	0	0	0	0	0	0	GS|100.0|KY430483|SH1555313.08FU;k:Fungi,p:Ascomycota,c:Dothideomycetes,o:Pleosporales
OTU806	84	0	0	0	0	0	0	0	0	0	0	0	0	0	0	0	0	0	0	0	0	0	0	0	0	0	0	0	0	0	0	0	0	0	0	0	0	0	0	0	0	0	0	0	US|0.9110|MG433314|NA;k:Fungi,p:Ascomycota,c:Sordariomycetes,o:Microascales
OTU807	0	0	0	0	29	4	36	5	4	0	0	0	0	0	0	0	0	0	0	0	0	0	0	0	0	0	0	0	0	0	0	0	0	0	0	0	0	0	0	0	0	0	0	0	GSL|100.0|MH178706|SH1547062.08FU;k:Fungi,p:Ascomycota,c:Dothideomycetes,o:Pleosporales,f:Didymellaceae
OTU808	19	0	0	0	57	0	0	3	29	0	0	0	0	0	0	0	0	0	0	0	0	0	0	0	0	0	0	0	0	0	0	0	0	0	0	0	0	0	0	0	0	0	0	0	GS|100.0|FJ760567|NA;k:Fungi,p:Ascomycota,c:Sordariomycetes
OTU809	0	0	0	0	0	0	0	9	0	77	0	0	0	0	0	0	0	0	0	0	0	0	0	0	0	0	0	0	0	0	0	0	0	0	0	0	0	0	0	0	0	0	0	0	GS|99.6|KY436126|SH1149687.08FU;k:Fungi,p:Ascomycota,c:Dothideomycetes,o:Dothideales,f:Dothioraceae
OTU810	83	0	0	0	0	0	0	0	0	0	0	0	0	0	0	0	0	0	0	0	0	0	0	0	0	0	0	0	0	0	0	0	0	0	0	0	0	0	0	0	0	0	0	0	GS|97.4|KT380101|SH1567053.08FU;k:Fungi,p:Ascomycota,c:Orbiliomycetes,o:Orbiliales,f:Orbiliaceae,g:Dactylella,s:Dactylella zhongdianensis
OTU811	0	0	0	0	0	0	0	0	0	0	0	0	0	0	0	0	0	0	0	0	0	0	0	0	0	0	0	0	0	0	0	0	0	0	33	111	0	0	0	0	0	0	0	0	US|0.9145|None;k:Stramenopila,p:Oomycota,c:Oomycetes,o:Peronosporales
OTU812	0	0	0	0	0	0	0	0	0	0	0	0	0	0	0	0	0	0	0	0	0	0	0	0	0	0	179	0	0	0	0	0	0	0	0	0	1	0	0	0	0	0	0	0	GS|97.5|LC205307|NA;k:Fungi,p:Basidiomycota,c:Agaricomycetes,o:Auriculariales,f:Hyaloriaceae,g:Stypella,s:Stypella variabilis
OTU813	13	0	0	1	39	104	9	152	0	3	0	0	0	0	0	0	0	0	0	0	0	0	0	0	0	0	0	25	0	0	0	1	0	0	0	0	0	0	0	0	0	0	0	0	US|0.9145|MG417903|NA;k:Ichthyosporia,c:Ichthyosporea,o:Dermocystida
OTU814	0	0	0	0	0	0	0	4	0	0	0	0	0	0	0	0	0	0	0	0	0	0	30	0	8	0	0	0	52	11	0	0	0	0	0	0	0	0	0	0	0	0	0	0	GS|99.5|JF706654|SH1613493.08FU;k:Fungi,p:Basidiomycota,c:Cystobasidiomycetes,f:Symmetrosporaceae,g:Symmetrospora
OTU815	0	0	0	0	0	6	12	63	0	0	0	0	0	0	0	0	0	0	0	0	0	0	0	0	0	0	0	0	0	0	0	0	0	0	0	0	0	0	0	0	0	0	0	0	GS|99.3|MG245161|NA;k:Fungi,p:Basidiomycota,c:Tremellomycetes,o:Tremellales
OTU816	79	0	0	0	0	0	0	0	0	0	0	0	0	0	0	0	0	0	0	0	0	0	0	0	0	0	0	0	0	0	0	0	0	0	0	0	0	0	0	0	0	0	0	0	GS|98.9|KF274489|SH1524261.08FU;k:Fungi,p:Basidiomycota,c:Tremellomycetes,o:Tremellales
OTU817	25	0	13	0	0	14	38	0	0	0	0	0	0	0	0	0	0	0	0	0	0	0	52	2	9	4	32	0	0	0	29	2	0	0	0	0	0	0	0	0	0	0	11	0	GDL|97.9|MG417669|NA;
OTU818	3	0	0	1	0	0	0	0	0	0	0	0	0	0	0	0	0	0	0	0	0	0	0	0	4	0	0	4	0	0	1	0	0	0	0	13	0	12	3	37	8	9	62	5	SS|0.9700|MG905629|SH1645095.08FU;k:Fungi,p:Ascomycota,c:Sordariomycetes,o:Coniochaetales,f:Coniochaetaceae,g:Coniochaeta
OTU819	0	0	0	0	0	0	0	0	0	0	0	0	0	0	0	0	0	0	0	0	0	0	0	0	86	0	0	0	0	0	0	0	0	0	0	0	0	0	0	0	0	0	0	0	US|0.9034|KP867477|NA;k:Fungi,p:Basidiomycota,c:Tremellomycetes,o:Tremellales
OTU820	0	0	2	0	0	34	0	0	0	17	0	0	0	0	0	0	0	0	0	0	0	0	0	0	0	9	0	0	0	30	4	0	0	0	0	0	0	0	0	0	0	0	0	0	GS|100.0|KY977596|SH1561417.08FU;k:Fungi,p:Ascomycota,c:Sordariomycetes,o:Hypocreales,f:Clavicipitaceae,g:Metarhizium,s:Metarhizium marquandii
OTU821	0	31	0	0	2	0	0	0	0	0	0	0	0	0	0	0	0	0	0	0	0	0	0	54	0	0	0	0	0	0	0	0	0	0	0	0	0	0	0	0	0	0	0	0	US|0.9119|HQ607986|SH1552358.08FU;k:Fungi,p:Ascomycota,c:Sordariomycetes,o:Hypocreales
OTU822	0	6	0	0	0	3	22	7	0	0	0	0	0	0	0	0	0	0	0	0	0	0	0	0	0	0	0	37	22	0	0	0	0	0	0	0	0	0	0	0	0	0	0	0	GS|98.1|MH239286|NA;k:Fungi,p:Ascomycota,c:Dothideomycetes,o:Pleosporales
OTU823	0	3	0	0	0	6	0	3	0	0	0	0	0	0	0	0	0	0	0	0	0	0	58	0	26	0	0	0	0	3	0	0	0	0	0	0	0	46	0	0	0	0	0	0	GS|100.0|MH062983|SH1573566.08FU;k:Fungi,p:Basidiomycota,c:Agaricomycetes,o:Polyporales,f:Meruliaceae,g:Irpex,s:Irpex lacteus
OTU824	45	0	0	5	0	0	0	0	0	17	0	0	0	0	0	0	0	0	0	0	0	0	0	0	0	0	0	3	0	1	0	7	0	0	0	0	0	0	0	0	0	0	0	0	GS|100.0|JX367796|NA;k:Fungi,p:Ascomycota,c:Dothideomycetes,o:Tubeufiales,f:Tubeufiaceae
OTU825	0	0	0	0	0	0	0	0	0	0	0	0	0	0	0	0	0	0	0	0	0	0	0	0	0	0	0	0	0	0	0	0	0	0	0	0	81	0	0	0	0	0	0	0	SS|1.0000|KT716471|NA;k:Fungi,p:Ascomycota,c:Sordariomycetes,o:Togniniales,f:Togniniaceae,g:Phaeoacremonium
OTU826	0	0	0	0	41	0	10	18	5	0	0	0	0	0	0	0	0	0	0	0	0	0	0	0	1	0	5	0	7	0	0	0	0	0	0	0	0	0	0	0	0	0	0	0	GS|100.0|JN164939|SH1565957.08FU;k:Fungi,p:Basidiomycota,c:Agaricomycetes,o:Polyporales,f:Polyporaceae,g:Poronidulus,s:Poronidulus conchifer
OTU827	0	0	0	0	0	0	0	0	14	0	0	0	0	0	0	0	0	0	0	0	0	0	0	0	0	0	0	0	21	0	0	0	0	0	0	0	0	0	0	60	0	0	0	0	US|0.9511|MF965808|NA;k:Fungi,p:Ascomycota,c:Sordariomycetes
OTU828	0	0	0	0	0	0	0	0	0	0	0	0	0	0	0	0	0	0	0	0	0	0	13	0	0	0	23	19	27	0	0	0	0	0	0	0	0	0	0	0	0	0	0	0	GSL|100.0|FJ183436|SH1557455.08FU;k:Fungi,p:Basidiomycota,c:Tremellomycetes,o:Tremellales
OTU829	0	3	0	0	0	0	11	14	49	0	0	0	0	0	0	0	0	0	0	0	0	0	0	0	0	0	0	0	0	0	0	0	0	0	0	0	0	0	0	0	0	0	0	0	GS|100.0|GQ512060|NA;k:Fungi,p:Ascomycota,c:Dothideomycetes,o:Capnodiales,f:Mycosphaerellaceae,g:Ramularia
OTU830	0	0	0	0	0	0	0	0	0	0	0	0	0	0	0	0	0	0	0	0	0	0	0	0	0	0	0	0	0	0	0	0	79	0	0	0	0	0	0	0	0	0	0	0	SS|0.9900|AB747662|SH1552148.08FU;k:Fungi,p:Ascomycota,c:Saccharomycetes,o:Saccharomycetales,f:Lipomycetaceae,g:Lipomyces
OTU831	0	0	0	0	0	0	0	0	0	0	0	0	0	0	0	0	0	0	0	0	0	0	0	0	0	0	0	0	0	0	0	0	0	0	0	0	0	0	118	0	0	0	0	0	SS|0.9800|AY156968|SH1180522.08FU;k:Fungi,p:Ascomycota,c:Eurotiomycetes,o:Chaetothyriales,f:Herpotrichiellaceae
OTU832	60	7	0	0	0	0	0	3	0	0	0	0	0	0	0	0	0	0	0	0	0	0	0	0	0	0	0	2	0	0	0	0	0	0	0	0	0	0	0	0	0	0	0	0	GS|100.0|MF965820|NA;k:Fungi,p:Basidiomycota,c:Tremellomycetes,o:Tremellales
OTU833	0	6	10	0	0	0	0	0	0	4	0	0	0	0	0	0	0	0	0	0	0	0	0	41	15	0	14	0	20	3	6	0	0	0	0	0	0	0	0	0	0	0	0	0	GSL|100.0|LC317554|SH1576892.08FU;k:Fungi,p:Basidiomycota,c:Tremellomycetes,o:Tremellales
OTU834	0	0	0	0	0	0	0	0	0	0	0	0	0	0	75	0	0	0	0	0	0	0	0	0	0	0	0	0	0	0	0	0	0	0	0	0	0	0	0	0	0	0	0	0	GDL|99.1|JX030561|NA;
OTU835	57	0	0	0	16	0	0	12	0	0	0	0	0	0	0	0	0	0	0	0	0	0	0	0	0	0	0	0	0	0	0	0	0	0	0	0	0	0	0	0	0	0	0	0	GS|100.0|KJ834371|SH1215858.08FU;k:Fungi,p:Ascomycota,c:Sordariomycetes,o:Hypocreales
OTU836	0	0	0	0	0	0	128	0	0	0	0	0	0	0	0	0	0	0	0	0	0	0	0	0	0	0	0	0	0	0	0	0	0	0	0	0	0	0	0	0	0	0	0	0	US|0.9110|None;k:Fungi,p:Basidiomycota,c:Tremellomycetes,o:Tremellales
OTU837	0	0	29	0	0	0	0	0	0	0	0	0	0	0	0	0	0	0	0	0	0	0	0	0	0	0	14	0	0	0	51	0	0	0	0	0	0	0	0	0	0	0	0	0	SS|1.0000|MG837022|SH1567243.08FU;k:Fungi,p:Ascomycota,c:Sordariomycetes,o:Pleurotheciales,f:Pleurotheciaceae,g:Phaeoisaria,s:Phaeoisaria clematidis
OTU838	0	8	0	0	6	19	0	3	0	0	0	0	0	0	0	0	0	0	0	0	0	0	0	0	23	0	3	79	2	2	0	0	0	0	0	0	0	0	0	0	0	0	0	0	GS|100.0|GU237924|SH1547057.08FU;k:Fungi,p:Ascomycota,c:Dothideomycetes,o:Pleosporales,f:Didymellaceae,g:Stagonosporopsis,s:Stagonosporopsis heliopsidis
OTU839	0	0	0	1	0	0	0	0	6	0	0	0	0	0	0	0	0	0	0	0	0	0	0	0	0	0	0	0	50	0	0	16	0	0	0	0	0	0	0	0	0	0	0	0	GDL|98.7|MF530255|NA;k:Fungi
OTU840	71	0	0	0	0	0	0	0	0	0	0	0	0	0	0	0	0	0	0	0	0	0	0	0	0	0	0	0	0	0	0	0	0	0	0	0	0	0	0	0	0	0	0	0	SS|0.8600|JN904937|NA;k:Fungi,p:Ascomycota,c:Eurotiomycetes,o:Chaetothyriales,f:Herpotrichiellaceae
OTU841	0	0	0	0	0	0	0	0	0	0	0	0	0	0	157	0	0	0	0	0	0	0	0	0	0	0	0	0	0	0	0	0	0	0	0	0	0	0	0	0	0	0	0	0	US|0.9110|EU807094|NA;k:Stramenopila,p:Oomycota,c:Oomycetes,o:Peronosporales
OTU842	0	0	0	0	4	0	0	0	0	0	0	0	0	0	0	0	0	0	0	0	0	0	0	0	89	0	0	0	11	0	0	0	0	0	0	0	0	0	0	0	0	0	0	0	GS|99.6|EU096311|NA;k:Fungi,p:Ascomycota,c:Pezizomycetes,o:Pezizales,f:Pyronemataceae
OTU843	0	0	0	0	3	0	0	0	4	0	0	0	0	0	0	0	0	0	0	0	0	0	0	0	0	0	0	0	0	0	0	0	0	0	76	0	0	0	0	0	0	0	0	0	GS|97.0|MF530238|NA;k:Fungi,p:Ascomycota,c:Sordariomycetes,o:Microascales
OTU844	0	0	0	0	0	0	0	66	0	0	0	0	0	0	0	0	0	0	0	0	0	0	0	0	0	0	0	0	0	0	0	0	0	0	0	0	0	0	0	0	0	0	0	0	US|0.9110|UDB027235|NA;k:Viridiplantae,p:Anthophyta,c:Eudicotyledonae,o:Lamiales
OTU845	4	5	0	0	11	21	3	7	0	4	0	0	0	0	0	0	0	0	0	0	0	0	15	0	0	0	0	0	0	0	0	0	0	0	0	0	0	0	0	0	0	0	0	0	GSL|100.0|MH204099|SH1631612.08FU;k:Fungi,p:Basidiomycota,c:Tremellomycetes,o:Filobasidiales,f:Filobasidiaceae,g:Filobasidium
OTU846	24	0	3	6	0	32	12	6	6	0	0	0	0	0	0	0	0	0	0	0	0	0	2	0	1	1	8	0	214	0	1	7	0	0	0	0	0	0	0	0	0	0	0	0	US|0.8882|MH624690|NA;k:Rhodoplantae,p:Rhodophyta,c:Florideophyceae,o:Gracilariales
OTU847	0	0	0	0	19	6	0	24	0	0	0	0	0	0	0	0	0	0	0	0	0	0	0	0	19	0	0	0	0	0	0	0	0	0	0	0	0	0	0	0	0	0	0	0	GS|98.3|MG828961|SH1177647.08FU;k:Fungi,p:Ascomycota,c:Sordariomycetes,o:Xylariales,f:Sporocadaceae,g:Seiridium,s:Seiridium rosarum
OTU848	0	0	0	0	0	0	0	0	0	0	0	0	0	0	0	0	0	0	0	0	0	0	75	0	0	0	0	0	0	0	0	0	0	0	0	0	0	0	0	0	0	0	0	0	GS|100.0|KT321077|SH1551595.08FU;k:Fungi,p:Ascomycota,c:Sordariomycetes,o:Sordariales,f:Lasiosphaeriaceae,g:Cladorrhinum,s:Cladorrhinum bulbillosum
OTU849	3	0	0	0	8	0	0	0	0	0	0	0	0	0	0	0	0	0	0	0	0	0	7	14	8	0	0	3	0	7	0	0	0	0	0	0	0	0	57	0	0	0	0	0	GSL|100.0|KY945343|SH1529990.08FU;k:Fungi,p:Ascomycota,c:Eurotiomycetes,o:Eurotiales,f:Aspergillaceae,g:Penicillium,s:Penicillium oxalicum
OTU850	0	0	44	0	0	0	0	4	0	0	0	0	0	0	0	0	0	0	0	0	0	0	0	0	0	0	0	0	0	0	61	0	0	0	0	0	0	0	0	0	0	0	0	0	GSL|100.0|MG214588|SH1561008.08FU;k:Fungi,p:Ascomycota,c:Sordariomycetes,o:Hypocreales,f:Stachybotryaceae
OTU851	0	0	0	0	58	0	0	0	0	0	0	0	0	0	0	0	0	0	0	0	0	0	0	0	33	0	0	0	0	0	0	0	0	0	0	0	0	0	0	0	0	0	0	0	SS|0.9900|HQ631039|SH1578237.08FU;k:Fungi,p:Ascomycota,c:Sordariomycetes,o:Sordariales
OTU852	0	0	0	0	81	0	0	0	0	0	0	0	0	0	0	0	0	0	0	0	0	0	0	0	0	0	0	0	0	0	0	0	0	0	0	0	0	0	0	0	0	0	0	0	US|0.9090|GQ510824|NA;k:Fungi,p:Ascomycota,c:Sordariomycetes,o:Hypocreales
OTU853	10	0	0	0	0	0	0	0	0	0	0	0	0	0	0	0	0	0	0	0	0	0	73	0	4	0	0	5	0	0	0	0	0	0	0	0	0	0	0	0	0	0	0	0	US|0.9138|None;k:Fungi,p:Basidiomycota,c:Microbotryomycetes,o:Sporidiobolales
OTU854	6	0	0	0	12	3	0	49	0	0	0	0	0	0	0	0	0	0	0	0	0	0	0	0	0	0	0	0	9	0	0	0	0	0	0	0	0	0	0	0	0	0	0	0	GS|99.6|JN906007|NA;k:Fungi,p:Ascomycota,c:Eurotiomycetes,o:Chaetothyriales,f:Herpotrichiellaceae,g:Rhinocladiella
OTU855	3	15	0	0	19	3	0	0	7	0	0	0	0	0	0	0	0	0	0	0	0	0	0	0	0	0	0	0	0	40	0	0	0	0	0	0	0	0	0	0	0	0	0	0	GSL|100.0|MG828953|SH1525448.08FU;k:Fungi,p:Ascomycota,c:Dothideomycetes,o:Pleosporales,f:Didymosphaeriaceae,g:Pseudopithomyces
OTU856	11	0	0	1	0	0	0	4	0	0	0	0	0	0	0	0	0	0	0	0	0	0	1	54	0	0	0	0	4	1	9	0	0	0	0	0	0	0	0	0	0	0	0	0	US|0.9110|KU000406|NA;k:Fungi,p:Basidiomycota,c:Tremellomycetes,o:Tremellales
OTU857	0	0	0	0	0	0	3	0	0	0	0	0	0	0	0	0	0	0	0	0	0	0	0	0	0	0	4	0	58	0	0	0	0	0	0	0	0	0	0	0	0	0	0	0	GS|100.0|DQ420828|SH1645867.08FU;k:Fungi,p:Ascomycota,c:Dothideomycetes,o:Pleosporales,f:Melanommataceae
OTU858	8	0	0	7	17	0	4	7	0	0	0	0	0	0	0	0	0	0	0	0	0	0	36	0	352	0	0	94	2	2	1	8	0	0	0	0	0	0	0	0	0	0	0	0	US|0.8882|MG434038|NA;k:Fungi,p:Basidiomycota,c:Agaricomycetes,o:Russulales
OTU859	0	0	0	0	0	0	0	0	96	0	0	0	0	0	0	0	0	0	0	0	0	0	0	0	0	0	0	0	2	0	0	4	0	0	0	0	0	0	0	0	0	0	0	0	US|0.8882|MG434009|NA;k:Fungi,p:Ascomycota,c:Eurotiomycetes,o:Onygenales
OTU860	0	0	0	0	0	0	0	0	0	69	0	0	0	0	0	0	0	0	0	0	0	0	0	0	0	0	0	0	0	0	0	0	0	0	0	0	0	0	0	0	0	0	0	0	GS|100.0|MH063782|NA;k:Fungi,p:Ascomycota,c:Leotiomycetes,o:Helotiales,f:Helotiaceae,g:Scytalidium,s:Scytalidium cuboideum
OTU861	0	19	0	0	0	13	0	0	0	20	0	0	0	0	0	0	0	0	0	0	0	0	5	0	0	1	5	0	0	12	3	0	0	0	0	0	0	0	0	0	0	0	0	20	GSL|100.0|KM279964|NA;k:Fungi,p:Ascomycota,c:Sordariomycetes,o:Sordariales,f:Sordariaceae
OTU862	0	0	0	0	81	0	0	0	0	0	0	0	0	0	0	0	0	0	0	0	0	0	0	0	29	0	0	0	0	0	0	0	0	0	0	0	0	0	0	0	0	0	0	0	US|0.9380|None;k:Fungi,p:Mucoromycota,c:Mucoromycetes,o:Mucorales
OTU863	0	0	0	0	0	0	0	0	0	17	0	0	0	0	0	0	0	0	0	0	0	0	0	0	0	0	0	0	0	61	3	0	0	0	0	0	0	0	0	0	0	0	0	0	US|0.9025|MH063076|SH1156406.08FU;k:Fungi,p:Ascomycota,c:Sordariomycetes,o:Hypocreales
OTU864	0	0	0	0	35	0	0	10	0	0	0	0	0	0	0	0	0	0	0	0	0	0	0	0	13	0	0	0	0	0	0	0	0	0	0	0	0	0	0	0	0	0	0	0	GS|100.0|JF944918|NA;k:Fungi,p:Ascomycota,c:Dothideomycetes,o:Pleosporales
OTU865	0	0	0	0	52	16	0	0	0	0	0	0	0	0	0	0	0	0	0	0	0	0	0	0	0	3	0	0	0	0	0	0	0	0	0	0	0	0	0	0	0	0	0	0	US|0.9138|MF530493|NA;k:Stramenopila,p:Oomycota,c:Oomycetes,o:Peronosporales
OTU866	0	4	15	0	3	4	14	0	0	0	0	0	0	0	0	0	0	0	0	0	0	0	3	2	0	0	8	0	0	0	27	0	0	0	0	0	0	0	0	0	0	0	0	0	GSL|100.0|AJ557830|SH1541920.08FU;k:Fungi,p:Ascomycota,c:Sordariomycetes,o:Hypocreales,g:Sarocladium,s:Sarocladium kiliense
OTU867	0	0	0	0	60	0	0	0	0	0	0	0	0	0	0	0	0	0	0	0	0	0	0	0	0	0	0	0	0	0	0	0	0	0	0	0	0	0	0	0	0	0	0	0	SS|0.9000|EF392533|SH1143048.08FU;k:Fungi,p:Basidiobolomycota,c:Basidiobolomycetes,o:Basidiobolales,f:Basidiobolaceae,g:Basidiobolus,s:Basidiobolus ranarum
OTU868	0	0	0	0	0	74	0	0	0	5	0	0	0	0	0	0	0	0	0	0	0	0	0	8	0	18	0	0	0	12	0	0	0	0	0	0	0	0	0	0	0	0	0	0	US|0.9453|None;k:Fungi,p:Ascomycota,c:Sordariomycetes
OTU869	0	0	0	0	0	0	0	0	0	0	0	0	0	0	0	0	0	0	0	0	0	0	0	0	85	0	0	0	0	0	0	0	0	0	0	0	0	0	0	0	0	0	0	0	GS|99.5|LC204347|NA;k:Fungi,p:Mortierellomycota,c:Mortierellomycetes,o:Mortierellales,f:Mortierellaceae,g:Mortierella
OTU870	0	0	0	5	5	0	0	0	0	0	0	0	0	0	0	0	0	0	0	0	0	0	9	0	0	0	0	0	0	0	0	10	0	0	0	0	0	40	0	0	0	0	0	0	GS|97.8|LC194475|SH1186114.08FU;k:Fungi,p:Ascomycota,c:Dothideomycetes,o:Pleosporales,f:Lophiotremataceae,g:Atrocalyx
OTU871	0	0	12	0	11	0	4	0	0	0	0	0	0	0	0	0	0	0	0	0	0	0	0	0	12	0	7	0	0	0	22	0	0	0	0	0	0	0	0	0	0	0	0	0	US|0.9045|None;k:Fungi,p:Basidiomycota,c:Tremellomycetes,o:Tremellales
OTU872	0	0	0	0	0	0	0	0	0	255	0	0	0	0	0	0	0	0	0	0	0	0	0	0	0	0	0	0	0	0	0	0	0	0	0	0	0	0	0	0	0	0	0	0	US|0.9380|MG418139|NA;k:Stramenopila,p:Oomycota,c:Oomycetes,o:Peronosporales
OTU873	0	0	0	0	68	0	0	41	0	6	0	0	0	0	0	0	0	0	0	0	0	0	3	0	29	0	5	39	2	3	0	0	0	0	0	0	0	0	0	0	0	0	0	0	GS|98.0|GQ509306|NA;k:Fungi,p:Ascomycota,c:Dothideomycetes,o:Pleosporales
OTU874	0	0	0	0	0	16	12	0	0	4	0	0	0	0	0	0	0	0	0	0	0	0	0	0	0	0	12	0	0	19	0	0	0	0	0	0	0	0	0	0	0	0	0	0	US|0.9384|MH430480|NA;k:Fungi,p:Ascomycota,c:Sordariomycetes
OTU875	5	0	0	0	10	0	0	0	0	0	0	0	0	0	0	0	0	0	0	0	0	0	0	0	40	0	0	6	11	0	0	0	0	0	0	0	0	0	0	0	0	0	0	0	GSL|100.0|GU062267|SH1573567.08FU;k:Fungi,p:Basidiomycota,c:Agaricomycetes,o:Polyporales,f:Meruliaceae
OTU876	0	0	0	0	0	0	0	55	0	0	0	0	0	0	0	0	0	0	0	0	0	0	0	0	0	0	0	0	0	0	0	0	0	0	0	0	0	0	0	0	0	0	0	0	US|0.9138|UDB027235|NA;k:Rhodoplantae,p:Rhodophyta,c:Florideophyceae,o:Gracilariales
OTU877	52	0	0	0	2	0	0	8	0	0	0	0	0	0	0	0	0	0	0	0	0	0	0	0	0	0	0	0	0	0	0	0	0	0	0	0	0	0	0	0	0	0	0	0	GS|99.0|FN562062|NA;k:Fungi,p:Ascomycota,c:Dothideomycetes,o:Pleosporales
OTU878	0	0	0	0	0	0	0	0	0	0	0	0	0	0	0	0	0	0	0	0	0	0	7	2	55	0	0	4	19	0	0	0	0	0	0	0	0	0	0	0	0	0	0	0	SS|0.9800|FJ820745|SH1204524.08FU;k:Fungi,p:Ascomycota,c:Dothideomycetes,o:Pleosporales
OTU879	0	0	0	0	56	0	0	0	0	0	0	0	0	0	0	0	0	0	0	0	0	0	0	0	9	2	0	0	0	0	0	0	0	0	0	0	0	0	0	0	0	0	0	0	US|0.9375|MH430480|NA;k:Fungi,p:Ascomycota,c:Sordariomycetes
OTU880	0	0	0	3	0	0	0	0	0	0	0	0	0	0	0	0	0	0	0	0	0	0	5	9	23	0	2	0	27	0	0	6	0	0	0	0	0	0	0	0	0	0	0	0	GS|100.0|KU609499|SH1558730.08FU;k:Fungi,p:Basidiomycota,c:Microbotryomycetes,o:Sporidiobolales,f:Sporidiobolaceae,g:Rhodotorula,s:Rhodotorula araucariae
OTU881	0	0	0	0	68	0	14	0	0	0	0	0	0	0	0	0	0	0	0	0	0	0	0	0	0	0	0	0	0	0	0	0	0	0	0	0	0	0	0	0	0	0	0	0	US|0.9207|JX386684|NA;k:Fungi,p:Basidiomycota,c:Tremellomycetes,o:Tremellales
OTU882	14	8	0	0	28	0	16	4	0	3	0	0	0	0	0	0	0	0	0	0	0	0	0	6	7	0	0	5	6	0	0	0	0	0	0	0	0	0	0	0	0	0	0	0	GSL|100.0|MG662168|SH1566132.08FU;k:Fungi,p:Basidiomycota,c:Agaricomycetes,o:Agaricales,f:Psathyrellaceae,g:Coprinopsis
OTU883	23	26	0	0	17	0	0	26	0	0	0	0	0	0	0	0	0	0	0	0	0	0	6	6	5	0	0	0	0	0	0	0	0	0	0	0	0	0	0	0	0	0	0	0	US|0.9110|None;k:Fungi,p:Basidiomycota,c:Agaricomycetes,o:Agaricales
OTU884	0	0	0	0	60	0	0	5	0	0	0	0	0	0	0	0	0	0	0	0	0	0	0	0	0	0	0	0	0	0	0	0	0	0	0	0	0	0	0	0	0	0	0	0	SS|0.9300|DQ241453|SH1171031.08FU;k:Fungi,p:Basidiomycota,c:Pucciniomycetes,o:Septobasidiales,f:Septobasidiaceae
OTU885	0	0	0	0	0	0	0	0	0	6	0	0	0	0	23	0	4	0	0	0	11	26	0	0	0	0	0	0	0	0	0	0	0	7	0	6	0	0	0	0	0	0	0	0	GS|100.0|JN033394|SH1522946.08FU;k:Fungi,p:Ascomycota,c:Leotiomycetes,o:Helotiales,f:Hyaloscyphaceae,g:Hyaloscypha,s:Hyaloscypha aureliella
OTU886	0	0	0	8	12	17	4	14	0	12	0	0	0	0	0	0	0	0	0	0	0	0	0	0	0	0	0	0	98	0	0	8	0	0	0	0	0	0	0	0	0	0	0	0	US|0.9138|MH239507|NA;k:Fungi,p:Ascomycota,c:Dothideomycetes,o:Dothideales
OTU887	23	0	0	0	8	0	0	11	20	0	0	0	0	0	0	0	0	0	0	0	0	0	0	0	0	0	0	0	5	0	0	0	0	0	0	0	0	0	0	0	0	0	0	0	US|0.8882|None;k:Fungi,p:Ascomycota,c:Pezizomycetes,o:Pezizales
OTU888	0	23	0	0	0	0	7	0	0	0	0	0	0	0	0	0	0	0	0	0	0	0	0	50	0	0	0	0	0	0	0	0	0	0	0	0	0	0	0	0	0	0	0	0	US|0.9340|MH430480|NA;k:Fungi,p:Ascomycota,c:Sordariomycetes
OTU889	10	0	0	0	34	0	0	0	0	0	0	0	0	0	0	0	0	0	0	0	0	0	11	0	0	0	0	2	0	0	0	0	0	0	0	0	0	0	0	0	0	0	0	0	US|0.9138|MF531389|NA;k:Fungi,p:Basidiomycota,c:Tremellomycetes,o:Tremellales
OTU890	0	0	0	0	0	0	27	0	0	0	0	0	0	0	0	0	0	0	0	0	0	0	0	0	0	0	33	0	0	0	0	0	0	0	0	0	0	0	0	0	0	0	0	0	GS|99.1|MH240035|NA;k:Fungi,p:Ascomycota,c:Sordariomycetes,o:Hypocreales
OTU891	0	0	0	0	0	0	0	0	0	0	0	0	0	0	0	0	0	0	0	0	0	0	0	0	0	0	0	0	0	0	0	0	0	0	0	0	0	0	61	0	0	0	0	0	US|0.9161|EU075186|SH1522308.08FU;k:Fungi,p:Basidiomycota,c:Tremellomycetes,o:Tremellales
OTU892	0	0	0	0	18	0	0	0	0	0	0	0	0	0	0	0	0	0	0	0	0	0	15	0	54	0	0	0	0	0	0	0	0	0	0	0	0	0	0	0	0	0	0	0	GS|100.0|HQ847017|SH1566151.08FU;k:Fungi,p:Basidiomycota,c:Agaricomycetes,o:Agaricales,f:Agaricaceae,g:Coprinus,s:Coprinus annuloporus
OTU893	0	0	0	0	0	0	0	0	0	0	0	0	0	0	0	0	0	0	0	0	0	0	0	0	0	0	0	0	0	0	0	0	0	96	0	0	0	0	0	0	0	0	0	0	US|0.9207|None;k:Fungi,p:Basidiomycota,c:Tremellomycetes,o:Tremellales
OTU894	0	7	0	0	41	3	0	0	0	0	0	0	0	0	0	0	0	0	0	0	0	0	0	8	0	0	0	2	0	0	0	0	0	0	0	0	0	0	0	0	0	0	0	0	SS|0.8400|None;k:Fungi,p:Chytridiomycota,c:Spizellomycetes,o:Spizellomycetales
OTU895	28	0	0	0	0	0	0	0	40	9	0	0	0	0	0	0	0	0	0	0	0	0	0	0	0	0	0	0	0	1	0	0	0	0	0	0	0	0	0	0	0	0	0	0	SS|0.9500|LT611204|NA;k:Fungi,p:Ascomycota,c:Sordariomycetes,o:Savoryellales,f:Savoryellaceae,g:Ascotaiwania,s:Ascotaiwania sawadae
OTU896	0	83	4	4	0	0	0	0	0	0	0	0	0	0	0	0	0	0	0	0	0	0	0	249	4	3	0	0	0	0	8	7	0	0	0	0	0	0	0	0	0	0	0	0	GS|100.0|MF530485|NA;k:Fungi,p:Basidiomycota,c:Agaricomycetes,o:Agaricales
OTU897	0	0	0	0	0	0	9	0	0	0	0	0	0	0	0	0	0	0	0	0	0	0	0	0	0	0	0	0	0	0	1	0	0	0	0	0	0	0	0	0	0	0	61	0	GS|100.0|KU325301|NA;k:Fungi,p:Ascomycota,c:Sordariomycetes,o:Sordariales,f:Chaetomiaceae,g:Trichocladium,s:Trichocladium asperum
OTU898	79	0	0	0	0	0	0	0	0	0	0	0	0	0	0	0	0	0	0	0	0	0	0	0	0	0	0	0	0	0	0	0	0	0	0	0	0	0	0	0	0	0	0	0	US|0.9831|None;k:Fungi,p:Chytridiomycota
OTU899	71	0	0	0	0	4	0	0	0	0	0	0	0	0	0	0	0	0	0	0	0	0	0	0	2	0	0	4	0	0	0	0	0	0	0	0	0	0	0	0	0	0	0	0	SS|0.9900|KC965537|SH1223138.08FU;k:Fungi,p:Ascomycota,c:Dothideomycetes,o:Capnodiales
OTU900	0	0	0	0	0	0	34	0	0	0	0	0	0	0	0	0	0	0	0	0	0	0	2	0	0	1	67	0	0	0	0	0	0	0	0	0	0	0	0	0	0	0	0	0	US|0.9511|None;k:Fungi,p:Ascomycota,c:Sordariomycetes
OTU901	0	0	0	0	0	0	0	0	0	0	0	0	0	0	0	0	0	0	68	0	0	0	0	0	0	0	0	0	0	0	0	0	0	0	0	0	0	0	0	0	0	0	0	0	US|0.9536|KT222442|SH1238918.08FU;k:Fungi,p:Ascomycota,c:Sordariomycetes
OTU902	0	0	0	0	0	0	0	65	0	0	0	0	0	0	0	0	0	0	0	0	0	0	0	0	0	0	0	0	0	0	0	0	0	0	0	0	0	0	0	0	0	0	0	0	US|0.9110|MF531333|NA;k:Fungi,p:Basidiomycota,c:Tremellomycetes,o:Tremellales
OTU903	61	0	0	0	0	0	0	0	0	0	0	0	0	0	0	0	0	0	0	0	0	0	0	0	0	0	0	2	0	0	0	0	0	0	0	0	0	0	0	0	0	0	0	0	GDL|100.0|MG433832|NA;
OTU904	16	0	0	0	106	0	0	0	0	0	0	0	0	0	0	0	0	0	0	0	0	0	0	0	0	0	0	0	0	0	0	0	0	0	0	0	0	0	0	0	0	0	0	0	GS|99.6|KT215271|SH1650657.08FU;k:Fungi,p:Ascomycota,c:Orbiliomycetes,o:Orbiliales,f:Orbiliaceae,g:Orbilia
OTU905	0	13	0	0	50	0	0	0	0	0	0	0	0	0	0	0	0	0	0	0	0	0	0	0	0	0	0	0	0	0	0	0	0	0	0	0	0	0	0	0	0	0	0	0	SS|0.9900|LC205369|NA;k:Fungi,p:Ascomycota,c:Orbiliomycetes,o:Orbiliales
OTU906	0	0	0	0	0	0	0	15	0	0	0	0	0	0	0	0	0	0	0	0	0	0	0	0	0	0	0	48	0	0	0	0	0	0	0	0	0	0	0	0	0	0	0	0	US|0.9034|MH624833|NA;k:Fungi,p:Ascomycota,c:Sordariomycetes,o:Hypocreales
OTU907	23	0	0	1	51	0	0	22	4	0	0	0	0	0	0	0	0	0	0	0	0	0	127	0	67	0	0	17	15	0	0	0	0	0	0	0	0	0	0	0	0	0	0	0	US|0.8882|None;k:Rhodoplantae,p:Rhodophyta,c:Bangiophyceae,o:Bangiales
OTU908	0	4	0	2	14	0	0	9	0	0	0	0	0	0	0	0	0	0	0	0	0	0	17	6	26	0	0	18	15	2	1	2	0	0	0	0	0	0	0	0	0	0	0	0	GS|100.0|MH752456|SH1566174.08FU;k:Fungi,p:Basidiomycota,c:Agaricomycetes,o:Agaricales,f:Psathyrellaceae,g:Coprinopsis,s:Coprinopsis strossmayeri
OTU909	63	0	0	0	0	0	0	0	0	0	0	0	0	0	0	0	0	0	0	0	0	0	0	0	0	0	0	0	0	0	0	0	0	0	0	0	0	0	0	0	0	0	0	0	US|0.9426|KY822271|NA;k:Fungi,p:Ascomycota,c:Sordariomycetes
OTU910	0	43	0	3	0	0	9	6	0	5	0	0	0	0	0	0	0	0	0	0	0	0	0	13	0	0	0	0	0	0	0	2	0	0	0	0	0	0	0	0	0	0	0	0	SS|0.9600|LT611204|NA;k:Fungi,p:Ascomycota,c:Sordariomycetes,o:Savoryellales,f:Savoryellaceae,g:Ascotaiwania,s:Ascotaiwania sawadae
OTU911	0	3	0	0	25	0	9	8	46	0	0	0	0	0	0	0	0	0	0	0	0	0	0	0	0	0	0	0	16	0	0	0	0	0	0	0	0	0	0	0	0	0	0	0	GS|100.0|AY251068|SH1641290.08FU;k:Fungi,p:Ascomycota,c:Dothideomycetes,o:Capnodiales,f:Teratosphaeriaceae,g:Devriesia,s:Devriesia americana
OTU912	0	0	0	0	2	0	0	133	0	0	0	0	0	0	0	0	0	0	0	0	0	0	0	0	0	0	0	0	0	0	0	0	0	0	0	0	0	0	0	0	0	0	0	0	SS|0.8900|AY163554|SH1529652.08FU;k:Fungi,p:Ascomycota,c:Eurotiomycetes,o:Chaetothyriales,f:Herpotrichiellaceae
OTU913	0	0	0	0	0	0	0	0	0	0	0	0	0	0	0	0	0	0	0	0	0	0	0	0	28	0	0	2	0	0	0	0	0	0	0	0	0	28	7	0	0	0	51	2	SS|0.8700|MG905629|SH1645095.08FU;k:Fungi,p:Ascomycota,c:Sordariomycetes,o:Coniochaetales,f:Coniochaetaceae,g:Coniochaeta
OTU914	36	0	0	0	10	10	0	20	0	0	0	0	0	0	0	0	0	0	0	0	0	0	0	0	0	0	0	0	0	0	0	0	0	0	0	0	0	0	0	0	0	0	0	0	GS|97.6|JN905624|NA;k:Fungi,p:Ascomycota,c:Orbiliomycetes,o:Orbiliales,f:Orbiliaceae,g:Retiarius
OTU915	54	0	0	0	0	0	0	0	0	0	0	0	0	0	0	0	0	0	0	0	0	0	0	0	0	0	0	0	0	0	0	0	0	0	0	0	0	0	0	0	0	0	0	0	US|0.9025|MF976463|NA;k:Fungi,p:Ascomycota,c:Dothideomycetes,o:Pleosporales
OTU916	0	0	0	0	0	0	28	0	0	0	0	0	0	0	0	0	0	0	0	0	0	0	0	0	0	0	0	0	74	0	0	4	0	0	0	0	0	0	0	0	0	0	0	0	US|0.9380|MH624690|NA;k:Rhodoplantae,p:Rhodophyta,c:Florideophyceae,o:Gracilariales
OTU917	0	0	7	0	0	0	3	0	0	0	0	0	0	0	0	0	0	0	0	0	0	0	0	3	0	0	10	0	0	0	34	0	0	0	0	0	0	0	0	0	0	0	0	0	GSL|100.0|KC426990|SH1560638.08FU;k:Fungi,p:Ascomycota,c:Sordariomycetes,o:Hypocreales,g:Acremonium,s:Acremonium fusidioides
OTU918	0	5	0	0	22	0	0	10	0	7	0	0	0	0	0	0	0	0	0	0	0	0	10	0	0	0	0	0	0	0	0	0	0	0	0	0	0	0	0	0	0	0	0	0	GSL|100.0|LC317553|SH1576893.08FU;k:Fungi,p:Basidiomycota,c:Tremellomycetes,o:Tremellales
OTU919	0	38	0	0	12	0	0	6	0	0	0	0	0	0	0	0	0	0	0	0	0	0	0	0	0	0	0	0	0	0	0	0	0	0	0	0	0	0	0	0	0	0	0	0	US|0.9110|None;k:Fungi,p:Basidiomycota,c:Tremellomycetes,o:Tremellales
OTU920	43	0	0	0	0	0	0	0	0	0	4	0	0	0	0	0	0	0	0	0	0	0	0	0	0	0	0	0	0	0	0	0	2	0	0	0	4	0	0	0	0	0	0	0	SS|0.9400|KF274297|SH1243295.08FU;k:Fungi,p:Basidiomycota,c:Tremellomycetes,o:Tremellales
OTU921	0	0	0	0	12	0	0	0	0	0	0	0	0	0	0	0	0	0	0	0	0	0	0	0	45	0	0	4	5	0	0	1	0	0	0	0	0	0	0	0	0	0	0	0	GS|100.0|MF373487|NA;k:Fungi,p:Ascomycota,c:Sordariomycetes,o:Sordariales,f:Chaetomiaceae,g:Thielavia
OTU922	3	0	0	0	29	0	0	10	0	0	0	0	0	0	0	0	0	0	0	0	0	0	5	2	38	1	8	7	5	0	0	2	0	0	0	0	0	0	0	0	0	0	0	0	GDL|100.0|DQ421096|SH1556533.08FU;k:Fungi,p:Basidiomycota,c:Agaricomycetes,o:Agaricales
OTU923	0	7	0	0	149	0	0	0	0	0	0	0	0	0	0	0	0	0	0	0	0	0	0	6	12	0	2	0	0	0	0	0	0	0	0	0	0	0	0	0	0	0	0	0	GDL|99.0|MG433809|NA;
OTU924	0	0	3	0	0	0	0	0	0	12	0	0	0	0	0	0	0	0	0	0	0	0	0	0	0	0	0	0	0	54	2	0	0	0	0	0	0	0	0	0	0	0	0	0	US|0.9145|KR935559|NA;k:Fungi,p:Ascomycota,c:Dothideomycetes,o:Pleosporales
OTU925	41	18	0	0	33	10	4	0	0	0	0	0	0	0	0	0	0	0	0	0	0	0	0	0	0	0	14	0	6	2	0	0	0	0	0	0	0	0	0	6	0	0	0	0	GS|99.1|KF734990|SH1191775.08FU;k:Fungi,p:Ascomycota,c:Dothideomycetes,o:Capnodiales,f:Cladosporiaceae,g:Rachicladosporium
OTU926	13	0	4	0	5	0	0	5	0	0	0	0	0	0	0	0	0	0	0	0	0	0	2	0	34	4	11	2	0	0	2	0	0	0	0	0	0	0	0	0	0	0	0	0	US|0.9380|LC204844|NA;k:Fungi,p:Ascomycota,c:Dothideomycetes,o:Dothideales
OTU927	10	0	0	0	32	0	0	4	0	0	0	0	0	0	0	0	0	0	0	0	0	0	6	0	25	0	0	6	8	0	0	2	0	0	0	0	0	0	0	0	0	0	0	0	GS|100.0|LC317552|SH1508478.08FU;k:Fungi,p:Basidiomycota,c:Agaricomycetes,o:Agaricales,f:Psathyrellaceae,g:Coprinellus,s:Coprinellus radians
OTU928	0	0	0	0	15	27	0	0	0	0	0	0	0	0	0	0	0	0	0	0	0	0	0	0	3	0	0	0	0	0	0	0	0	0	0	0	0	0	0	0	0	0	0	0	GSL|100.0|MH137689|SH1529986.08FU;k:Fungi,p:Ascomycota,c:Eurotiomycetes,o:Eurotiales,f:Aspergillaceae,g:Penicillium,s:Penicillium citrinum
OTU929	27	0	0	0	13	0	0	18	0	0	0	0	0	0	0	0	0	0	0	0	0	0	30	3	0	0	3	0	17	0	0	0	0	0	0	0	0	0	0	0	0	0	0	0	GS|100.0|KF251210|SH1554294.08FU;k:Fungi,p:Ascomycota,c:Dothideomycetes,o:Pleosporales,f:Coniothyriaceae,g:Coniothyrium,s:Coniothyrium carteri
OTU930	4	0	0	0	0	0	52	14	0	0	0	0	0	0	0	0	0	0	0	0	0	0	0	0	0	0	0	0	0	0	0	0	0	0	0	0	0	0	0	0	0	0	0	0	US|0.9145|MF965376|NA;k:Fungi,p:Ascomycota,c:Sordariomycetes,o:Hypocreales
OTU931	0	0	0	0	0	0	0	0	0	0	0	0	0	0	0	0	0	0	0	0	0	0	0	0	0	0	0	60	0	0	0	0	0	0	0	0	0	0	0	0	0	0	0	0	GDL|100.0|JX029132|NA;k:Fungi,p:Ascomycota
OTU932	8	0	6	1	32	10	3	4	0	0	0	0	0	0	0	0	0	0	0	0	0	0	1	0	6	0	3	2	4	0	3	0	0	0	0	0	0	0	0	0	0	0	0	0	GS|100.0|KC881193|NA;k:Fungi,p:Basidiomycota,c:Agaricomycetes,g:Granulobasidium,s:Granulobasidium vellereum
OTU933	5	0	0	0	58	0	0	4	0	0	0	0	0	0	0	0	0	0	0	0	0	0	0	0	0	0	0	0	0	0	0	0	0	0	0	0	0	0	0	0	0	0	0	0	GS|100.0|AY156592|SH1629859.08FU;k:Viridiplantae,p:Bryophyta,c:Bryopsida,o:Dicranales,f:Ditrichaceae,g:Ceratodon,s:Ceratodon purpureus
OTU934	15	0	0	0	7	0	0	0	0	0	0	0	0	0	0	0	0	0	0	0	0	0	37	0	15	0	0	0	3	0	3	1	0	0	0	0	0	0	0	0	0	0	0	0	GS|99.0|AY805567|NA;k:Fungi,p:Ascomycota,c:Sordariomycetes,o:Coniochaetales,f:Coniochaetaceae,g:Coniochaeta
OTU935	0	6	0	0	0	0	0	0	0	0	0	0	0	0	0	0	0	0	0	0	0	0	0	0	0	0	0	0	58	0	0	0	0	0	0	0	0	0	0	0	0	0	0	0	GS|100.0|JX976116|SH1552330.08FU;k:Fungi,p:Mortierellomycota,c:Mortierellomycetes,o:Mortierellales,f:Mortierellaceae,g:Mortierella,s:Mortierella reticulata
OTU936	0	0	0	0	0	0	0	0	0	0	0	0	0	0	0	0	0	0	0	0	0	0	0	0	0	0	0	0	0	0	0	0	53	0	0	0	0	0	0	0	0	0	0	0	GSL|100.0|MH171937|SH1572792.08FU;k:Fungi,p:Ascomycota,c:Dothideomycetes,o:Capnodiales,f:Cladosporiaceae,g:Cladosporium
OTU937	0	0	0	0	0	0	0	0	0	0	0	0	0	0	124	0	0	0	0	0	0	51	0	0	0	0	0	0	0	0	0	0	0	0	0	0	0	0	0	0	0	0	0	0	US|0.9207|None;k:Fungi,p:Basidiomycota,c:Tremellomycetes,o:Tremellales
OTU938	10	3	0	0	38	0	9	20	4	0	0	0	0	0	0	0	0	0	0	0	0	0	30	2	0	0	0	3	37	0	0	0	0	0	0	12	1	0	0	0	38	20	0	0	GS|97.7|KF274076|NA;k:Fungi,p:Basidiomycota,c:Tremellomycetes,o:Tremellales
OTU939	0	0	0	0	0	0	0	52	0	0	0	0	0	0	0	0	0	0	0	0	0	0	0	0	0	0	3	0	0	0	0	0	0	0	0	0	0	0	0	0	0	0	0	0	GS|98.6|JX367629|NA;k:Fungi,p:Ascomycota,c:Dothideomycetes,o:Pleosporales
OTU940	0	0	0	0	0	34	11	0	0	10	0	0	0	0	0	0	0	0	0	0	0	0	0	0	0	1	0	0	0	0	0	0	0	0	0	0	0	0	0	0	0	0	0	0	GS|100.0|KT991596|NA;k:Fungi,p:Ascomycota,c:Sordariomycetes
OTU941	0	0	0	0	0	0	0	0	0	0	0	0	0	0	0	0	0	0	0	0	0	0	1	0	0	0	0	0	0	0	0	0	0	0	48	0	0	0	0	0	0	0	0	0	GS|100.0|MF971387|SH1169300.08FU;k:Fungi,p:Ascomycota,c:Sordariomycetes
OTU942	0	49	0	0	0	0	0	0	0	0	0	0	0	0	0	0	0	0	0	0	0	0	0	0	0	0	0	0	0	0	0	0	0	0	0	0	0	0	0	0	0	0	0	0	GS|100.0|GQ508975|NA;k:Fungi,p:Ascomycota,c:Dothideomycetes,o:Pleosporales,f:Phaeosphaeriaceae
OTU943	0	0	0	0	34	8	0	11	0	0	9	0	0	0	0	0	0	0	0	0	0	0	0	0	2	0	0	3	0	0	0	0	0	0	0	0	0	0	0	0	0	0	0	0	GS|100.0|KX516174|SH1651617.08FU;k:Fungi,p:Chytridiomycota,c:Spizellomycetes,o:Spizellomycetales
OTU944	0	0	0	0	57	0	0	0	0	0	0	0	0	0	0	0	0	0	0	0	0	0	0	0	0	0	0	0	0	0	0	0	0	0	0	0	0	0	0	0	0	0	0	0	US|0.9090|MF976590|SH1181932.08FU;k:Fungi,p:Ascomycota,c:Sordariomycetes,o:Hypocreales
OTU945	0	0	0	0	0	0	0	33	0	0	0	0	0	0	0	0	0	0	4	0	0	0	0	0	0	0	0	17	0	0	0	2	0	0	0	0	0	0	0	0	0	0	0	0	US|0.9207|FJ235874|SH1646820.08FU;k:Fungi,p:Mucoromycota,c:Mucoromycetes,o:Mucorales
OTU946	0	0	0	0	0	0	0	59	6	0	0	0	0	0	0	0	0	0	0	0	0	0	0	0	0	0	0	3	0	0	0	0	0	0	0	0	0	0	0	11	0	0	0	0	US|0.9380|MG433642|NA;k:Stramenopila,p:Oomycota,c:Oomycetes,o:Peronosporales
OTU947	0	0	0	0	0	3	17	0	0	90	0	0	0	0	0	0	0	0	0	0	0	0	0	0	0	0	0	0	0	5	0	0	0	0	0	0	0	0	0	0	0	0	0	0	GS|100.0|KY072925|NA;k:Fungi,p:Ascomycota,c:Sordariomycetes,o:Hypocreales,f:Nectriaceae,g:Fusarium,s:Fusarium chlamydosporum
OTU948	35	6	0	0	28	0	0	0	4	0	0	0	0	0	0	0	0	0	0	0	0	0	0	0	0	0	0	5	0	0	0	0	0	0	0	0	0	0	0	0	0	0	0	0	GS|98.5|GQ508917|NA;k:Fungi,p:Ascomycota,c:Dothideomycetes,o:Myriangiales
OTU949	0	0	0	4	0	3	0	0	0	0	0	0	0	0	0	0	0	0	0	0	0	0	0	0	0	1	0	40	0	0	0	0	0	0	0	0	0	0	0	0	0	0	0	0	GS|100.0|MH624833|NA;k:Fungi,p:Ascomycota,c:Sordariomycetes,o:Hypocreales
OTU950	0	0	0	0	54	6	0	5	0	0	0	0	0	0	0	0	0	0	0	0	0	0	0	2	0	0	0	6	0	0	0	0	0	0	0	0	0	0	0	0	0	0	0	0	SS|0.9900|KX175010|NA;k:Fungi,p:Ascomycota,c:Dothideomycetes,o:Pleosporales
OTU951	0	0	10	0	0	14	10	0	0	0	0	0	0	0	0	0	0	0	0	0	0	0	0	0	0	2	8	0	0	1	12	0	0	0	0	0	0	0	0	0	0	0	0	0	GS|97.8|KC576680|SH1567965.08FU;k:Fungi,p:Ascomycota,c:Sordariomycetes,o:Hypocreales,f:Hypocreaceae,g:Trichoderma,s:Trichoderma harzianum
OTU952	0	0	0	0	0	0	54	0	0	0	0	0	0	0	0	0	0	0	0	0	0	0	0	0	0	0	0	0	0	0	0	0	0	0	0	0	0	0	0	0	0	0	0	0	US|0.8882|None;k:Rhodoplantae,p:Rhodophyta,c:Florideophyceae,o:Gigartinales
OTU953	6	4	0	0	31	0	0	30	0	0	0	0	15	0	0	0	0	0	0	0	0	0	0	4	125	0	0	2	0	0	1	1	0	0	0	0	0	0	0	0	0	0	0	0	US|0.9110|None;k:Stramenopila,p:Oomycota,c:Oomycetes,o:Pythiales
OTU954	0	0	0	0	0	0	0	44	0	0	0	0	0	0	0	0	0	0	0	0	0	0	0	0	0	0	0	0	0	2	0	0	0	0	0	0	0	0	0	0	0	0	0	0	SS|0.8600|KF007247|SH1645150.08FU;k:Fungi,p:Ascomycota,c:Sordariomycetes,o:Coniochaetales,f:Coniochaetaceae,g:Coniochaeta
OTU955	8	0	0	0	47	0	0	3	0	0	0	0	0	0	0	0	0	0	0	0	0	0	0	0	9	0	0	0	0	0	0	0	0	0	0	0	0	0	0	0	0	0	0	0	US|0.9110|None;k:Fungi,p:Ascomycota,c:Dothideomycetes,o:Dothideales
OTU956	0	0	0	0	55	0	0	4	0	0	0	0	0	0	0	0	0	0	0	0	0	0	0	0	9	0	0	2	2	0	0	0	0	0	0	0	0	0	0	0	0	0	0	0	GSL|100.0|MF279845|SH1540605.08FU;k:Fungi,p:Ascomycota,c:Sordariomycetes,o:Diaporthales
OTU957	0	0	0	0	0	43	0	0	0	0	0	0	0	0	0	0	0	0	0	0	0	0	0	3	0	3	0	0	0	0	0	0	0	0	0	0	0	0	0	0	0	0	0	0	US|0.9453|MH430480|NA;k:Fungi,p:Ascomycota,c:Sordariomycetes
OTU958	0	0	0	0	0	0	0	7	0	0	0	0	0	0	0	0	0	0	0	0	0	0	0	0	0	0	0	46	4	0	0	0	0	0	0	0	0	0	0	0	0	0	0	0	US|0.9045|MF965372|NA;k:Fungi,p:Ascomycota,c:Sordariomycetes,o:Hypocreales
OTU959	0	0	0	1	0	0	58	5	62	0	0	0	0	0	0	0	0	0	0	0	0	0	0	0	0	0	0	0	45	0	0	0	0	0	0	0	0	0	0	0	0	0	0	0	US|0.9207|MF965838|NA;k:Fungi,p:Mortierellomycota,c:Mortierellomycetes,o:Mortierellales
OTU960	20	0	0	0	0	0	10	7	18	7	0	0	0	0	0	0	0	0	0	0	0	0	0	0	0	0	0	0	0	0	0	0	0	0	0	0	0	0	0	0	0	0	0	0	GS|100.0|KT269271|SH1527184.08FU;k:Fungi,p:Ascomycota,c:Dothideomycetes,o:Pleosporales
OTU961	0	0	0	0	0	0	0	0	0	0	0	0	0	0	0	0	0	0	0	0	0	0	0	0	35	0	0	2	22	0	0	0	0	0	0	0	0	0	0	0	0	0	0	0	GS|100.0|HQ654094|SH1555652.08FU;k:Fungi,p:Basidiomycota,c:Agaricomycetes,o:Polyporales,f:Fomitopsidaceae,g:Parmastomyces,s:Parmastomyces corticola
OTU962	0	0	0	0	0	33	46	0	0	0	0	0	0	0	0	0	0	0	0	0	0	0	0	0	0	1	0	0	0	0	0	0	0	0	0	0	0	0	0	0	0	0	0	0	GS|97.3|MG433248|NA;k:Fungi,p:Ascomycota,c:Orbiliomycetes,o:Orbiliales,f:Orbiliaceae,g:Hyalorbilia,s:Hyalorbilia juliae
OTU963	18	0	1	1	13	0	16	0	0	5	0	0	0	0	0	0	0	0	0	0	0	0	0	0	0	0	0	0	9	2	2	0	0	0	0	0	0	0	0	0	0	0	0	0	US|0.9380|None;k:Stramenopila,p:Oomycota,c:Oomycetes,o:Pythiales
OTU964	0	0	0	3	16	0	0	0	0	0	0	0	0	0	0	0	0	0	0	0	0	0	0	0	0	1	0	0	26	0	0	0	0	0	0	0	0	0	0	0	0	0	0	0	GSL|100.0|KT389517|SH1547066.08FU;k:Fungi,p:Ascomycota,c:Dothideomycetes,o:Pleosporales,f:Didymellaceae,g:Neoascochyta
OTU965	41	0	0	0	0	0	0	0	0	0	0	0	0	0	0	0	0	0	0	0	0	0	0	0	0	0	0	0	0	0	0	0	0	0	0	0	0	0	0	0	0	0	0	0	US|0.9145|HE584938|SH1650369.08FU;k:Fungi,p:Ascomycota,c:Sordariomycetes,o:Microascales
OTU966	30	13	2	0	6	0	0	0	0	0	0	0	0	0	0	0	0	0	0	0	0	0	0	0	0	0	0	0	0	0	2	0	0	0	0	0	0	0	0	0	0	0	0	0	GSL|100.0|MH029138|NA;k:Fungi,p:Ascomycota,c:Dothideomycetes,o:Pleosporales
OTU967	9	0	0	0	31	0	4	0	0	0	0	0	0	0	0	0	0	0	0	0	0	0	8	0	0	0	0	0	0	0	0	0	0	0	0	0	0	0	0	0	0	0	0	0	SS|0.8100|JN396710|NA;k:Fungi,p:Ascomycota,c:Dothideomycetes,o:Capnodiales,f:Teratosphaeriaceae,g:Devriesia
OTU968	0	0	1	0	0	51	0	0	0	0	0	0	0	0	0	0	0	0	0	0	0	0	0	0	0	10	0	2	0	0	0	0	0	0	0	0	0	0	0	0	0	0	0	0	GS|99.3|JX360707|NA;k:Fungi,p:Ascomycota,c:Sordariomycetes
OTU969	0	0	0	0	0	0	0	0	0	0	0	0	0	0	0	0	0	0	0	0	0	0	0	0	0	0	0	0	0	0	0	0	0	0	0	0	0	0	0	0	0	51	0	0	GS|100.0|AY725521|SH1552276.08FU;k:Fungi,p:Ascomycota,c:Dothideomycetes,o:Capnodiales,f:Dissoconiaceae,g:Dissoconium,s:Dissoconium aciculare
OTU970	0	29	0	0	20	0	0	0	0	0	0	0	0	0	0	0	0	0	0	0	0	0	0	0	0	0	0	0	0	0	0	0	0	0	0	0	0	0	0	0	0	0	0	0	US|0.9145|None;k:Fungi,p:Ascomycota,c:Sordariomycetes,o:Microascales
OTU971	26	0	0	0	0	0	0	15	0	0	0	0	0	0	0	0	0	0	0	0	0	0	0	0	0	0	0	0	0	0	0	0	0	0	0	0	0	0	0	0	0	0	0	0	SS|1.0000|HM069473|SH1544409.08FU;k:Fungi,p:Ascomycota,c:Saccharomycetes,o:Saccharomycetales,f:Lipomycetaceae,g:Lipomyces
OTU972	0	0	0	0	4	0	0	0	0	0	0	0	0	0	0	0	0	0	0	0	0	0	0	0	0	0	0	0	0	0	0	0	46	36	0	0	0	0	0	0	0	0	0	0	GSL|100.0|KM652172|SH1553235.08FU;k:Fungi,p:Ascomycota,c:Sordariomycetes,o:Hypocreales,f:Ophiocordycipitaceae,g:Hirsutella
OTU973	0	0	0	0	0	0	0	22	0	0	0	0	0	0	0	0	0	0	0	0	0	0	0	0	0	0	0	0	19	0	0	0	0	0	0	0	0	0	0	0	0	0	0	0	GSL|100.0|MF062194|SH1576891.08FU;k:Fungi,p:Basidiomycota,c:Tremellomycetes,o:Tremellales
OTU974	0	0	0	0	0	0	0	0	0	58	0	0	0	0	0	0	0	0	0	0	0	0	0	0	0	0	0	0	0	0	0	0	0	0	0	0	0	0	0	0	0	0	0	0	GS|99.3|MF965485|NA;k:Fungi,p:Ascomycota,c:Eurotiomycetes,o:Chaetothyriales
OTU975	0	0	0	0	30	4	0	0	0	5	0	0	0	0	0	0	0	0	0	0	0	0	0	0	0	0	0	0	0	0	0	0	0	0	0	0	0	0	0	0	0	0	0	0	GS|100.0|GQ508315|NA;k:Fungi,p:Basidiomycota,c:Tremellomycetes,o:Tremellales
OTU976	0	0	0	0	0	0	0	0	0	0	42	0	0	0	0	0	0	0	0	0	0	0	0	0	0	0	0	0	0	0	0	0	0	0	0	0	0	0	0	0	0	0	0	0	SS|0.9200|MG195547|SH1647311.08FU;k:Fungi,p:Ascomycota,c:Leotiomycetes,o:Helotiales,f:Dermateaceae,g:Mollisia
OTU977	24	0	0	0	9	0	0	8	0	0	0	0	0	0	0	0	0	0	0	0	0	0	0	0	0	0	0	0	2	0	0	0	0	0	0	0	0	0	0	0	0	0	0	0	US|0.9138|HQ389485|NA;k:Fungi,p:Ascomycota,c:Dothideomycetes,o:Pleosporales
OTU978	0	0	0	0	0	75	0	0	0	0	0	0	0	0	0	0	0	0	0	0	0	0	0	0	0	30	0	0	0	0	0	0	0	0	0	0	0	0	0	0	0	0	0	0	GS|100.0|FJ439579|SH1239958.08FU;k:Fungi,p:Ascomycota,c:Dothideomycetes,o:Venturiales,f:Sympoventuriaceae,g:Scolecobasidium
OTU979	6	8	0	0	11	0	4	0	0	0	0	0	0	0	0	0	0	0	0	0	0	0	22	0	11	0	0	0	6	0	0	4	0	0	0	0	0	0	0	0	0	0	0	0	GS|99.4|LC015745|SH1645881.08FU;k:Fungi,p:Ascomycota,c:Dothideomycetes,o:Pleosporales,f:Sporormiaceae
OTU980	10	58	0	0	0	0	0	0	0	0	0	0	0	0	0	0	0	0	0	0	0	0	0	0	0	0	0	0	0	5	0	0	0	0	0	0	0	0	0	0	0	0	0	0	GS|99.6|KR022028|SH1173236.08FU;k:Fungi,p:Basidiomycota,c:Agaricomycetes,o:Agaricales,f:Pluteaceae,g:Pluteus
OTU981	0	0	0	0	0	48	0	0	0	0	0	0	0	0	0	0	0	0	0	0	0	0	0	0	0	43	0	0	0	0	0	0	0	0	0	0	0	0	0	0	0	0	0	0	US|0.9110|JX361139|NA;k:Fungi,p:Basidiomycota,c:Tremellomycetes,o:Tremellales
OTU982	0	0	0	0	35	0	3	3	0	0	0	0	0	0	0	0	0	0	0	0	0	0	0	0	0	0	0	0	0	0	0	0	0	0	0	0	0	0	0	0	0	0	0	0	GS|100.0|KF545337|SH1152407.08FU;k:Fungi,p:Ascomycota,c:Leotiomycetes,o:Helotiales,f:Rutstroemiaceae,g:Lambertella,s:Lambertella hicoriae
OTU983	14	0	0	0	0	0	13	25	0	0	0	0	0	0	0	0	0	0	0	0	0	0	0	0	0	0	0	0	0	0	0	0	0	0	0	0	0	0	0	0	0	0	0	0	GS|100.0|AB273530|SH1528354.08FU;k:Fungi,p:Ascomycota,c:Leotiomycetes,o:Erysiphales,f:Erysiphaceae,g:Blumeria,s:Blumeria graminis
OTU984	0	0	1	0	2	0	0	0	0	0	0	0	0	0	0	0	0	0	0	0	0	0	8	0	15	0	0	10	15	0	0	0	0	0	0	0	0	0	0	0	0	0	0	0	GSL|100.0|MH155968|SH1647783.08FU;k:Fungi,p:Basidiomycota,c:Agaricomycetes,o:Agaricales,f:Tricholomataceae,g:Lepista,s:Lepista personata
OTU985	0	0	0	0	0	0	5	40	0	0	0	0	0	0	0	0	0	0	0	0	0	0	0	0	0	0	0	0	0	0	0	0	0	0	0	0	0	0	0	0	0	0	0	0	GS|99.5|KY768145|NA;k:Fungi,p:Ascomycota,c:Leotiomycetes,o:Helotiales,f:Dermateaceae,g:Calloria,s:Calloria urticae
OTU986	0	0	0	0	0	0	0	0	45	0	0	0	0	0	0	0	0	0	0	0	0	0	0	0	0	0	0	0	0	0	0	0	0	0	0	0	0	0	0	0	0	0	0	0	SS|0.9900|EU139139|SH1632785.08FU;k:Fungi,p:Ascomycota,c:Eurotiomycetes,o:Chaetothyriales,f:Herpotrichiellaceae,g:Rhinocladiella
OTU987	6	3	0	0	33	0	0	0	0	0	0	0	0	0	0	0	0	0	0	0	0	0	0	0	0	0	0	3	0	0	0	0	0	0	0	0	0	0	0	0	0	0	0	0	GS|97.5|GQ508917|NA;k:Fungi,p:Ascomycota,c:Dothideomycetes,o:Myriangiales
OTU988	0	0	0	0	0	0	0	0	0	0	0	0	0	0	0	0	0	0	0	0	0	0	0	0	44	0	0	0	0	0	0	0	0	0	0	0	0	0	0	0	0	0	0	0	GSL|100.0|KP283506|SH1565980.08FU;k:Fungi,p:Basidiomycota,c:Agaricomycetes,o:Polyporales
OTU989	0	46	0	0	0	0	0	0	0	0	0	0	0	0	0	0	0	0	0	0	0	0	0	0	0	0	0	0	0	0	0	0	0	0	0	0	0	0	0	0	0	0	0	0	GS|100.0|MF531318|NA;k:Fungi,p:Ascomycota,c:Sordariomycetes,o:Microascales
OTU990	0	11	3	0	4	0	0	5	0	0	0	0	0	0	0	0	0	0	0	0	0	0	2	16	5	0	0	0	5	0	5	0	0	0	0	0	0	0	0	0	0	0	0	0	GSL|100.0|MH205918|NA;k:Fungi,p:Ascomycota,c:Eurotiomycetes,o:Eurotiales,f:Aspergillaceae,g:Aspergillus,s:Aspergillus terreus
OTU991	0	0	0	0	36	0	3	0	0	0	0	0	0	0	0	0	0	0	0	0	0	0	1	0	7	0	0	0	0	0	0	0	0	0	0	0	0	0	0	0	0	0	0	0	US|0.9380|None;k:Stramenopila,p:Oomycota,c:Oomycetes,o:Peronosporales
OTU992	0	0	0	5	6	0	0	3	5	0	0	0	0	0	0	0	0	0	0	0	0	0	0	0	0	2	0	0	41	2	0	11	0	0	0	0	0	0	0	0	0	0	0	0	US|0.9380|MF531332|NA;k:Fungi,p:Neocallimastigomycota,c:Neocallimastigomycetes,o:Neocallimastigales
OTU993	0	0	0	0	45	0	0	0	0	0	0	0	0	0	0	0	0	0	0	0	0	0	0	0	0	0	0	0	0	0	0	0	0	0	0	0	0	0	0	0	0	0	0	0	SS|0.9900|MG245415|NA;k:Fungi,p:Ascomycota,c:Orbiliomycetes,o:Orbiliales,f:Orbiliaceae,g:Orbilia
OTU994	0	0	0	0	0	0	0	0	0	0	0	0	0	0	0	0	0	0	0	0	0	0	0	0	0	0	0	0	0	0	0	0	0	0	0	0	0	40	0	0	0	0	0	0	SS|0.9700|MF534373|NA;k:Fungi,p:Ascomycota,c:Archaeorhizomycetes
OTU995	4	0	1	0	29	0	0	8	0	0	0	0	0	0	0	0	0	0	0	0	0	0	0	0	0	2	0	0	0	0	0	3	0	0	0	0	0	0	0	0	0	0	0	0	GS|99.1|JN904508|NA;k:Fungi,p:Ascomycota,c:Orbiliomycetes,o:Orbiliales,f:Orbiliaceae,g:Retiarius
OTU996	0	0	0	0	0	0	0	0	0	0	0	0	0	0	0	0	0	0	0	0	0	0	1	2	0	0	0	0	0	0	0	2	0	50	0	0	0	0	0	0	0	0	0	0	GS|100.0|KX147593|SH1573474.08FU;k:Fungi,p:Ascomycota,c:Arthoniomycetes,o:Lichenostigmatales,f:Phaeococcomycetaceae,g:Phaeococcomyces
OTU997	32	0	0	0	0	0	0	0	5	0	0	0	0	0	0	0	0	0	0	0	0	0	0	0	0	0	0	0	0	0	0	0	0	0	0	0	0	0	0	0	0	0	0	0	GS|97.3|HM195121|NA;k:Fungi,p:Basidiomycota,c:Tremellomycetes,o:Tremellales
OTU998	16	0	0	0	19	0	0	0	0	0	0	0	0	0	0	0	0	0	0	0	0	0	0	0	0	0	0	0	3	0	0	0	0	0	0	0	0	0	0	0	0	0	0	0	GS|97.3|GQ510971|NA;k:Fungi,p:Ascomycota,c:Dothideomycetes,o:Pleosporales
OTU999	0	0	0	0	37	0	0	0	0	0	0	0	0	0	0	0	0	0	0	0	0	0	0	0	0	0	0	0	0	0	0	0	0	0	0	0	0	0	0	0	0	0	0	0	SS|0.9600|KX174848|NA;k:Fungi,p:Ascomycota,c:Dothideomycetes,o:Capnodiales
OTU1000	0	0	0	0	3	0	19	14	0	3	0	0	0	0	0	0	0	0	0	0	0	0	7	0	0	0	0	0	0	0	0	0	0	0	0	0	0	0	0	0	0	0	0	0	GS|99.5|JF945251|NA;k:Fungi,p:Basidiomycota,c:Tremellomycetes,o:Tremellales
OTU1001	0	0	0	0	3	0	0	46	18	5	0	0	0	0	0	0	0	0	0	0	0	0	0	0	0	0	0	0	0	0	0	0	0	0	0	0	0	0	0	0	0	0	0	0	US|0.9138|None;k:Ichthyosporia,c:Ichthyosporea,o:Dermocystida
OTU1002	0	0	0	0	35	0	0	0	0	0	0	0	0	0	0	0	0	0	0	0	0	0	0	0	27	0	0	0	0	0	0	0	0	0	0	0	0	0	0	0	0	0	0	0	US|0.9380|None;k:Stramenopila,p:Oomycota,c:Oomycetes,o:Peronosporales
OTU1003	0	0	0	0	15	0	0	0	0	0	0	0	0	0	0	0	0	0	0	0	0	0	10	0	6	0	3	0	14	0	0	0	0	0	0	0	0	0	0	0	0	0	0	0	GSL|100.0|KY942148|SH1572953.08FU;k:Fungi,p:Ascomycota,c:Eurotiomycetes,o:Eurotiales,f:Aspergillaceae,g:Aspergillus,s:Aspergillus intermedius
OTU1004	0	0	0	0	0	0	0	0	0	0	0	0	0	0	116	0	0	0	0	0	0	0	0	0	0	0	0	0	0	0	0	0	0	0	0	0	0	0	0	0	0	0	0	0	US|0.9110|None;k:Ichthyosporia,c:Ichthyosporea,o:Dermocystida
OTU1005	0	0	0	0	4	3	0	57	0	0	0	0	0	0	0	0	0	0	0	0	0	0	0	0	0	0	0	0	0	0	0	0	0	0	0	0	0	0	0	0	0	0	0	0	US|0.9380|None;k:Stramenopila,p:Oomycota,c:Oomycetes,o:Peronosporales
OTU1006	7	0	0	0	12	0	0	0	0	0	0	0	0	0	0	0	0	0	0	0	0	0	0	0	0	0	0	0	19	0	0	0	0	0	0	0	0	0	0	0	0	0	0	0	SS|0.8700|JN906359|NA;k:Fungi,p:Ascomycota,c:Sordariomycetes,o:Conioscyphales,f:Conioscyphaceae,g:Conioscypha
OTU1007	0	0	0	6	0	0	0	0	0	8	0	0	0	0	0	0	0	0	0	0	0	0	24	0	0	0	0	0	9	0	0	1	0	0	0	0	0	0	0	0	0	0	0	0	SS|0.9100|GQ512391|NA;k:Fungi,p:Ascomycota,c:Dothideomycetes,o:Pleosporales
OTU1008	0	0	0	0	0	0	0	0	0	0	0	0	0	0	0	0	0	0	0	0	0	0	0	0	0	0	0	0	0	0	0	0	0	0	0	0	0	38	0	0	0	0	0	0	GSL|100.0|MH161262|SH1572792.08FU;k:Fungi,p:Ascomycota,c:Dothideomycetes,o:Capnodiales,f:Cladosporiaceae,g:Cladosporium,s:Cladosporium ramotenellum
OTU1009	0	0	0	0	7	10	4	0	0	16	0	0	0	0	0	0	0	0	0	0	0	0	0	0	12	3	0	4	0	0	1	0	0	0	0	0	0	0	0	0	0	0	0	0	SS|1.0000|KY853455|SH1246725.08FU;k:Fungi,p:Ascomycota,c:Sordariomycetes,g:Oncopodiella
OTU1010	5	0	0	1	0	0	0	0	16	0	0	0	0	0	0	0	0	0	0	0	0	0	34	0	0	0	0	0	0	0	0	0	0	0	0	0	0	0	0	0	0	0	0	0	SS|0.9900|UDB035425|SH1177760.08FU;k:Fungi,p:Ascomycota,c:Pezizomycetes,o:Pezizales,f:Pyronemataceae,g:Lasiobolidium
OTU1011	37	0	0	0	0	0	0	0	0	0	0	0	0	0	0	0	0	0	0	0	0	0	0	0	0	0	0	0	0	0	0	0	0	0	0	0	0	0	0	0	0	0	0	0	GS|100.0|MH430452|NA;k:Fungi,p:Ascomycota,c:Sordariomycetes,o:Hypocreales,g:Acremonium,s:Acremonium chrysogenum
OTU1012	0	4	0	1	4	0	0	18	0	8	0	0	0	0	0	0	0	0	0	0	0	0	0	0	0	0	0	0	0	0	0	0	0	0	0	0	0	0	0	0	0	0	0	0	GS|100.0|MH625141|NA;k:Fungi,p:Basidiomycota,c:Tremellomycetes,o:Tremellales
OTU1013	49	0	0	0	12	0	0	6	0	0	0	0	0	0	0	0	0	0	0	0	0	0	2	0	2	0	0	0	0	0	0	0	0	0	0	0	0	0	0	0	0	0	0	0	US|0.9380|None;k:Fungi,p:Basidiomycota,c:Agaricomycetes,o:Agaricales
OTU1014	0	0	0	1	0	0	6	67	0	0	0	0	0	0	0	0	0	0	0	0	0	0	0	0	0	0	2	123	0	0	0	1	0	0	0	0	0	0	0	0	0	0	0	0	GS|98.9|KF428278|NA;k:Fungi,p:Ascomycota,c:Dothideomycetes,o:Pleosporales,f:Pleosporaceae
OTU1015	0	0	0	10	0	0	0	5	0	0	0	0	0	0	0	0	0	0	0	0	0	0	0	0	0	0	0	16	0	0	0	3	0	0	0	0	0	0	0	0	0	0	0	0	US|0.9145|HQ219345|SH1242676.08FU;k:Fungi,p:Basidiomycota,c:Tremellomycetes,o:Tremellales
OTU1016	0	0	0	2	0	0	0	12	4	0	0	0	0	0	0	0	0	0	0	0	0	0	0	0	0	0	0	9	13	0	1	4	0	0	0	0	0	0	0	1	0	0	0	1	SS|0.9300|KC576680|SH1567965.08FU;k:Fungi,p:Ascomycota,c:Sordariomycetes,o:Hypocreales,f:Hypocreaceae,g:Trichoderma,s:Trichoderma citrinoviride
OTU1017	16	0	0	0	29	0	3	3	0	3	0	0	0	0	0	0	0	0	0	0	0	0	0	0	0	0	0	0	6	2	0	0	0	0	0	0	0	0	0	0	0	0	0	0	GS|100.0|FJ757827|NA;k:Fungi,p:Ascomycota,c:Sordariomycetes,o:Hypocreales
OTU1018	0	0	0	0	0	0	0	0	0	0	0	0	0	0	0	0	0	0	0	0	0	1092	0	0	0	0	0	0	0	0	0	0	0	0	0	0	0	0	0	0	0	0	0	0	GS|99.0|AF336150|SH1524919.08FU;k:Fungi,p:Basidiomycota,c:Agaricomycetes,o:Russulales,f:Auriscalpiaceae,g:Artomyces,s:Artomyces pyxidatus
OTU1019	0	183	0	0	2	30	19	3	0	0	0	0	0	0	0	0	0	0	0	0	0	0	2	14	5	4	3	2	0	0	1	0	0	0	0	0	0	0	0	0	0	0	0	0	GS|100.0|AB753165|NA;k:Fungi,p:Ascomycota,c:Sordariomycetes,o:Hypocreales,f:Nectriaceae,g:Fusarium,s:Fusarium proliferatum
OTU1020	0	0	0	0	71	0	0	0	0	0	0	0	0	0	0	0	0	0	0	0	0	0	0	0	0	0	0	0	0	0	0	0	0	0	0	0	0	0	0	0	0	0	0	0	US|0.9025|None;k:Fungi,p:Basidiomycota,c:Tremellomycetes,o:Tremellales
OTU1021	36	0	0	0	0	0	0	0	0	0	0	0	0	0	0	0	0	0	0	0	0	0	0	0	0	0	0	0	0	0	0	0	0	0	0	0	0	0	0	0	0	0	0	0	US|0.9145|None;k:Fungi,p:Ascomycota,c:Dothideomycetes,o:Pleosporales
OTU1022	0	0	0	0	0	0	47	0	0	0	0	0	0	0	0	0	0	0	0	0	0	0	0	0	0	0	0	0	0	0	0	0	0	0	0	0	0	0	0	0	0	0	0	0	GS|100.0|KX394539|NA;k:Fungi,p:Ascomycota,c:Sordariomycetes,o:Sordariales,f:Chaetomiaceae,g:Chaetomium,s:Chaetomium globosum
OTU1023	0	0	5	0	20	0	7	0	0	3	0	0	0	0	0	0	0	0	0	0	0	0	0	4	15	0	11	0	0	0	11	0	0	0	0	0	0	0	0	0	0	0	0	0	GDL|97.5|FJ778424|NA;
OTU1024	50	0	21	5	0	0	0	20	10	9	0	0	0	0	0	0	0	0	0	0	0	0	51	0	0	0	2	8	37	3	44	5	0	0	0	0	0	0	0	0	0	0	0	0	US|0.9380|FJ237164|SH1247228.08FU;k:Stramenopila,p:Oomycota,c:Oomycetes,o:Peronosporales
OTU1025	0	0	1	0	0	4	0	0	0	0	0	0	0	0	0	0	0	0	0	0	0	0	0	3	0	53	0	0	0	4	0	0	0	0	0	0	0	0	0	0	0	0	0	0	GS|98.6|KU218466|SH1515577.08FU;k:Fungi,p:Ascomycota,c:Orbiliomycetes,o:Orbiliales,f:Orbiliaceae,g:Arthrobotrys,s:Arthrobotrys conoides
OTU1026	48	0	0	0	0	0	0	0	0	0	0	0	0	0	0	0	0	0	0	0	0	0	0	0	0	0	0	0	0	0	0	0	0	0	0	0	0	0	0	0	0	0	0	0	GS|97.2|JN905372|NA;k:Fungi,p:Ascomycota,c:Dothideomycetes,g:Neocladophialophora,s:Neocladophialophora quercina
OTU1027	46	0	0	0	43	0	0	12	0	0	0	0	0	0	0	0	0	0	0	0	0	0	5	0	0	0	0	0	7	0	0	0	0	0	0	0	0	0	0	18	0	0	0	0	GS|100.0|MF692980|SH1575618.08FU;k:Fungi,p:Ascomycota,c:Sordariomycetes,o:Microascales,g:Wardomyces,s:Wardomyces inflatus
OTU1028	0	0	0	0	13	0	0	11	0	0	0	0	0	0	0	0	0	0	0	0	0	0	0	0	7	0	0	2	0	0	0	0	0	0	0	0	0	0	0	0	0	0	0	0	GS|100.0|KR093874|SH1651179.08FU;k:Fungi,p:Ascomycota,c:Dothideomycetes,o:Pleosporales,f:Tetraplosphaeriaceae,g:Tetraplosphaeria
OTU1029	0	0	0	0	41	0	0	0	0	0	0	0	0	0	0	0	0	0	0	0	0	0	0	0	0	0	0	0	0	0	0	0	0	0	0	0	0	0	0	0	0	0	0	0	SS|0.9300|JN053116|SH1177484.08FU;k:Fungi,p:Ascomycota,c:Eurotiomycetes,o:Chaetothyriales
OTU1030	0	0	0	1	38	0	0	0	0	0	0	0	0	0	0	0	0	0	0	0	0	0	0	0	6	0	0	0	0	0	0	0	0	0	0	0	0	0	0	0	0	0	0	0	GS|100.0|MG417419|NA;k:Fungi,p:Kickxellomycota,c:Kickxellomycetes,o:Kickxellales,f:Kickxellaceae,g:Spiromyces
OTU1031	78	0	0	2	0	0	0	0	0	0	0	0	0	0	0	0	0	0	0	0	0	0	28	0	0	0	0	0	0	0	0	3	0	0	0	0	0	0	0	0	0	0	0	0	US|0.9607|MG418066|NA;k:Fungi,p:Chytridiomycota
OTU1032	11	0	0	0	27	0	0	14	0	0	0	0	0	0	0	0	0	0	0	0	0	0	0	0	0	0	0	0	4	0	0	0	0	0	0	0	0	0	0	0	0	0	0	0	GS|100.0|HM999918|SH1552181.08FU;k:Fungi,p:Ascomycota,c:Dothideomycetes,o:Pleosporales
OTU1033	0	16	0	0	22	0	0	0	0	0	0	0	0	0	0	0	0	0	0	0	0	0	0	4	0	0	0	0	0	0	0	0	0	0	0	0	0	0	0	0	0	0	0	0	GS|98.4|HG936816|SH1511528.08FU;k:Fungi,p:Ascomycota,c:Dothideomycetes,o:Pleosporales,f:Sporormiaceae,g:Preussia
OTU1034	0	0	12	0	0	0	0	0	0	0	0	0	0	0	0	0	0	0	0	0	0	0	0	0	0	0	0	0	0	0	25	0	0	0	0	0	0	0	0	0	0	0	0	0	GS|100.0|HG935125|SH1648798.08FU;k:Fungi,p:Ascomycota,c:Leotiomycetes,o:Helotiales,f:Helotiaceae,g:Tetracladium
OTU1035	9	5	0	0	9	0	5	5	0	0	0	0	0	0	0	0	0	0	0	0	0	0	21	0	24	0	2	0	6	0	0	0	0	0	0	0	0	0	0	0	0	0	0	0	GS|100.0|MH178685|SH1507871.08FU;k:Fungi,p:Ascomycota,c:Sordariomycetes,o:Xylariales,f:Xylariaceae,g:Daldinia,s:Daldinia childiae
OTU1036	0	0	0	0	0	0	0	0	0	0	0	0	0	0	0	0	0	0	0	0	0	0	0	0	0	0	0	0	0	0	0	0	0	15	0	0	0	18	0	0	0	0	0	0	SS|1.0000|HQ022090|NA;k:Fungi,p:Ascomycota,c:Archaeorhizomycetes,o:Archaeorhizomycetales,f:Archaeorhizomycetaceae,g:Archaeorhizomyces
OTU1037	0	0	0	0	0	0	0	34	0	0	0	0	0	0	0	0	0	0	0	0	0	0	0	0	0	0	0	0	0	0	0	0	0	0	0	0	0	0	0	0	0	0	0	0	US|0.9207|None;k:Fungi,p:Basidiomycota,c:Tremellomycetes,o:Tremellales
OTU1038	24	0	0	0	0	0	0	4	0	0	0	0	0	0	0	0	0	0	0	0	0	0	10	0	0	0	0	0	0	0	0	0	0	0	0	0	0	0	0	0	0	0	0	0	US|0.9380|None;k:Fungi,p:Basidiomycota,c:Agaricomycetes,o:Boletales
OTU1039	5	0	0	0	18	0	0	11	0	0	0	0	0	0	0	0	0	0	0	0	0	0	0	0	0	0	0	0	0	0	0	0	0	0	0	0	0	0	0	0	0	0	0	0	GS|100.0|KM246180|SH1522796.08FU;k:Fungi,p:Basidiomycota,c:Tremellomycetes,o:Tremellales,f:Bulleribasidiaceae,g:Hannaella,s:Hannaella oryzae
OTU1040	0	0	0	17	4	0	0	3	0	0	0	0	0	0	0	0	0	0	0	0	0	0	3	0	0	0	0	13	0	0	0	18	0	0	0	0	0	0	0	0	0	0	0	0	GS|100.0|KJ734952|SH1516797.08FU;k:Fungi,p:Ascomycota,c:Sordariomycetes,o:Microascales,f:Microascaceae,g:Kernia
OTU1041	0	0	0	0	0	0	0	0	0	0	0	0	0	0	0	0	0	0	0	0	0	0	0	0	0	0	39	0	0	0	1	0	0	0	0	0	0	0	0	0	0	0	0	0	US|0.9396|JX369446|NA;k:Fungi,p:Ascomycota,c:Sordariomycetes
OTU1042	8	5	0	0	8	0	0	0	0	0	0	0	0	0	0	0	0	0	0	0	0	0	4	0	2	0	0	2	0	4	0	0	0	0	0	0	0	0	0	0	0	0	0	0	GS|100.0|FJ266736|SH1557658.08FU;k:Fungi,p:Ascomycota,c:Pezizomycetes,o:Pezizales,f:Pyronemataceae,g:Trichophaea
OTU1043	33	0	0	0	2	0	0	3	14	0	0	0	0	0	0	0	0	0	0	0	0	0	0	0	0	0	0	0	0	0	0	0	0	0	0	0	0	0	0	0	0	0	0	0	GS|98.5|MH240026|NA;k:Fungi,p:Ascomycota,c:Lecanoromycetes,o:Pertusariales,f:Megasporaceae
OTU1044	41	0	0	0	63	0	0	16	0	0	0	0	0	0	0	0	0	0	0	0	0	0	0	0	0	0	0	0	0	0	0	0	0	0	0	0	0	0	0	0	0	0	0	0	US|0.9110|None;k:Rhodoplantae,p:Rhodophyta,c:Florideophyceae,o:Gracilariales
OTU1045	0	0	0	0	33	6	0	0	0	0	0	0	0	0	0	0	0	0	0	0	0	0	0	0	0	0	0	0	0	0	0	0	0	0	0	0	0	0	0	0	0	0	0	0	GS|100.0|GQ203793|SH1541732.08FU;k:Fungi,p:Ascomycota,c:Dothideomycetes,o:Pleosporales,f:Sporormiaceae,g:Sporormiella,s:Sporormiella vexans
OTU1046	0	0	0	0	9	0	0	0	0	0	0	0	0	0	0	0	0	0	0	0	0	0	1	0	30	0	0	0	0	0	0	2	0	0	0	0	0	0	0	0	0	0	0	0	US|0.9161|KX175951|NA;k:Fungi,p:Ascomycota,c:Sordariomycetes,o:Hypocreales
OTU1047	0	7	21	0	0	3	12	0	0	0	0	0	0	0	0	0	0	0	0	0	0	0	0	46	0	1	54	0	0	0	48	0	0	0	0	0	0	0	0	0	0	0	0	0	US|0.9207|None;k:Fungi,p:Ascomycota,c:Dothideomycetes,o:Pleosporales
OTU1048	0	0	0	0	2	0	0	0	0	0	0	0	0	0	0	0	0	0	0	0	0	0	0	0	0	0	0	0	0	0	0	0	0	0	0	0	0	0	0	0	0	0	51	0	US|0.9320|KC590482|SH1177463.08FU;k:Fungi,p:Ascomycota,c:Sordariomycetes,o:Hypocreales
OTU1049	3	0	0	0	27	0	0	0	0	0	0	0	0	0	0	0	0	0	0	0	0	0	45	0	8	0	0	0	0	2	0	0	0	0	0	0	0	0	0	0	0	0	19	0	GSL|100.0|LC169816|SH1527341.08FU;k:Fungi,p:Ascomycota,c:Dothideomycetes,o:Pleosporales
OTU1050	0	0	0	0	0	0	0	6	0	0	0	0	0	0	0	0	0	0	3	0	0	0	0	0	0	0	0	3	0	0	0	0	0	0	0	0	0	18	2	16	0	0	0	0	SS|1.0000|EF420012|SH1645108.08FU;k:Fungi,p:Ascomycota,c:Sordariomycetes,o:Coniochaetales,f:Coniochaetaceae,g:Coniochaeta,s:Coniochaeta prunicola
OTU1051	0	17	0	0	0	0	0	0	0	0	0	0	0	0	0	0	0	0	0	0	0	0	0	25	0	0	0	0	0	0	0	0	0	0	0	0	0	0	0	0	0	0	0	0	GS|100.0|MF529289|NA;k:Fungi,p:Ascomycota,c:Dothideomycetes
OTU1052	10	4	0	0	8	6	0	23	0	0	0	0	0	0	0	0	0	0	0	0	0	0	0	0	0	0	0	0	0	0	0	0	0	0	0	0	0	0	0	0	0	0	0	0	GSL|100.0|KY952912|SH1575128.08FU;k:Fungi,p:Basidiomycota,c:Microbotryomycetes,o:Sporidiobolales,f:Sporidiobolaceae,g:Rhodotorula
OTU1053	0	0	0	0	35	0	0	0	0	0	0	0	0	0	0	0	0	0	0	0	0	0	0	0	0	0	0	0	0	0	0	0	0	0	0	0	0	0	0	0	0	0	0	0	US|0.9207|None;k:Fungi,p:Ascomycota,c:Sordariomycetes,o:Microascales
OTU1054	0	0	0	0	16	7	0	0	0	0	0	0	0	0	0	0	0	0	0	0	0	0	0	0	0	0	0	21	0	0	0	0	0	0	0	0	0	0	0	0	0	0	0	0	GSL|100.0|MH101390|SH1526401.08FU;k:Fungi,p:Ascomycota,c:Dothideomycetes,o:Pleosporales,f:Pleosporaceae,g:Stemphylium
OTU1055	5	0	0	0	0	0	0	0	0	0	0	0	0	0	0	0	0	0	0	0	0	0	0	0	0	0	0	0	5	0	0	0	35	0	0	0	0	0	0	0	0	0	0	0	SS|0.9000|KT215278|SH1174003.08FU;k:Fungi,p:Ascomycota,c:Orbiliomycetes,o:Orbiliales,f:Orbiliaceae,g:Orbilia
OTU1056	0	0	0	0	0	31	0	0	0	13	0	0	0	0	0	0	0	0	0	0	0	0	0	0	0	1	0	0	0	9	0	0	0	0	0	0	0	0	0	0	0	0	0	0	US|0.9110|None;k:Fungi,p:Basidiomycota,c:Agaricomycetes,o:Polyporales
OTU1057	0	5	0	3	6	0	0	0	0	0	0	0	0	0	0	0	0	0	0	0	0	0	0	31	0	0	0	0	0	0	0	6	0	0	0	0	0	0	0	0	0	0	0	0	US|0.9110|MG417994|NA;k:Stramenopila,p:Oomycota,c:Oomycetes,o:Peronosporales
OTU1058	0	0	7	0	5	0	18	0	0	0	0	0	0	0	0	0	0	0	0	0	0	0	69	0	45	0	0	4	2	1	5	0	0	0	0	0	0	0	0	0	0	0	0	0	US|0.8882|None;k:Stramenopila,p:Oomycota,c:Oomycetes,o:Peronosporales
OTU1059	0	35	0	0	0	0	0	0	0	0	0	0	0	0	0	0	0	0	0	0	0	0	0	0	0	0	0	0	0	0	0	0	0	0	0	0	0	0	0	0	0	0	0	0	US|0.9090|KU945930|NA;k:Fungi,p:Ascomycota,c:Sordariomycetes,o:Hypocreales
OTU1060	0	0	0	0	0	0	0	39	0	0	0	0	0	0	0	0	0	0	0	0	0	0	0	0	0	0	0	0	0	0	0	0	0	0	0	0	0	0	0	0	0	0	0	0	GS|100.0|MF161167|SH1651088.08FU;k:Fungi,p:Ascomycota,c:Orbiliomycetes,o:Orbiliales,f:Orbiliaceae,g:Hyalorbilia,s:Hyalorbilia lunata
OTU1061	0	0	0	0	63	0	0	0	0	0	0	0	0	0	0	0	0	0	0	0	0	0	0	0	0	0	0	0	0	0	0	0	0	0	0	0	0	0	0	0	0	0	0	0	GS|99.1|JX868634|NA;k:Fungi,p:Ascomycota,c:Sordariomycetes,o:Sordariales,f:Lasiosphaeriaceae,g:Cladorrhinum,s:Cladorrhinum bulbillosum
OTU1062	0	0	0	0	50	0	0	0	0	0	0	0	0	0	0	0	0	0	0	0	0	0	0	0	0	0	0	0	0	0	0	0	0	0	0	0	0	0	0	0	0	0	0	0	US|0.9110|MG418230|NA;k:Stramenopila,p:Oomycota,c:Oomycetes,o:Peronosporales
OTU1063	0	0	0	0	12	0	0	17	0	0	0	0	0	0	0	0	0	0	0	0	0	0	0	0	0	0	0	0	10	0	0	0	0	0	0	0	0	0	0	0	0	0	0	0	GS|100.0|MG574295|SH1553178.08FU;k:Fungi,p:Basidiomycota,c:Agaricomycetes,o:Polyporales,f:Steccherinaceae,g:Steccherinum,s:Steccherinum bourdotii
OTU1064	0	0	0	0	0	0	0	0	4	0	0	0	0	0	0	0	0	0	0	0	0	0	0	0	0	0	0	0	0	0	0	0	0	0	0	0	0	0	0	32	0	0	0	0	SS|0.9400|AY857509|SH1529629.08FU;k:Fungi,p:Ascomycota,c:Eurotiomycetes,o:Chaetothyriales,f:Herpotrichiellaceae,g:Cladophialophora,s:Cladophialophora arxii
OTU1065	0	0	0	0	48	0	0	0	0	0	0	0	0	0	0	0	0	0	0	0	0	0	0	0	0	0	0	0	0	0	0	0	0	0	0	0	0	0	0	0	0	0	0	0	US|0.9380|None;k:Fungi,p:Basidiomycota,c:Agaricomycetes,o:Agaricales
OTU1066	0	0	0	0	0	0	0	310	0	0	0	0	0	0	0	0	0	0	0	0	0	0	0	0	0	0	0	25	0	0	0	0	0	0	0	0	0	0	0	0	0	0	0	0	US|0.9380|UDB027235|NA;k:Fungi,p:Basidiomycota,c:Agaricomycetes,o:Boletales
OTU1067	0	0	0	0	0	0	53	0	0	0	0	0	0	0	0	0	0	0	0	0	0	0	0	0	0	0	0	0	0	0	0	0	0	0	0	0	0	0	0	0	0	0	0	0	GDL|99.2|MG417781|NA;
OTU1068	0	0	0	0	0	0	0	21	0	0	0	0	0	0	0	0	0	0	0	0	0	0	0	0	0	0	0	13	0	0	0	0	0	0	0	0	0	0	0	0	0	0	0	0	US|0.9110|UDB027235|NA;k:Fungi,p:Ascomycota,c:Pezizomycetes,o:Pezizales
OTU1069	0	0	0	0	0	0	0	0	0	0	0	0	0	0	0	0	0	0	0	0	0	0	0	0	0	0	0	0	0	0	0	0	47	0	0	0	0	0	0	0	0	0	0	0	GS|99.1|AY672923|SH1235351.08FU;k:Fungi,p:Basidiomycota,c:Agaricomycetes,o:Russulales,f:Peniophoraceae,g:Peniophora
OTU1070	4	0	0	0	32	0	0	0	0	0	0	0	0	0	0	0	0	0	0	0	0	0	0	0	0	0	0	0	0	0	0	0	0	0	0	0	0	0	0	0	0	0	0	0	GS|97.9|JN906027|NA;k:Fungi,p:Ascomycota,c:Sordariomycetes,o:Hypocreales
OTU1071	0	0	0	39	0	0	0	0	0	0	0	0	0	0	0	0	0	0	0	0	0	0	3	0	0	0	0	0	0	0	0	42	0	0	0	0	0	0	0	0	0	0	0	0	GS|99.7|JF681946|SH1566148.08FU;k:Fungi,p:Basidiomycota,c:Agaricomycetes,o:Agaricales,f:Psathyrellaceae,g:Coprinopsis
OTU1072	0	0	0	0	37	0	0	0	0	0	0	0	0	0	0	0	0	0	0	0	0	0	0	0	0	0	0	0	0	0	0	0	0	0	0	0	0	0	0	0	0	0	0	0	GS|100.0|LT608089|NA;k:Fungi,p:Basidiomycota,c:Tremellomycetes,o:Tremellales
OTU1073	31	0	0	0	0	0	0	0	0	0	0	0	0	0	0	0	0	0	0	0	0	0	2	0	0	0	2	0	0	0	0	0	0	0	0	0	0	0	0	0	0	0	0	0	US|0.9110|MH625116|NA;k:Fungi,p:Ascomycota,c:Dothideomycetes,o:Dothideales
OTU1074	0	0	0	0	0	12	10	0	0	0	0	0	0	0	0	0	0	0	0	0	0	0	0	0	0	0	0	0	0	0	6	0	0	0	0	0	0	0	0	0	0	0	0	0	US|0.9557|KF297075|SH1181258.08FU;k:Fungi,p:Ascomycota,c:Sordariomycetes
OTU1075	7	0	0	0	25	0	0	0	0	0	0	0	0	0	0	0	0	0	0	0	0	0	0	0	0	0	0	0	0	0	0	0	0	0	0	0	0	0	0	0	0	0	0	0	GS|100.0|MF034135|SH1182959.08FU;k:Fungi,p:Ascomycota,c:Dothideomycetes,o:Pleosporales,f:Torulaceae,g:Torula
OTU1076	7	39	0	0	0	0	0	0	0	0	0	0	0	0	0	0	0	0	0	0	0	0	0	0	0	0	0	0	0	0	0	0	0	0	0	0	0	0	0	0	0	0	0	0	GS|100.0|FJ758240|NA;k:Fungi,p:Ascomycota,c:Dothideomycetes,o:Myriangiales,f:Elsinoaceae
OTU1077	0	0	0	0	41	0	0	0	0	0	0	0	0	0	0	0	0	0	0	0	0	0	0	0	0	0	0	0	0	0	0	0	0	0	0	0	0	0	0	0	0	0	0	0	GS|98.9|JN906139|NA;k:Fungi,p:Ascomycota,c:Dothideomycetes,o:Pleosporales
OTU1078	0	0	0	0	0	20	19	0	0	8	0	0	0	0	0	0	0	0	0	0	0	0	0	11	0	0	0	0	0	16	0	0	0	0	0	0	0	0	0	0	0	0	0	0	GS|100.0|EU379229|SH1514619.08FU;k:Fungi,p:Chytridiomycota,c:Rhizophlyctidomycetes,o:Rhizophlyctidales,f:Rhizophlyctidaceae,g:Rhizophlyctis,s:Rhizophlyctis rosea
OTU1079	0	0	0	0	40	0	0	0	0	0	0	0	0	0	0	0	0	0	0	0	0	0	0	0	0	0	0	0	0	0	0	0	0	0	0	0	0	0	0	0	0	0	0	0	SS|0.9900|JN904626|NA;k:Fungi,p:Ascomycota,c:Dothideomycetes,o:Myriangiales
OTU1080	0	0	0	0	0	0	0	44	0	0	0	0	0	0	0	0	0	0	0	0	0	0	0	0	0	0	0	0	0	0	0	0	0	0	0	0	0	0	0	0	0	0	0	0	US|0.9380|MF965471|NA;k:Fungi,p:Basidiomycota,c:Agaricomycetes,o:Agaricales
OTU1081	28	0	0	0	0	0	0	0	0	0	0	0	0	0	0	0	0	0	0	0	0	0	6	0	0	0	0	0	0	0	0	0	0	0	0	0	0	0	0	0	0	0	0	0	SS|0.9900|KC965537|SH1223138.08FU;k:Fungi,p:Ascomycota,c:Dothideomycetes,o:Capnodiales
OTU1082	0	0	0	0	28	0	0	0	0	5	0	0	0	0	0	0	0	0	0	0	0	0	0	0	0	0	0	0	0	0	0	0	0	0	0	0	0	0	0	0	0	0	0	0	US|0.9438|JF945341|NA;k:Fungi,p:Ascomycota,c:Sordariomycetes
OTU1083	0	0	0	0	13	4	0	4	9	0	0	0	0	0	0	0	0	0	0	0	0	0	0	0	0	2	0	0	6	0	0	0	0	0	0	0	0	0	0	0	0	0	0	0	GS|100.0|KF800626|SH1595861.08FU;k:Fungi,p:Ascomycota,c:Dothideomycetes,o:Pleosporales
OTU1084	0	0	0	0	0	0	0	34	0	0	0	0	0	0	0	0	0	0	0	0	0	0	0	0	0	0	0	0	2	0	0	0	0	0	0	0	0	0	0	0	0	0	0	0	US|0.9110|MH624636|NA;k:Stramenopila,p:Oomycota,c:Oomycetes,o:Peronosporales
OTU1085	0	0	0	0	27	0	7	0	0	0	0	0	0	0	0	0	0	0	0	0	0	0	0	0	0	0	0	0	0	0	0	0	0	0	0	0	0	0	0	0	0	0	0	0	GS|99.5|MG244307|NA;k:Fungi,p:Basidiomycota,c:Cystobasidiomycetes,o:Erythrobasidiales,f:Erythrobasidiaceae,g:Erythrobasidium
OTU1086	17	0	0	0	11	0	0	0	0	0	0	0	0	0	0	0	0	0	0	0	0	0	0	0	0	0	0	0	0	0	0	0	0	0	0	0	0	0	0	0	0	0	0	0	GS|99.4|JF945032|NA;k:Fungi,p:Ascomycota,c:Dothideomycetes,o:Pleosporales
OTU1087	0	0	0	0	0	0	0	37	0	0	0	0	0	0	0	0	0	0	0	0	0	0	0	0	0	0	0	0	0	0	0	0	0	0	0	0	0	0	0	0	0	0	0	0	US|0.9034|None;k:Fungi,p:Basidiomycota,c:Tremellomycetes,o:Tremellales
OTU1088	0	0	0	0	0	0	0	0	0	0	0	0	0	0	0	0	0	0	0	0	0	0	0	0	50	0	0	0	0	0	0	0	0	0	0	0	0	0	0	0	0	0	0	0	SS|0.8000|KJ415561|SH1176834.08FU;k:Fungi,p:Ascomycota,c:Dothideomycetes,o:Pleosporales,f:Pleosporaceae
OTU1089	29	0	0	0	0	0	0	0	0	0	0	0	0	0	0	0	0	0	0	0	0	0	0	0	0	0	0	0	0	0	0	0	0	0	0	0	0	0	0	0	0	0	0	0	US|0.9090|FR774075|SH1176570.08FU;k:Fungi,p:Ascomycota,c:Sordariomycetes,o:Hypocreales
OTU1090	0	0	0	0	0	0	0	29	0	0	0	0	0	0	0	0	0	0	0	0	0	0	0	0	0	0	0	0	0	0	0	0	0	0	0	0	0	0	0	0	0	0	0	0	US|0.9138|None;k:Fungi,p:Basidiomycota,c:Tremellomycetes,o:Tremellales
OTU1091	41	0	0	0	18	0	0	0	0	0	0	0	0	0	0	0	0	0	0	0	0	0	17	0	10	0	0	0	0	0	0	0	0	0	0	0	0	0	0	0	0	0	0	0	US|0.9831|None;k:Rhizaria,p:Cercozoa
OTU1092	4	0	0	2	16	4	0	0	0	0	0	0	0	0	0	0	0	0	0	0	0	0	2	0	2	0	0	5	0	0	0	2	0	0	0	0	0	0	0	0	0	0	0	0	GS|99.4|KX514386|SH1171192.08FU;k:Fungi,p:Ascomycota,c:Sordariomycetes,o:Hypocreales,f:Nectriaceae,g:Thyronectria
OTU1093	0	17	0	0	0	0	0	13	0	0	0	0	0	0	0	0	0	0	0	0	0	0	0	0	0	0	0	0	0	0	0	0	0	0	0	0	0	0	0	0	0	0	0	0	US|0.9426|None;k:Fungi,p:Ascomycota,c:Sordariomycetes
OTU1094	0	0	0	0	5	0	15	10	0	0	0	0	0	0	0	0	0	0	0	0	0	0	0	0	0	0	0	0	0	0	0	0	0	0	0	0	0	0	0	0	0	0	0	0	GS|98.8|LT612274|NA;k:Fungi,p:Ascomycota,c:Dothideomycetes,o:Pleosporales
OTU1095	0	4	0	0	10	0	5	0	0	0	0	0	0	0	0	0	0	0	0	0	0	0	4	0	8	0	0	0	4	0	0	0	0	0	0	0	0	0	0	0	0	0	0	0	GS|100.0|AF000567|SH1540627.08FU;k:Fungi,p:Ascomycota,c:Sordariomycetes,o:Diaporthales,f:Diaporthaceae,g:Diaporthe,s:Diaporthe caulivora
OTU1096	25	3	0	0	49	4	0	3	0	0	0	0	0	0	0	0	0	0	0	0	0	0	0	0	0	0	0	0	0	0	0	0	0	0	0	0	0	0	0	0	0	0	0	0	GS|100.0|KJ701199|SH1613461.08FU;k:Fungi,p:Basidiomycota,c:Cystobasidiomycetes,f:Symmetrosporaceae,g:Symmetrospora,s:Symmetrospora coprosmae
OTU1097	0	0	0	0	0	0	0	0	0	0	0	0	0	0	0	0	0	0	0	0	0	0	0	0	0	0	0	0	0	0	0	0	0	0	0	0	0	0	0	0	0	0	56	0	GS|100.0|JQ759423|NA;k:Fungi,p:Ascomycota,c:Sordariomycetes,o:Coniochaetales,f:Coniochaetaceae,g:Coniochaeta,s:Coniochaeta acaciae
OTU1098	0	0	0	0	0	0	0	0	0	0	0	0	0	0	0	0	0	0	0	0	0	0	13	0	1	0	13	0	17	0	0	0	0	0	0	0	0	0	0	2	0	0	0	0	US|0.9207|None;k:Fungi,p:Ascomycota,c:Dothideomycetes,o:Dothideales
OTU1099	0	0	0	0	0	0	0	0	0	0	0	0	0	7	0	0	0	0	0	0	0	0	3	0	29	0	0	0	0	0	0	0	0	0	0	0	0	46	0	0	0	0	2	0	GS|97.2|KC345714|SH1645095.08FU;k:Fungi,p:Ascomycota,c:Sordariomycetes,o:Coniochaetales,f:Coniochaetaceae,g:Coniochaeta
OTU1100	26	0	0	0	0	0	0	5	0	0	0	0	0	0	0	0	0	0	0	0	0	0	0	0	0	0	0	0	0	0	0	0	0	0	0	0	0	0	0	0	0	0	0	0	GS|100.0|KT310034|SH1574082.08FU;k:Fungi,p:Ascomycota,c:Dothideomycetes,o:Pleosporales,f:Cucurbitariaceae,g:Pyrenochaetopsis,s:Pyrenochaetopsis pratorum
OTU1101	14	0	0	0	2	0	3	0	0	3	0	0	0	0	0	0	0	0	0	0	0	0	0	0	0	0	0	0	0	28	0	0	0	0	0	0	0	0	0	0	0	0	0	0	GS|100.0|AB809634|SH1649807.08FU;k:Fungi,p:Ascomycota,c:Dothideomycetes,o:Pleosporales,f:Dictyosporiaceae,g:Pseudocoleophoma,s:Pseudocoleophoma polygonicola
OTU1102	0	0	0	0	0	0	0	32	0	0	0	0	0	0	0	0	0	0	0	0	0	0	1	0	0	0	0	0	0	0	0	0	0	0	0	0	0	0	0	0	0	0	0	0	GSL|100.0|EU979125|NA;k:Fungi,p:Ascomycota,c:Sordariomycetes,o:Glomerellales,f:Glomerellaceae,g:Colletotrichum
OTU1103	24	5	0	0	0	0	0	3	0	0	0	0	0	0	0	0	0	0	0	0	0	0	0	0	0	0	0	0	0	0	0	0	0	0	0	0	0	0	0	0	0	0	0	0	GS|98.6|KT328734|SH1151201.08FU;k:Fungi,p:Basidiomycota,c:Tremellomycetes,o:Tremellales,f:Trimorphomycetaceae
OTU1104	0	0	0	0	0	0	0	0	0	0	0	0	0	0	0	0	0	0	0	0	0	0	0	2	0	0	0	0	48	0	0	1	0	0	0	0	0	0	0	0	0	0	0	0	US|0.9110|JX381204|NA;k:Fungi,p:Basidiomycota,c:Microbotryomycetes,o:Sporidiobolales
OTU1105	0	0	0	1	23	0	0	0	0	0	0	0	0	0	0	0	0	0	0	0	0	0	2	0	0	0	0	7	0	0	0	3	0	0	0	0	0	0	0	0	0	0	0	0	US|0.9110|None;k:Fungi,p:Ascomycota,c:Dothideomycetes,o:Pleosporales
OTU1106	19	0	0	0	0	0	10	0	0	0	0	0	0	0	0	0	0	0	0	0	0	0	0	0	0	0	0	0	0	0	0	0	0	0	0	0	0	0	0	0	0	0	0	0	GS|100.0|AB972781|SH1512592.08FU;k:Fungi,p:Basidiomycota,c:Agaricomycetes,o:Cantharellales,g:Burgoa,s:Burgoa verzuoliana
OTU1107	7	0	0	1	23	0	0	0	0	0	0	0	0	0	0	0	0	0	0	0	0	0	0	0	1	0	0	0	0	0	0	0	0	0	0	0	0	0	0	0	0	0	0	0	US|0.9110|None;k:Rhodoplantae,p:Rhodophyta,c:Florideophyceae,o:Gracilariales
OTU1108	4	0	0	0	8	10	0	8	0	0	0	0	0	0	0	0	0	0	0	0	0	0	0	8	6	0	0	3	0	0	0	0	0	0	0	0	0	0	0	0	0	0	0	0	GS|100.0|MH178710|SH1554923.08FU;k:Fungi,p:Ascomycota,c:Sordariomycetes,o:Xylariales,f:Xylariaceae,g:Biscogniauxia,s:Biscogniauxia atropunctata
OTU1109	0	0	0	0	0	0	31	0	0	0	0	0	0	0	0	0	0	0	0	0	0	0	0	0	0	0	0	0	0	0	0	0	0	0	0	0	0	0	0	0	0	0	0	0	GS|100.0|JF944921|NA;k:Fungi,p:Ascomycota,c:Dothideomycetes,o:Pleosporales
OTU1110	0	0	0	0	33	0	0	0	0	0	0	0	0	0	0	0	0	0	0	0	0	0	0	3	0	0	3	0	0	0	0	0	0	0	0	0	0	0	0	0	0	0	0	0	GS|100.0|EF504855|SH1505866.08FU;k:Fungi,p:Ascomycota,c:Dothideomycetes,o:Pleosporales,f:Pleosporaceae,g:Alternaria
OTU1111	0	0	0	0	10	0	0	7	0	0	0	0	0	0	0	0	0	0	0	0	0	0	2	0	15	0	0	0	0	0	0	0	0	0	0	0	0	0	0	0	0	0	0	0	GS|100.0|GQ293962|SH1628473.08FU;k:Fungi,p:Ascomycota,c:Sordariomycetes,o:Xylariales,f:Diatrypaceae,g:Peroneutypa,s:Peroneutypa scoparia
OTU1112	0	21	0	0	12	3	0	0	0	0	0	0	0	0	0	0	0	0	0	0	0	0	0	0	0	0	0	0	0	0	0	0	0	0	0	0	0	0	0	0	0	0	0	0	GS|98.1|MF528347|NA;k:Fungi,p:Ascomycota,c:Leotiomycetes,o:Helotiales,f:Hyaloscyphaceae
OTU1113	0	0	0	2	0	0	0	0	0	0	0	0	0	0	0	0	0	0	0	0	0	0	1	0	1	0	0	11	24	5	2	0	0	0	0	0	0	0	0	1	0	0	0	0	US|0.9161|JX349825|NA;k:Fungi,p:Ascomycota,c:Sordariomycetes,o:Hypocreales
OTU1114	0	0	0	0	10	0	0	0	0	0	0	0	0	0	0	0	0	0	0	0	0	0	0	0	0	0	0	0	0	0	0	0	0	0	0	0	0	0	0	0	0	0	0	28	SS|1.0000|KY379724|SH1558337.08FU;k:Fungi,p:Ascomycota,c:Dothideomycetes,o:Pleosporales
OTU1115	0	0	0	0	0	0	7	0	0	0	0	0	0	0	0	0	0	0	0	0	0	0	0	0	0	0	24	0	0	0	0	0	0	0	0	0	0	0	0	0	0	0	0	0	GS|98.1|KR935545|NA;k:Fungi,p:Ascomycota,c:Sordariomycetes,o:Hypocreales
OTU1116	0	22	0	0	0	0	0	0	0	0	0	0	0	0	0	0	0	0	0	0	0	0	0	80	0	0	0	0	0	0	1	0	0	0	0	0	0	0	0	0	0	0	0	0	US|0.9380|None;k:Fungi,p:Ascomycota,c:Sordariomycetes,o:Hypocreales
OTU1117	0	30	0	0	0	0	0	0	0	0	0	0	0	0	0	0	0	0	0	0	0	0	0	0	0	0	0	0	0	0	0	0	0	0	0	0	0	0	0	0	0	0	0	0	GS|100.0|KM216343|NA;k:Fungi,p:Basidiomycota,c:Tremellomycetes,o:Tremellales,f:Bulleribasidiaceae,g:Vishniacozyma,s:Vishniacozyma victoriae
OTU1118	6	0	0	0	20	0	0	0	0	0	0	0	0	0	0	0	0	0	0	0	0	0	0	0	0	0	0	0	0	0	0	0	0	0	0	0	0	0	0	0	0	0	0	0	GS|97.9|JX042758|SH1155982.08FU;k:Fungi,p:Basidiomycota,c:Tremellomycetes,o:Tremellales,f:Tremellaceae,g:Tremella
OTU1119	0	0	0	20	0	0	0	0	0	0	0	0	0	0	0	0	0	0	0	0	0	0	1	0	0	0	0	0	0	0	0	16	0	0	0	0	0	0	0	0	0	0	0	0	US|0.9025|KU702358|SH1554164.08FU;k:Fungi,p:Ascomycota,c:Sordariomycetes,o:Hypocreales
OTU1120	0	0	0	0	23	5	0	0	0	0	0	0	0	0	0	0	0	0	0	0	0	0	0	0	0	2	0	0	0	2	0	0	0	0	0	0	0	0	0	0	0	0	0	10	US|0.9138|MF530493|NA;k:Stramenopila,p:Oomycota,c:Oomycetes,o:Peronosporales
OTU1121	0	0	0	0	0	12	0	0	0	28	0	0	0	0	0	0	0	0	0	0	0	0	0	0	0	0	0	0	0	13	1	0	0	0	0	0	0	0	0	0	0	0	0	0	GS|100.0|MG004735|SH1576416.08FU;k:Fungi,p:Ascomycota,c:Sordariomycetes,o:Xylariales,f:Xylariaceae
OTU1122	0	0	0	2	27	0	0	4	0	0	0	0	0	0	0	0	0	0	0	0	0	0	3	0	0	0	0	3	3	0	0	0	0	0	0	0	0	0	0	0	0	0	0	0	GS|100.0|JQ178359|SH1515713.08FU;k:Fungi,p:Ascomycota,c:Eurotiomycetes,o:Eurotiales,f:Trichocomaceae,g:Rasamsonia,s:Rasamsonia composticola
OTU1123	0	0	0	0	33	0	0	0	0	0	0	0	0	0	0	0	0	0	0	0	0	0	0	0	0	0	0	0	0	0	0	0	0	0	0	0	0	0	0	0	0	0	0	0	SS|1.0000|GQ508917|NA;k:Fungi,p:Ascomycota,c:Dothideomycetes,o:Myriangiales
OTU1124	36	0	0	0	0	0	0	0	0	0	0	0	0	0	0	0	0	0	0	0	0	0	0	0	0	0	0	0	0	0	0	0	0	0	0	0	0	0	0	0	0	0	0	0	US|0.9340|MF692970|SH1149270.08FU;k:Fungi,p:Ascomycota,c:Sordariomycetes
OTU1125	0	0	0	5	0	0	0	0	8	0	0	0	0	0	0	0	0	0	0	0	0	0	0	0	0	0	0	2	36	2	0	8	0	0	0	0	0	0	0	0	0	0	0	3	SS|0.9900|KX176108|NA;k:Fungi,p:Ascomycota,c:Sordariomycetes,o:Coniochaetales,f:Coniochaetaceae,g:Coniochaeta
OTU1126	0	0	1	0	0	0	31	0	0	0	0	0	0	0	0	0	0	0	0	0	0	0	0	0	0	0	3	0	0	0	0	0	0	0	0	0	0	0	0	0	0	0	3	0	SS|0.9700|FJ217322|NA;k:Fungi,p:Ascomycota,c:Sordariomycetes,o:Sordariales,f:Sordariaceae
OTU1127	0	0	0	0	25	0	0	0	0	0	0	0	0	0	0	0	0	0	0	0	0	0	0	0	0	0	0	0	0	0	0	0	0	0	0	0	0	0	0	0	0	0	0	0	SS|0.9800|KP843447|SH1652601.08FU;k:Fungi,p:Ascomycota,c:Orbiliomycetes,o:Orbiliales,f:Orbiliaceae
OTU1128	46	0	0	0	0	0	0	9	5	0	0	0	0	0	0	0	0	0	0	0	0	0	0	0	0	0	0	0	0	0	0	0	0	0	0	0	0	0	0	0	0	0	0	0	GS|99.5|KY821997|NA;k:Fungi,p:Basidiomycota,c:Tremellomycetes,o:Tremellales
OTU1129	4	0	0	0	18	0	5	7	0	0	0	0	0	0	0	0	0	0	0	0	0	0	0	0	0	0	0	0	0	0	0	0	0	0	0	0	0	0	0	0	0	0	0	0	GS|99.5|GQ512040|NA;k:Fungi,p:Ascomycota,c:Dothideomycetes,o:Valsariales,f:Valsariaceae,g:Valsaria,s:Valsaria insitiva
OTU1130	0	0	0	0	0	0	0	0	0	0	0	0	0	0	0	0	0	0	0	0	0	0	0	0	0	0	0	0	0	0	0	0	0	0	0	0	0	0	0	8	0	3	51	0	GS|100.0|KT264652|NA;k:Fungi,p:Ascomycota,c:Sordariomycetes,o:Coniochaetales,f:Coniochaetaceae,g:Coniochaeta
OTU1131	0	0	0	25	0	0	3	0	0	18	0	0	0	0	0	0	0	0	0	0	0	0	0	0	0	0	0	0	0	0	0	35	0	0	0	0	0	0	0	0	0	0	0	0	SS|1.0000|LC015701|SH1190686.08FU;k:Fungi,p:Ascomycota,c:Sordariomycetes,o:Pleurotheciales,f:Pleurotheciaceae
OTU1132	0	0	0	0	27	0	0	0	0	0	0	0	0	0	0	0	0	0	0	0	0	0	0	0	0	0	0	0	0	0	0	0	0	0	0	0	0	0	0	0	0	0	0	0	GS|97.0|KC965661|SH1155884.08FU;k:Fungi,p:Ascomycota,c:Leotiomycetes,o:Helotiales
OTU1133	0	0	0	0	37	8	0	0	0	0	0	0	0	0	0	0	0	0	0	0	0	0	0	0	0	2	0	3	0	0	0	0	0	0	0	0	0	0	0	0	0	0	0	0	GS|100.0|FJ820729|SH1573190.08FU;k:Fungi,p:Ascomycota,c:Dothideomycetes,o:Pleosporales,f:Periconiaceae,g:Periconia,s:Periconia cookei
OTU1134	8	3	2	0	12	0	0	0	0	0	0	0	0	0	0	0	0	0	0	0	0	0	12	0	15	0	2	8	2	0	7	3	0	0	0	0	0	0	0	0	0	0	0	0	GSL|100.0|KT695374|SH1560818.08FU;k:Fungi,p:Basidiomycota,c:Agaricomycetes,o:Agaricales,f:Psathyrellaceae,g:Coprinellus
OTU1135	0	0	0	0	24	0	0	4	0	0	0	0	0	0	0	0	0	0	0	0	0	0	0	0	0	0	0	0	0	0	0	0	0	0	0	0	0	0	0	0	0	0	0	0	GS|98.2|JN906041|NA;k:Fungi,p:Ascomycota,c:Sordariomycetes,o:Hypocreales
OTU1136	0	0	0	0	23	0	0	5	0	0	0	0	0	0	0	0	0	0	0	0	0	0	0	0	0	0	0	0	0	0	0	0	0	0	0	0	0	0	0	0	0	0	0	0	GS|100.0|HQ623549|NA;k:Fungi,p:Basidiomycota,c:Tremellomycetes,o:Tremellales,f:Tremellaceae,g:Tremella
OTU1137	0	31	0	0	0	0	0	0	0	0	0	0	0	0	0	0	0	0	0	0	0	0	0	0	0	0	0	0	0	0	0	0	0	0	0	0	0	0	0	0	0	0	0	0	GS|97.0|KY768113|NA;k:Fungi,p:Ascomycota,c:Sordariomycetes,o:Hypocreales
OTU1138	0	21	1	0	3	0	0	0	0	0	0	0	0	0	0	0	0	0	0	0	0	0	0	0	7	0	0	0	0	1	3	0	0	0	0	0	0	0	0	0	0	0	0	0	GSL|100.0|KM279964|NA;k:Fungi,p:Ascomycota,c:Sordariomycetes,o:Sordariales,f:Sordariaceae
OTU1139	0	0	0	0	0	0	0	0	0	0	0	0	0	0	0	0	0	0	0	0	0	0	0	0	0	0	34	0	0	0	0	0	0	0	0	0	0	0	0	0	0	0	0	0	GS|100.0|HG936947|SH1650961.08FU;k:Fungi,p:Ascomycota,c:Sordariomycetes,o:Sordariales,f:Lasiosphaeriaceae,g:Podospora
OTU1140	0	0	0	0	0	3	10	0	0	0	0	0	0	0	0	0	0	0	0	0	0	0	0	32	0	1	7	0	0	0	0	0	0	0	0	0	0	0	0	0	0	0	0	0	US|0.8882|None;k:Fungi,p:Basidiomycota,c:Agaricomycetes,o:Polyporales
OTU1141	0	0	0	0	28	0	0	0	0	0	0	0	0	0	0	0	0	0	0	0	0	0	0	0	0	0	0	0	0	0	0	0	0	0	0	0	0	0	0	0	0	0	0	0	GS|99.5|AY969500|SH1155383.08FU;k:Fungi,p:Basidiomycota,c:Microbotryomycetes,o:Sporidiobolales,f:Sporidiobolaceae,g:Rhodotorula
OTU1142	0	18	1	0	0	4	0	0	0	78	0	0	0	0	0	0	0	0	0	0	0	0	1	7	0	1	0	0	0	40	4	0	0	0	0	0	0	0	0	0	0	0	0	0	GS|100.0|KF800350|SH1647401.08FU;k:Fungi,p:Ascomycota,c:Dothideomycetes,o:Venturiales,f:Sympoventuriaceae
OTU1143	0	0	0	0	0	0	0	0	0	0	0	0	0	0	0	0	0	0	0	0	0	0	3	0	4	0	4	7	5	1	0	6	0	0	0	0	0	0	0	0	0	0	0	0	GSL|100.0|MF062221|SH1557455.08FU;k:Fungi,p:Basidiomycota,c:Tremellomycetes,o:Filobasidiales,f:Filobasidiaceae,g:Naganishia,s:Naganishia friedmannii
OTU1144	0	0	0	0	19	5	0	0	0	0	0	0	0	0	0	0	0	0	0	0	0	0	0	0	0	0	0	0	0	0	0	0	0	0	0	0	0	0	0	0	0	0	0	0	GS|100.0|KX394553|SH1573195.08FU;k:Fungi,p:Ascomycota,c:Dothideomycetes,o:Pleosporales,f:Periconiaceae,g:Periconia
OTU1145	0	0	0	0	0	0	0	29	0	0	0	0	0	0	0	0	0	0	0	0	0	0	0	0	0	0	0	0	0	0	0	0	0	0	0	0	0	0	0	0	0	0	0	0	GS|100.0|GQ511274|NA;k:Fungi,p:Ascomycota,c:Dothideomycetes,o:Pleosporales
OTU1146	0	0	0	0	0	0	0	0	0	65	0	0	0	0	0	0	0	0	0	0	0	0	0	0	0	0	0	0	0	0	0	0	0	0	0	0	0	0	0	0	0	0	0	0	SS|1.0000|UDB025191|SH1182525.08FU;k:Fungi,p:Basidiomycota,c:Agaricomycetes,o:Auriculariales
OTU1147	0	0	0	0	20	0	0	0	0	0	0	0	0	0	0	0	0	0	0	0	0	0	0	0	27	0	0	0	0	0	0	0	0	0	0	0	0	0	0	0	0	0	0	0	GS|100.0|KM373259|NA;k:Fungi,p:Basidiomycota,c:Agaricomycetes,o:Phallales,f:Phallaceae,g:Mutinus,s:Mutinus caninus
OTU1148	0	0	0	0	0	0	0	0	0	0	0	0	0	0	0	0	0	0	0	0	0	0	0	0	0	0	0	0	0	0	0	0	0	0	0	0	0	0	0	28	0	6	50	1	US|0.9090|EF159199|SH1645097.08FU;k:Fungi,p:Ascomycota,c:Sordariomycetes,o:Hypocreales
OTU1149	0	0	0	0	9	6	0	0	0	0	0	0	0	0	0	0	0	0	0	0	0	0	8	0	0	0	0	0	5	0	0	0	0	0	0	0	0	0	0	0	0	0	0	0	GSL|100.0|AF145323|SH1556741.08FU;k:Fungi,p:Basidiomycota,c:Tremellomycetes,o:Filobasidiales,f:Filobasidiaceae,g:Goffeauzyma
OTU1150	0	0	2	0	0	0	0	0	0	3	0	0	0	0	0	0	0	0	0	0	0	0	0	0	0	0	6	0	0	33	9	0	0	0	0	0	0	0	0	0	0	0	0	0	GS|97.2|JX388254|NA;k:Fungi,p:Ascomycota,c:Sordariomycetes
OTU1151	0	0	0	0	11	0	6	7	0	3	0	0	0	0	0	0	0	0	0	0	0	0	0	0	0	0	2	0	2	0	0	0	0	0	0	0	0	0	0	0	0	0	0	0	GS|100.0|MH178739|SH1507891.08FU;k:Fungi,p:Ascomycota,c:Sordariomycetes,o:Xylariales,f:Xylariaceae
OTU1152	30	0	0	0	0	0	0	0	0	0	0	0	0	0	0	0	0	0	0	0	0	0	0	0	0	0	0	0	0	0	0	0	0	0	0	0	0	0	0	0	0	0	0	0	US|0.9207|KF274466|SH1182335.08FU;k:Fungi,p:Basidiomycota,c:Tremellomycetes,o:Tremellales
OTU1153	0	0	0	0	0	0	52	0	0	0	0	0	0	0	0	0	0	0	0	0	0	0	0	0	0	0	0	0	0	0	0	0	0	0	0	0	0	0	0	0	0	0	0	0	GDL|100.0|KF221419|NA;
OTU1154	0	0	0	2	0	0	0	24	0	0	0	0	0	0	0	0	0	0	0	0	0	0	11	0	0	0	0	3	0	0	0	0	0	0	0	0	0	0	0	0	0	0	0	0	US|0.9380|MG418024|NA;k:Viridiplantae,p:Anthophyta,c:Eudicotyledonae,o:Lamiales
OTU1155	3	0	0	0	0	0	22	0	0	0	0	0	0	0	0	0	0	0	0	0	0	0	0	0	0	0	0	0	0	0	0	0	0	0	0	0	0	0	0	0	0	0	0	0	SS|0.8300|LC228052|SH1615601.08FU;k:Fungi,p:Ascomycota,c:Sordariomycetes,o:Sordariales,f:Chaetomiaceae,g:Humicola,s:Humicola grisea
OTU1156	0	4	2	1	0	3	3	0	0	0	0	0	0	0	0	0	0	0	0	0	0	0	0	15	0	0	0	0	0	0	2	0	0	0	0	0	0	0	0	0	0	0	0	0	GDL|100.0|EU480333|SH1558376.08FU;k:Fungi
OTU1157	0	0	0	0	0	0	0	0	0	0	0	0	0	0	0	0	0	0	0	0	0	0	0	0	0	0	28	0	0	0	0	0	0	0	0	0	0	0	0	0	0	0	0	0	GS|100.0|KJ772505|SH1564448.08FU;k:Fungi,p:Ascomycota,c:Leotiomycetes,o:Helotiales,f:Helotiaceae,g:Scytalidium,s:Scytalidium album
OTU1158	27	0	5	0	0	0	0	0	0	3	0	0	0	0	0	0	0	0	0	0	0	0	0	0	0	0	0	0	0	0	4	0	0	0	0	0	0	0	0	0	0	0	0	16	GS|98.9|EU075190|SH1559869.08FU;k:Fungi,p:Basidiomycota,c:Cystobasidiomycetes,f:Microsporomycetaceae,g:Microsporomyces,s:Microsporomyces pini
OTU1159	0	0	0	0	10	9	0	3	0	0	0	0	0	0	0	0	0	0	0	0	0	0	12	0	37	0	0	0	0	0	0	0	0	0	0	0	0	0	0	0	0	0	0	0	GS|100.0|FJ790855|SH1614261.08FU;k:Fungi,p:Ascomycota,c:Sordariomycetes,o:Xylariales,f:Diatrypaceae,g:Eutypella,s:Eutypella vitis
OTU1160	0	0	0	0	30	4	0	0	0	0	0	0	0	0	0	0	0	0	0	0	0	0	0	0	0	0	0	0	0	0	0	1	0	0	0	0	0	0	0	0	0	0	0	0	GS|100.0|GQ166906|SH1569071.08FU;k:Fungi,p:Basidiomycota,c:Agaricomycetes,o:Agaricales,f:Entolomataceae,g:Entoloma,s:Entoloma abortivum
OTU1161	0	0	0	0	0	0	0	0	0	28	0	0	0	0	0	0	0	0	0	0	0	0	0	0	0	0	0	0	0	0	0	0	0	0	0	0	0	0	0	0	0	0	0	0	US|0.9045|MG213738|SH1244730.08FU;k:Fungi,p:Ascomycota,c:Sordariomycetes,o:Hypocreales
OTU1162	6	0	0	0	16	0	0	0	0	0	0	0	0	0	0	0	0	0	0	0	0	0	0	2	0	0	0	3	0	0	0	0	0	0	0	0	0	0	0	0	0	0	0	0	US|0.9383|LC204547|NA;k:Fungi,p:Ascomycota,c:Sordariomycetes
OTU1163	0	0	0	0	63	0	0	0	0	0	0	0	0	0	0	0	0	0	0	0	0	0	0	0	0	0	0	0	0	0	0	0	0	0	0	0	0	0	0	0	0	0	0	0	US|0.9110|JX031458|NA;k:Stramenopila,p:Oomycota,c:Oomycetes,o:Peronosporales
OTU1164	0	0	0	0	0	0	0	55	0	0	0	0	0	0	0	0	0	0	0	0	0	0	0	0	0	0	0	0	0	0	0	0	0	0	0	0	0	0	0	0	0	0	0	0	US|0.9340|AJ875342|SH1243126.08FU;k:Fungi,p:Ascomycota,c:Sordariomycetes
OTU1165	8	0	0	0	11	0	9	0	0	0	0	0	0	0	0	0	0	0	0	0	0	0	0	0	0	0	0	0	0	0	0	0	0	0	0	0	0	0	0	0	0	0	0	0	GSL|100.0|KY458473|SH1525452.08FU;k:Fungi,p:Ascomycota,c:Dothideomycetes,o:Pleosporales
OTU1166	0	0	1	0	11	8	0	7	0	13	0	0	0	0	0	0	0	0	0	0	0	0	2	0	0	0	0	0	0	2	2	0	0	0	0	0	0	0	0	0	0	0	0	0	GSL|100.0|MF039208|SH1549900.08FU;k:Fungi,p:Ascomycota,c:Eurotiomycetes,o:Eurotiales,f:Aspergillaceae,g:Aspergillus
OTU1167	0	0	0	1	15	0	0	6	0	0	0	0	0	0	0	0	0	0	0	0	0	0	0	0	0	0	0	0	0	0	0	1	0	0	0	0	0	0	0	0	0	0	0	0	GS|100.0|AY969387|SH1646627.08FU;k:Fungi,p:Basidiomycota,c:Microbotryomycetes,f:Chrysozymaceae,g:Oberwinklerozyma,s:Oberwinklerozyma yarrowii
OTU1168	0	0	0	0	20	0	0	0	0	0	0	0	0	0	0	0	0	0	0	0	0	0	0	0	0	0	0	0	0	0	0	0	0	0	0	0	0	0	0	0	0	0	0	0	GS|100.0|KU182505|SH1522793.08FU;k:Fungi,p:Basidiomycota,c:Tremellomycetes,o:Tremellales,f:Bulleribasidiaceae,g:Hannaella,s:Hannaella oryzae
OTU1169	0	0	0	0	25	0	0	0	0	0	0	0	0	0	0	0	0	0	0	0	0	0	0	0	0	0	0	0	0	0	0	0	0	0	0	0	0	0	0	0	0	0	0	0	GS|100.0|LC014563|SH1564712.08FU;k:Fungi,p:Ascomycota,c:Dothideomycetes,o:Pleosporales,f:Lentitheciaceae,g:Keissleriella,s:Keissleriella quadriseptata
OTU1170	0	0	0	0	57	0	0	4	0	0	0	0	0	0	0	0	0	0	0	0	0	0	0	0	0	0	0	0	0	0	0	0	0	0	0	0	0	0	0	0	0	0	0	0	GS|98.3|JF945236|NA;k:Fungi,p:Ascomycota,c:Eurotiomycetes,o:Chaetothyriales,f:Chaetothyriaceae,g:Ceramothyrium,s:Ceramothyrium carniolicum
OTU1171	5	0	0	0	4	0	3	4	0	0	0	0	0	0	0	0	0	0	0	0	0	0	0	0	0	0	0	0	14	0	0	0	0	0	0	0	0	0	0	0	0	0	0	0	GS|98.2|MH211787|SH1509245.08FU;k:Fungi,p:Basidiomycota,c:Agaricomycetes,o:Cantharellales,f:Botryobasidiaceae,g:Botryobasidium
OTU1172	0	0	0	0	22	0	0	0	6	0	0	0	0	0	0	0	0	0	0	0	0	0	2	0	0	0	0	0	2	0	0	0	0	0	0	0	0	0	0	0	0	0	0	0	GSL|100.0|FJ545253|SH1650088.08FU;k:Fungi,p:Basidiomycota,c:Tremellomycetes,o:Cystofilobasidiales,f:Cystofilobasidiaceae,g:Cystofilobasidium
OTU1173	13	0	0	0	24	0	3	54	0	0	0	0	0	0	0	0	0	0	0	0	0	0	0	0	0	0	0	8	0	0	0	0	0	0	0	0	0	0	0	0	0	0	0	0	US|0.9207|FJ235874|SH1646820.08FU;k:Ichthyosporia,c:Ichthyosporea,o:Dermocystida
OTU1174	24	5	0	0	10	0	0	0	0	0	0	0	0	0	0	0	0	0	0	0	0	0	10	9	2	0	0	0	0	0	2	1	0	0	0	0	0	0	0	0	0	0	0	0	US|0.8882|MG434089|NA;k:Fungi,p:Basidiomycota,c:Agaricomycetes,o:Atheliales
OTU1175	0	0	0	0	16	4	5	0	0	0	0	0	0	0	0	0	0	0	0	0	0	0	0	0	0	0	0	0	0	0	0	0	0	0	0	0	0	0	0	0	0	0	0	0	GS|100.0|GQ510319|NA;k:Fungi,p:Basidiomycota,c:Tremellomycetes,o:Tremellales
OTU1176	0	166	24	244	956	172	42	169	18	56	0	0	0	0	0	0	0	0	0	0	0	0	30	1596	13910	80	40	194	4963	2	38	369	0	241	1	3	0	1	0	0	0	0	0	1	GDL|97.7|JX361560|NA;
OTU1177	0	17	0	0	0	0	0	0	0	3	0	0	0	0	0	0	0	0	0	0	0	0	0	0	0	0	5	0	0	0	0	0	0	0	0	0	0	0	0	0	0	0	0	0	GS|100.0|KT269495|SH1525130.08FU;k:Fungi,p:Ascomycota,c:Dothideomycetes,o:Pleosporales,f:Phaeosphaeriaceae,g:Phaeosphaeria
OTU1178	3	0	0	0	11	0	0	0	0	0	0	0	0	0	0	0	0	0	0	0	0	0	4	0	20	0	0	0	2	0	0	0	0	0	0	0	0	0	0	0	0	0	0	0	US|0.9380|KU582299|SH1567387.08FU;k:Stramenopila,p:Oomycota,c:Oomycetes,o:Peronosporales
OTU1179	0	0	0	0	0	0	0	0	0	0	0	0	0	0	0	0	0	0	0	0	0	0	0	0	0	0	0	0	0	0	0	0	32	0	0	0	0	0	0	0	0	0	0	0	US|0.9207|None;k:Fungi,p:Ascomycota,c:Sordariomycetes,o:Hypocreales
OTU1180	8	0	0	0	4	0	0	7	0	0	0	0	0	0	0	0	0	0	0	0	0	0	34	0	0	0	0	0	0	0	0	0	0	0	0	0	0	0	0	0	0	0	0	0	GS|99.7|MG434162|NA;k:Fungi,p:Chytridiomycota,c:Spizellomycetes,o:Spizellomycetales,f:Powellomycetaceae,g:Powellomyces
OTU1181	0	0	0	0	2	0	0	0	13	0	0	0	0	0	0	0	0	0	0	0	0	0	28	0	0	0	2	0	0	0	0	0	0	0	0	0	0	0	0	0	0	0	0	0	US|0.9340|MF529738|NA;k:Fungi,p:Ascomycota,c:Sordariomycetes
OTU1182	28	0	0	0	2	0	0	0	0	0	0	0	0	0	0	0	0	0	0	0	0	0	0	0	0	0	0	0	0	0	0	0	0	0	0	0	0	0	0	0	0	0	0	0	SS|1.0000|Y17136|SH1224173.08FU;k:Viridiplantae,p:Bryophyta,c:Bryopsida,o:Dicranales,f:Ditrichaceae,g:Ceratodon,s:Ceratodon purpureus
OTU1183	0	0	0	0	0	0	16	0	0	0	0	0	0	0	0	0	0	0	0	0	0	0	0	0	0	0	0	0	0	0	0	0	0	0	0	0	0	0	0	0	0	0	5	0	SS|0.9300|HQ115689|SH1615601.08FU;k:Fungi,p:Ascomycota,c:Sordariomycetes,o:Sordariales,f:Chaetomiaceae,g:Humicola,s:Humicola grisea
OTU1184	0	0	0	0	0	0	0	0	0	10	0	0	0	0	0	0	0	0	0	0	0	0	0	0	0	0	0	0	0	16	0	0	0	0	0	0	0	0	0	0	0	0	0	0	US|0.9438|MF965808|NA;k:Fungi,p:Ascomycota,c:Sordariomycetes
OTU1185	0	0	0	0	0	33	0	0	0	0	0	0	0	0	0	0	0	0	0	0	0	0	0	0	0	0	0	0	0	0	0	0	0	0	0	0	0	0	0	0	0	0	0	0	SS|0.9700|LC271384|SH1527936.08FU;k:Fungi,p:Ascomycota,c:Leotiomycetes,o:Erysiphales,f:Erysiphaceae,g:Erysiphe
OTU1186	32	0	0	0	0	0	0	8	0	4	0	0	0	0	0	0	0	0	0	0	0	0	0	0	0	0	0	0	0	0	0	0	0	0	0	0	0	0	0	0	0	0	0	0	GSL|100.0|LC171647|SH1525100.08FU;k:Fungi,p:Ascomycota,c:Dothideomycetes,o:Pleosporales
OTU1187	0	0	0	0	5	0	0	6	0	0	0	0	0	0	0	0	0	0	0	0	0	0	11	0	0	0	0	6	0	0	0	0	0	0	0	0	0	0	0	0	0	0	0	0	GSL|100.0|LC317765|SH1575396.08FU;k:Fungi,p:Ascomycota,c:Sordariomycetes,o:Microascales,f:Microascaceae,g:Pseudallescheria,s:Pseudallescheria boydii
OTU1188	0	0	0	0	26	0	0	0	0	0	0	0	0	0	0	0	0	0	0	0	0	0	0	0	0	0	0	0	0	0	0	0	0	0	0	0	0	0	0	0	0	0	0	0	GS|97.8|FJ761944|NA;k:Fungi,p:Ascomycota,c:Eurotiomycetes,o:Chaetothyriales,f:Herpotrichiellaceae,g:Rhinocladiella
OTU1189	16	0	0	0	21	0	0	5	0	0	0	0	0	0	0	0	0	0	0	0	0	0	19	0	31	0	0	0	0	0	0	1	0	0	0	0	0	0	0	0	0	0	0	0	US|0.8882|None;k:Stramenopila,p:Oomycota,c:Oomycetes,o:Peronosporales
OTU1190	0	0	1	0	12	0	0	0	0	0	0	0	0	0	0	0	0	0	0	0	0	0	4	4	0	0	0	0	10	0	0	0	0	0	0	0	0	0	0	0	0	0	0	0	GS|100.0|KR611887|SH1525446.08FU;k:Fungi,p:Ascomycota,c:Dothideomycetes,o:Pleosporales,f:Didymosphaeriaceae,g:Paracamarosporium,s:Paracamarosporium fagi
OTU1191	0	0	0	0	0	0	0	6	0	0	0	0	0	0	0	0	0	0	0	0	0	0	12	0	18	0	0	6	0	0	0	0	0	0	0	0	0	0	0	0	0	0	0	0	US|0.9380|None;k:Fungi,p:Basidiomycota,c:Agaricomycetes,o:Polyporales
OTU1192	0	0	0	0	0	0	0	0	24	0	0	0	0	0	0	0	0	0	0	0	0	0	0	0	0	0	0	0	0	0	0	0	0	0	0	0	0	0	0	0	0	0	0	0	GS|100.0|MH430366|NA;k:Fungi,p:Ascomycota,c:Sordariomycetes,o:Hypocreales
OTU1193	0	0	0	0	0	0	0	0	0	0	0	0	0	0	0	0	0	0	0	0	0	0	0	0	0	0	0	0	0	0	0	0	26	0	0	0	0	0	0	0	0	0	0	0	US|0.9396|JX043123|SH1521457.08FU;k:Fungi,p:Ascomycota,c:Sordariomycetes
OTU1194	34	0	0	0	0	0	0	0	0	0	0	0	0	0	0	0	0	0	0	0	0	0	0	0	0	0	0	0	0	0	0	0	0	0	0	0	2	0	0	0	0	0	0	0	US|0.9380|None;k:Rhodoplantae,p:Rhodophyta,c:Florideophyceae,o:Gracilariales
OTU1195	7	0	0	0	33	0	4	5	0	0	0	0	0	0	0	0	0	0	0	0	0	0	0	0	0	0	0	0	0	0	0	0	0	0	0	0	0	0	0	0	0	0	0	0	US|0.9380|None;k:Stramenopila,p:Oomycota,c:Oomycetes,o:Peronosporales
OTU1196	9	0	0	0	0	0	5	14	4	0	0	0	0	0	0	0	0	0	0	0	0	0	0	0	0	0	0	0	0	0	0	0	0	0	0	0	0	0	0	0	0	0	0	0	GSL|100.0|MG198760|SH1556067.08FU;k:Fungi,p:Basidiomycota,c:Tremellomycetes,o:Cystofilobasidiales,f:Mrakiaceae,g:Itersonilia,s:Itersonilia perplexans
OTU1197	14	0	0	1	0	0	0	0	4	0	0	0	0	0	0	0	0	0	0	0	0	0	2	0	13	0	0	0	4	0	0	0	0	0	0	0	0	0	0	0	0	0	0	0	GS|97.6|JX898596|SH1242210.08FU;k:Fungi,p:Monoblepharomycota,c:Monoblepharidomycetes,o:Monoblepharidales
OTU1198	0	5	0	0	16	0	3	8	0	0	0	0	0	0	0	0	0	0	0	0	0	0	0	0	0	0	0	0	0	0	0	0	0	0	0	0	0	0	0	0	0	0	0	0	GS|100.0|KJ735074|SH1528207.08FU;k:Fungi,p:Basidiomycota,c:Tremellomycetes,o:Tremellales,f:Bulleribasidiaceae,g:Vishniacozyma,s:Vishniacozyma victoriae
OTU1199	0	0	0	0	0	0	0	23	0	0	0	0	0	0	0	0	0	0	0	0	0	0	0	0	0	0	0	0	0	0	0	0	0	0	0	0	0	0	0	0	0	0	0	0	GS|98.9|KJ869114|SH1235291.08FU;k:Fungi,p:Ascomycota,c:Dothideomycetes,o:Pleosporales,f:Phaeosphaeriaceae,g:Phaeosphaeria,s:Phaeosphaeria poagena
OTU1200	0	23	0	0	0	0	0	0	0	0	0	0	0	0	0	0	0	0	0	0	0	0	0	0	0	0	0	0	0	0	0	0	0	0	0	0	0	0	0	0	0	0	0	0	GS|100.0|EF029238|SH1523069.08FU;k:Fungi,p:Ascomycota,c:Leotiomycetes,o:Helotiales,f:Helotiaceae,g:Helicodendron,s:Helicodendron luteoalbum
OTU1201	0	0	0	0	27	7	0	0	0	0	0	0	0	0	0	0	0	0	0	0	0	0	0	0	0	0	0	5	6	0	0	0	0	0	0	0	0	0	0	0	0	0	0	0	GS|100.0|KT160889|SH1613467.08FU;k:Fungi,p:Basidiomycota,c:Cystobasidiomycetes,f:Buckleyzymaceae,g:Buckleyzyma,s:Buckleyzyma aurantiaca
OTU1202	0	3	0	0	0	4	17	0	0	6	0	0	0	0	0	0	0	0	0	0	0	0	0	0	0	0	0	0	0	7	0	0	0	0	0	0	0	0	0	0	0	0	0	0	GS|99.0|JQ759681|NA;k:Fungi,p:Ascomycota,c:Sordariomycetes
OTU1203	3	0	0	0	3	0	0	0	22	0	0	0	0	0	0	0	0	0	0	0	0	0	0	0	0	0	0	9	0	0	0	0	0	0	0	0	0	0	0	0	0	0	0	0	US|0.9396|KX387583|SH1231890.08FU;k:Fungi,p:Ascomycota,c:Sordariomycetes
OTU1204	20	0	0	0	10	0	0	0	0	0	0	0	0	0	0	0	0	0	0	0	0	0	0	0	0	0	0	0	2	0	0	0	0	0	0	0	0	0	0	0	0	0	0	0	US|0.9034|KF221854|NA;k:Fungi,p:Basidiomycota,c:Microbotryomycetes,o:Sporidiobolales
OTU1205	0	0	0	0	8	0	7	3	0	0	0	0	0	0	0	0	0	0	0	0	0	0	0	0	0	0	0	0	0	0	0	0	0	0	0	0	0	0	0	0	0	0	0	0	GS|98.0|FJ781082|NA;k:Fungi,p:Ascomycota,c:Sordariomycetes,o:Hypocreales
OTU1206	167	0	0	0	0	0	0	15	0	0	0	0	0	0	0	0	0	0	0	0	0	0	0	0	0	0	0	0	0	1	0	0	0	0	0	0	0	0	0	0	0	0	0	0	GS|97.4|KT334693|SH1235916.08FU;k:Fungi,p:Ascomycota,c:Eurotiomycetes,o:Chaetothyriales
OTU1207	0	0	25	0	2	0	0	3	0	0	0	0	0	0	0	0	0	0	0	0	0	0	2	0	0	0	0	0	2	0	31	0	0	0	0	0	0	0	0	0	0	0	0	0	GS|99.7|LC205291|NA;k:Fungi,p:Basidiomycota,c:Agaricomycetes,o:Agaricales
OTU1208	0	0	0	0	0	0	0	0	0	0	0	0	0	0	0	0	0	0	0	0	0	0	34	0	0	0	0	0	0	0	0	0	0	0	0	0	0	0	0	0	0	0	0	0	GS|100.0|MH474203|SH1158282.08FU;k:Fungi,p:Ascomycota,c:Dothideomycetes,o:Pleosporales,f:Pleosporaceae,g:Curvularia
OTU1209	0	0	0	0	6	0	0	0	0	0	0	0	0	0	0	0	0	0	0	0	0	0	0	0	39	0	0	0	0	0	0	0	0	0	0	0	0	0	0	0	0	0	0	0	GS|100.0|MF373487|NA;k:Fungi,p:Ascomycota,c:Sordariomycetes,o:Sordariales,f:Chaetomiaceae,g:Thielavia
OTU1210	0	0	0	0	8	0	0	3	0	0	0	0	0	0	0	0	0	0	0	0	0	0	0	0	3	0	0	0	16	0	0	0	0	0	0	0	0	0	0	0	0	0	0	0	GSL|100.0|UDB036925|SH1551169.08FU;k:Fungi,p:Basidiomycota,c:Tremellomycetes,o:Tremellales
OTU1211	0	0	0	0	0	12	17	0	0	0	0	0	0	0	0	0	0	0	0	0	0	0	0	0	0	0	0	0	0	0	0	0	0	0	0	0	0	0	0	0	0	0	0	0	GDL|100.0|MG418273|NA;
OTU1212	26	0	0	0	0	0	0	0	0	0	0	0	0	0	0	0	0	0	0	0	0	0	0	0	0	0	0	0	0	0	0	0	0	0	0	0	0	0	0	0	0	0	0	0	US|0.9138|MG433857|NA;k:Fungi,p:Chytridiomycota,c:Lobulomycetes,o:Lobulomycetales
OTU1213	0	0	0	0	27	0	0	0	0	0	0	0	0	0	0	0	0	0	0	0	0	0	0	0	0	0	0	0	0	0	0	0	0	0	0	0	0	0	0	0	0	0	0	0	GS|97.8|FJ025340|SH1635403.08FU;k:Fungi,p:Ascomycota,c:Dothideomycetes,o:Pleosporales,f:Leptosphaeriaceae,g:Plenodomus,s:Plenodomus collinsoniae
OTU1214	0	0	0	0	14	0	0	3	0	0	0	0	0	0	0	0	0	0	0	0	0	0	3	0	5	0	0	0	0	0	0	0	0	0	0	0	0	0	0	0	0	0	0	0	GSL|100.0|DQ666824|SH1516166.08FU;k:Fungi,p:Ascomycota,c:Eurotiomycetes,o:Eurotiales,f:Trichocomaceae,g:Talaromyces,s:Talaromyces columbinus
OTU1215	0	0	0	0	0	0	0	0	0	0	0	0	0	0	0	0	0	0	0	0	0	0	0	0	35	0	0	0	31	0	0	0	0	0	0	0	0	0	0	0	0	0	0	0	GS|100.0|MF531049|NA;k:Fungi,p:Ascomycota,c:Dothideomycetes,o:Pleosporales,f:Lophiostomataceae,g:Biappendiculispora
OTU1216	0	0	0	2	19	0	0	0	0	0	0	0	0	0	0	0	0	0	0	0	0	0	0	0	16	0	0	0	0	0	0	0	0	0	0	0	0	0	0	0	0	0	0	0	US|0.9138|KR935463|NA;k:Fungi,p:Basidiomycota,c:Tremellomycetes,o:Tremellales
OTU1217	23	0	0	0	0	0	0	0	0	0	0	0	0	0	0	0	0	0	0	0	0	0	0	0	0	0	0	0	0	0	0	0	0	0	0	0	0	0	0	0	0	0	0	0	US|0.9145|AF050261|SH1157547.08FU;k:Fungi,p:Ascomycota,c:Sordariomycetes,o:Hypocreales
OTU1218	0	0	0	0	26	0	0	0	0	0	0	0	0	0	0	0	0	0	0	0	0	0	2	0	0	0	0	0	0	0	0	0	0	0	0	0	0	0	0	0	0	0	0	0	GS|99.6|JN040501|SH1557311.08FU;k:Fungi,p:Ascomycota,c:Eurotiomycetes,o:Chaetothyriales,f:Trichomeriaceae,g:Knufia,s:Knufia cryptophialidica
OTU1219	0	0	0	0	13	0	0	4	6	7	0	0	0	0	0	0	0	0	0	0	0	0	0	0	0	0	0	0	0	0	0	0	0	0	0	0	0	0	0	0	0	0	0	0	GS|99.0|GQ512142|NA;k:Fungi,p:Ascomycota,c:Dothideomycetes,o:Pleosporales
OTU1220	0	0	0	0	2	0	0	23	0	0	0	0	0	0	0	0	0	0	0	0	0	0	0	0	0	0	0	0	0	0	0	0	0	0	0	0	0	0	0	0	0	0	0	0	SS|0.9000|U40216|NA;k:Fungi,p:Ascomycota,c:Dothideomycetes,o:Pleosporales,f:Leptosphaeriaceae,g:Leptosphaeria
OTU1221	0	21	0	0	0	0	0	0	0	0	0	0	0	0	0	0	0	0	0	0	0	0	0	0	0	0	0	0	0	0	0	0	0	0	0	0	0	0	0	0	0	0	0	0	US|0.9536|None;k:Fungi,p:Ascomycota,c:Sordariomycetes
OTU1222	0	10	0	0	0	0	12	0	0	0	0	0	0	0	0	0	0	0	0	0	0	0	13	9	0	0	0	0	0	0	0	0	0	0	0	0	0	0	0	0	0	0	0	0	GS|100.0|GQ203781|SH1541741.08FU;k:Fungi,p:Ascomycota,c:Dothideomycetes,o:Pleosporales,f:Sporormiaceae,g:Sporormiella,s:Sporormiella leporina
OTU1223	0	0	3	0	0	0	0	19	0	0	0	0	0	0	0	0	0	0	0	0	0	0	0	0	0	0	0	0	0	0	0	0	0	0	0	0	0	0	0	0	0	0	0	0	US|0.9145|GQ510674|NA;k:Fungi,p:Ascomycota,c:Sordariomycetes,o:Hypocreales
OTU1224	0	0	0	0	0	0	18	8	0	0	0	0	0	0	0	0	0	0	0	0	0	0	0	0	0	0	0	0	0	0	0	0	0	0	0	0	0	0	0	0	0	0	0	0	SS|0.8200|JN906945|NA;k:Fungi,p:Ascomycota,c:Sordariomycetes,o:Hypocreales
OTU1225	16	0	0	0	2	7	0	0	0	0	0	0	0	0	0	0	0	0	0	0	0	0	0	0	0	0	0	12	0	0	0	0	0	0	0	0	0	0	0	0	0	0	0	0	GS|100.0|DQ003332|SH1609783.08FU;k:Fungi,p:Basidiomycota,c:Tremellomycetes,o:Tremellales,f:Bulleribasidiaceae,g:Dioszegia,s:Dioszegia takashimae
OTU1226	0	0	0	0	0	0	0	0	0	0	0	0	0	0	0	0	0	0	0	0	0	0	0	3	0	0	36	0	0	0	6	0	0	0	0	0	0	0	0	0	0	0	0	0	GS|100.0|JN397274|NA;k:Fungi,p:Ascomycota,c:Dothideomycetes,o:Pleosporales
OTU1227	0	0	0	0	0	0	0	0	0	21	0	0	0	0	0	0	0	0	0	0	0	0	0	0	0	0	0	6	0	0	0	0	0	0	0	0	0	0	0	0	0	0	0	0	GSL|100.0|FJ266482|SH1526398.08FU;k:Fungi,p:Ascomycota,c:Dothideomycetes,o:Pleosporales,f:Pleosporaceae,g:Alternaria
OTU1228	0	0	0	0	0	0	0	0	0	0	0	0	0	0	0	0	0	0	0	0	0	0	0	0	0	0	0	0	0	0	0	0	0	28	0	0	0	0	0	0	0	0	0	0	GS|98.9|KX899439|NA;k:Fungi,p:Ascomycota,c:Eurotiomycetes,o:Eurotiales,f:Elaphomycetaceae,g:Elaphomyces,s:Elaphomyces muricatus
OTU1229	0	0	0	0	11	0	0	19	0	0	0	0	0	0	0	0	0	0	0	0	0	0	0	0	0	0	0	0	0	0	0	0	0	0	0	0	0	0	0	0	0	0	0	0	US|0.9145|MG417474|NA;k:Fungi,p:Ascomycota,c:Sordariomycetes,o:Hypocreales
OTU1230	3	0	0	3	11	5	4	0	0	0	0	0	0	0	0	0	0	0	0	0	0	0	7	0	3	0	0	0	3	0	0	1	0	0	0	0	0	0	0	0	0	0	0	0	GS|99.5|JQ009316|SH1557603.08FU;k:Fungi,p:Ascomycota,c:Sordariomycetes,o:Xylariales,f:Xylariaceae,g:Hypoxylon,s:Hypoxylon submonticulosum
OTU1231	0	5	0	0	30	0	0	0	0	5	0	0	0	0	0	0	0	0	0	0	0	0	0	0	0	0	0	0	0	2	0	0	0	0	0	0	0	0	0	0	0	0	0	0	GSL|100.0|AB488488|SH1636082.08FU;k:Fungi,p:Ascomycota,c:Eurotiomycetes,o:Chaetothyriales,f:Cyphellophoraceae,g:Cyphellophora,s:Cyphellophora vermispora
OTU1232	0	0	0	0	53	0	0	0	0	0	0	0	0	0	0	0	0	0	0	0	0	0	0	0	0	0	0	0	0	0	0	0	0	0	0	0	0	0	0	0	0	0	0	0	US|0.9110|None;k:Rhodoplantae,p:Rhodophyta,c:Florideophyceae,o:Gracilariales
OTU1233	11	0	0	0	0	3	0	0	0	4	0	0	0	0	0	0	0	0	0	0	0	0	1	0	2	0	0	0	2	5	1	0	0	0	0	0	0	0	0	0	0	0	0	0	GS|100.0|KR909165|SH1555304.08FU;k:Fungi,p:Ascomycota,c:Dothideomycetes,o:Pleosporales
OTU1234	0	0	0	0	0	0	0	0	0	0	0	0	0	0	0	0	0	0	0	0	0	0	0	0	33	0	0	0	0	0	0	0	0	0	0	0	0	0	0	0	0	0	0	0	SS|1.0000|KT932070|SH1189272.08FU;k:Fungi,p:Ascomycota,c:Orbiliomycetes,o:Orbiliales,f:Orbiliaceae
OTU1235	0	0	0	0	9	0	0	22	0	8	0	0	0	0	0	0	0	0	0	0	0	0	0	0	0	0	0	0	0	0	0	0	0	0	0	0	0	0	0	0	0	0	0	0	GS|99.1|KY352466|SH1172050.08FU;k:Fungi,p:Ascomycota,c:Orbiliomycetes,o:Orbiliales,f:Orbiliaceae,g:Retiarius
OTU1236	0	0	0	0	0	0	0	23	0	0	0	0	0	0	0	0	0	0	0	0	0	0	0	0	0	0	0	0	0	0	0	0	0	0	0	0	0	0	0	0	0	0	0	0	GS|100.0|MF161308|SH1244719.08FU;k:Fungi,p:Basidiomycota,c:Agaricomycetes,g:Dendrothele,s:Dendrothele nivosa
OTU1237	0	0	0	0	23	0	0	0	0	0	0	0	0	0	0	0	0	0	0	0	0	0	0	0	0	0	0	0	0	0	0	0	0	0	0	0	0	0	0	0	0	0	0	0	US|0.9025|MH238682|NA;k:Fungi,p:Ascomycota,c:Sordariomycetes,o:Hypocreales
OTU1238	0	18	0	0	0	0	0	0	0	0	0	0	0	0	0	0	0	0	0	0	0	0	0	9	0	0	0	0	0	0	0	0	0	0	0	0	0	0	0	0	0	0	0	0	GS|99.6|JX351521|NA;k:Fungi,p:Chytridiomycota,c:Spizellomycetes,o:Spizellomycetales,f:Powellomycetaceae
OTU1239	0	0	0	0	0	0	0	0	0	0	10	0	0	0	0	0	0	0	0	0	0	0	0	0	0	0	0	0	0	0	0	0	18	0	0	0	0	0	0	0	0	0	0	0	GS|99.2|JX317492|SH1551361.08FU;k:Fungi,p:Basidiomycota,c:Agaricomycetes,o:Sebacinales,f:Sebacinaceae
OTU1240	0	0	0	0	0	0	0	0	0	0	0	0	0	0	0	0	0	0	0	0	0	0	0	0	0	0	0	0	0	0	0	0	16	10	3	4	0	0	0	0	0	0	0	0	SS|0.8800|KT264341|NA;k:Fungi,p:Ascomycota,c:Dothideomycetes,o:Dothideales,f:Dothioraceae,g:Hormonema,s:Hormonema macrosporum
OTU1241	0	0	0	0	0	0	0	0	0	0	0	0	0	0	0	0	0	0	0	0	0	0	0	0	0	0	0	0	0	0	0	0	0	0	0	34	0	0	0	0	0	0	0	0	GSL|100.0|AF171183|SH1558915.08FU;k:Viridiplantae,p:Anthophyta,c:Monocotyledonae,o:Poales,f:Poaceae,g:Poa
OTU1242	0	0	0	0	0	0	0	0	0	0	0	0	0	0	0	0	0	0	0	0	0	0	0	0	0	0	0	0	0	0	0	0	23	2	0	0	0	0	0	0	0	0	0	0	SS|0.8300|EF419976|SH1573805.08FU;k:Fungi,p:Ascomycota,c:Eurotiomycetes,o:Phaeomoniellales,f:Phaeomoniellaceae
OTU1243	0	0	0	0	0	0	0	22	0	0	0	0	0	0	0	0	0	0	0	0	0	0	0	0	0	0	0	0	0	0	0	0	0	0	0	0	0	0	0	0	0	0	0	0	SS|0.9000|JF945326|NA;k:Fungi,p:Ascomycota,c:Eurotiomycetes,o:Chaetothyriales,f:Herpotrichiellaceae
OTU1244	6	0	0	6	4	3	4	0	7	0	0	0	0	0	0	0	0	0	0	0	0	0	0	0	0	0	0	3	8	0	0	1	0	0	0	0	0	0	0	0	0	0	0	0	GS|98.7|LT613385|NA;k:Fungi,p:Ascomycota,c:Sordariomycetes
OTU1245	0	21	0	0	0	0	0	0	0	0	0	0	0	0	0	0	0	0	0	0	0	0	0	0	0	0	0	0	0	0	0	0	0	0	0	0	0	0	0	0	0	0	0	0	GS|100.0|EF445990|SH1506438.08FU;k:Fungi,p:Ascomycota,c:Orbiliomycetes,o:Orbiliales,f:Orbiliaceae,g:Gamsylella,s:Gamsylella gephyropaga
OTU1246	0	4	0	0	16	0	0	0	0	0	0	0	0	0	0	0	0	0	0	0	0	0	0	0	0	0	0	0	0	0	0	0	0	0	0	0	0	0	0	0	0	0	0	0	GSL|100.0|KY800526|NA;k:Fungi,p:Ascomycota,c:Eurotiomycetes,o:Eurotiales,f:Aspergillaceae,g:Penicillium,s:Penicillium multicolor
OTU1247	0	0	0	0	0	0	0	4	0	0	0	0	0	0	0	0	0	0	0	0	0	0	0	0	0	0	0	17	0	0	0	0	0	0	0	0	0	0	0	0	0	0	0	0	US|0.9320|KF673754|SH1554165.08FU;k:Fungi,p:Ascomycota,c:Sordariomycetes,o:Hypocreales
OTU1248	0	0	5	0	0	0	0	0	0	0	0	0	0	0	0	0	0	0	0	0	0	0	0	20	0	0	0	0	0	0	2	0	0	0	0	0	0	0	0	0	0	0	0	0	US|0.9138|MF530656|NA;k:Fungi,p:Ascomycota,c:Dothideomycetes,o:Dothideales
OTU1249	12	3	0	0	0	0	0	0	0	0	0	0	0	0	0	0	0	0	0	0	0	0	0	0	0	0	0	0	4	0	0	0	0	0	0	0	0	0	0	0	0	0	0	0	GS|100.0|KU255035|SH1556845.08FU;k:Fungi,p:Ascomycota,c:Dothideomycetes,o:Pleosporales
OTU1250	3	0	0	0	0	0	4	18	0	0	0	0	0	0	0	0	0	0	0	0	0	0	0	0	0	0	0	0	0	0	0	0	0	0	0	0	0	0	0	0	0	0	0	0	GS|99.4|MF534312|NA;k:Fungi,p:Basidiomycota,c:Microbotryomycetes,o:Sporidiobolales
OTU1251	0	0	0	0	0	0	0	20	0	0	0	0	0	0	0	0	0	0	0	0	0	0	0	0	0	0	0	0	0	0	0	0	0	0	0	0	0	0	0	0	0	0	0	0	US|0.9145|GQ511807|NA;k:Fungi,p:Ascomycota,c:Dothideomycetes,o:Pleosporales
OTU1252	0	0	0	0	4	10	0	6	0	0	0	0	0	0	0	0	0	0	0	0	0	0	0	0	0	0	0	0	0	0	0	0	0	0	0	0	0	0	0	0	0	0	0	0	GS|100.0|EU852363|SH1648405.08FU;k:Fungi,p:Basidiomycota,c:Tremellomycetes,o:Tremellales,f:Tremellaceae,g:Cryptococcus
OTU1253	0	0	6	0	4	0	5	0	0	0	0	0	0	0	0	0	0	0	0	0	0	0	0	0	5	0	9	0	3	0	10	0	0	0	0	0	0	0	0	0	0	0	0	0	GDL|98.7|HM162271|SH1241076.08FU;
OTU1254	27	0	0	0	0	0	0	0	0	0	0	0	0	0	0	0	0	0	0	0	0	0	0	0	0	0	0	0	0	0	0	0	0	0	0	0	0	0	0	0	0	0	0	0	US|0.9145|MG433737|NA;k:Fungi,p:Basidiomycota,c:Tremellomycetes,o:Tremellales
OTU1255	22	0	0	0	6	0	7	0	0	0	0	0	0	0	0	0	0	0	0	0	0	0	10	0	0	0	2	0	19	0	0	3	0	0	0	0	0	0	0	0	0	0	0	0	US|0.9380|None;k:Fungi,p:Basidiomycota,c:Agaricomycetes,o:Boletales
OTU1256	0	7	0	0	0	0	0	0	0	4	0	0	0	0	0	0	0	0	0	0	0	0	0	3	0	0	0	0	0	3	0	0	0	0	0	0	0	0	0	0	0	0	0	0	US|0.9045|AY265336|SH1510166.08FU;k:Fungi,p:Ascomycota,c:Sordariomycetes,o:Hypocreales
OTU1257	0	0	0	0	10	0	0	0	0	0	0	0	0	0	0	0	0	0	0	0	0	0	10	0	0	0	0	0	9	0	0	0	0	0	0	0	0	0	0	0	0	0	0	0	GS|100.0|FJ820672|SH1510049.08FU;k:Fungi,p:Basidiomycota,c:Agaricomycetes,o:Cantharellales,f:Botryobasidiaceae,g:Botryobasidium,s:Botryobasidium candicans
OTU1258	0	0	0	0	0	0	21	0	0	0	0	0	0	0	0	0	0	0	0	0	0	0	0	0	0	0	0	0	0	0	0	0	0	0	0	0	0	0	0	0	0	0	0	0	US|0.9354|GU062214|SH1644892.08FU;k:Fungi,p:Ascomycota,c:Sordariomycetes,o:Hypocreales
OTU1259	0	0	2	0	0	0	0	0	0	0	0	0	0	0	0	0	0	0	0	0	0	0	0	15	0	0	0	0	0	0	4	0	0	0	0	0	0	0	0	0	0	0	0	0	US|0.9145|MF530656|NA;k:Fungi,p:Ascomycota,c:Dothideomycetes,o:Dothideales
OTU1260	0	0	0	0	0	0	0	0	0	19	0	0	0	0	0	0	0	0	0	0	0	0	0	0	0	0	0	0	0	1	0	0	0	0	0	0	0	0	0	0	0	0	0	0	SS|0.9500|EU035404|SH1529584.08FU;k:Fungi,p:Ascomycota,c:Eurotiomycetes,o:Chaetothyriales,f:Herpotrichiellaceae
OTU1261	0	0	0	0	0	28	0	0	0	0	0	0	0	0	0	0	0	0	0	0	0	0	0	0	0	0	0	0	0	0	0	0	0	0	0	0	0	0	0	0	0	0	0	0	US|0.9138|None;k:Fungi,p:Chytridiomycota,c:Lobulomycetes,o:Lobulomycetales
OTU1262	12	0	0	0	0	0	0	8	0	0	0	0	0	0	0	0	0	0	0	0	0	0	0	0	0	0	0	0	0	0	0	0	0	0	0	0	0	0	0	0	0	0	0	0	GSL|100.0|EU002886|SH1613459.08FU;k:Fungi,p:Basidiomycota,c:Cystobasidiomycetes,o:Erythrobasidiales,f:Erythrobasidiaceae,g:Erythrobasidium
OTU1263	0	0	0	0	0	0	0	0	0	0	0	0	0	0	0	0	0	0	0	0	0	0	0	0	0	0	0	0	0	0	0	0	22	0	0	0	0	0	0	0	0	0	0	0	GS|97.9|KT264384|SH1160331.08FU;k:Fungi,p:Ascomycota,c:Eurotiomycetes,o:Chaetothyriales,f:Herpotrichiellaceae,g:Exophiala
OTU1264	0	0	0	0	5	0	0	0	0	3	0	0	0	0	0	0	0	0	0	0	0	0	0	3	4	3	7	3	11	1	1	0	0	0	0	0	0	0	0	0	0	0	0	0	GSL|100.0|DQ403253|SH1648511.08FU;k:Fungi,p:Basidiomycota,c:Agaricomycetes,o:Agaricales
OTU1265	22	0	0	0	0	0	0	0	0	0	0	0	0	0	0	0	0	0	0	0	0	0	0	0	0	0	0	0	0	0	0	0	0	0	0	0	0	0	0	0	0	0	0	0	GS|100.0|MH625418|NA;k:Fungi,p:Ascomycota,c:Sordariomycetes,o:Savoryellales,f:Savoryellaceae,g:Ascotaiwania,s:Ascotaiwania sawadae
OTU1266	0	19	0	0	0	0	0	0	0	0	0	0	0	0	0	0	0	0	0	0	0	0	0	0	0	0	0	0	0	0	0	0	0	0	0	0	0	0	0	0	0	0	0	0	GS|98.7|FJ197947|SH1585525.08FU;k:Fungi,p:Ascomycota,c:Sordariomycetes,o:Xylariales
OTU1267	0	0	0	4	0	0	0	0	0	0	0	0	0	0	0	0	0	0	0	0	0	0	0	0	0	0	0	0	14	0	0	13	0	0	0	0	0	0	0	0	0	0	0	0	US|0.9161|GU553328|SH1645103.08FU;k:Fungi,p:Ascomycota,c:Sordariomycetes,o:Hypocreales
OTU1268	0	0	0	0	0	0	0	0	0	0	0	0	0	0	0	0	0	0	0	0	0	0	0	0	0	0	30	0	0	0	0	0	0	0	0	0	0	0	0	0	0	0	0	0	GS|99.2|KP335508|NA;k:Fungi,p:Ascomycota,c:Sordariomycetes,o:Hypocreales
OTU1269	18	0	0	0	0	0	0	0	0	0	0	0	0	0	0	0	0	0	0	0	0	0	0	0	0	0	0	0	0	0	0	0	0	0	0	0	0	0	0	0	0	0	0	0	SS|0.9700|AF444594|SH1655375.08FU;k:Fungi,p:Basidiomycota,c:Agaricostilbomycetes,o:Agaricostilbales,f:Chionosphaeraceae,g:Kurtzmanomyces
OTU1270	0	0	0	0	11	0	0	0	0	0	0	0	0	0	0	0	0	0	0	0	0	0	3	3	16	0	0	0	0	0	0	0	0	0	0	0	0	0	0	0	0	0	0	0	SS|0.9600|KC576680|SH1567965.08FU;k:Fungi,p:Ascomycota,c:Sordariomycetes,o:Hypocreales,f:Hypocreaceae,g:Trichoderma,s:Trichoderma citrinoviride
OTU1271	0	0	0	0	6	0	5	0	0	0	0	0	0	0	0	0	0	0	0	0	0	0	0	2	0	0	4	2	0	3	5	0	0	0	0	0	0	0	0	0	0	0	0	0	GS|99.3|MG231808|SH1564382.08FU;k:Fungi,p:Basidiomycota,c:Agaricomycetes,o:Agaricales,f:Pterulaceae,g:Radulomyces,s:Radulomyces confluens
OTU1272	0	4	0	0	0	3	0	0	0	6	0	0	0	0	0	0	0	0	0	0	0	0	0	0	0	3	0	2	0	2	0	0	0	0	0	0	0	0	0	0	0	0	0	0	GS|99.3|AY787716|SH1158575.08FU;k:Fungi,p:Ascomycota,c:Dothideomycetes,o:Pleosporales,f:Lophiostomataceae,g:Lophiostoma
OTU1273	0	0	0	0	0	0	0	0	0	0	0	0	0	0	0	0	0	0	0	0	0	0	0	0	0	18	0	0	0	0	0	0	0	0	0	0	0	0	0	0	0	0	0	0	GS|100.0|JN394965|NA;k:Fungi,p:Ascomycota,c:Dothideomycetes,o:Pleosporales
OTU1274	0	0	0	0	0	0	25	0	0	0	0	0	0	0	0	0	0	0	0	0	0	0	0	0	0	0	0	0	0	0	0	0	0	0	0	0	0	0	0	0	0	0	0	0	US|0.9380|None;k:Viridiplantae,p:Bryophyta,c:Bryopsida,o:Funariales
OTU1275	7	0	0	0	5	0	0	0	0	0	0	0	0	0	0	0	0	0	0	0	0	0	8	0	0	0	0	5	0	1	0	0	0	0	0	0	0	0	0	0	0	0	0	0	US|0.9380|MG418250|NA;k:Stramenopila,p:Oomycota,c:Oomycetes,o:Peronosporales
OTU1276	10	0	0	0	20	0	0	15	0	0	0	0	0	0	0	0	0	0	0	0	0	0	0	0	0	0	0	0	0	0	0	0	0	0	0	0	0	0	0	0	0	0	0	0	US|0.9090|JN905698|NA;k:Fungi,p:Basidiomycota,c:Tremellomycetes,o:Tremellales
OTU1277	0	0	0	0	12	0	6	0	0	0	0	0	0	0	0	0	0	0	0	0	0	0	0	0	0	2	0	0	0	0	0	0	0	0	0	0	0	0	0	0	0	0	0	0	GS|100.0|MH107916|SH1614488.08FU;k:Fungi,p:Ascomycota,c:Dothideomycetes,o:Pleosporales,f:Phaeosphaeriaceae,g:Setophaeosphaeria,s:Setophaeosphaeria citricola
OTU1278	43	0	0	0	12	0	0	5	0	0	0	0	0	0	0	0	0	0	0	0	0	0	20	0	7	0	0	0	0	0	0	0	0	0	0	0	0	0	0	0	0	0	0	0	US|0.9380|None;k:Stramenopila,p:Oomycota,c:Oomycetes,o:Peronosporales
OTU1279	0	0	0	0	17	0	0	0	0	0	0	0	0	0	0	0	0	0	0	0	0	0	1	0	0	2	0	0	0	4	0	1	0	0	0	0	0	0	0	0	0	0	0	0	GSL|100.0|MH178722|SH1529991.08FU;k:Fungi,p:Ascomycota,c:Eurotiomycetes,o:Eurotiales,f:Aspergillaceae,g:Penicillium
OTU1280	0	0	0	0	18	0	0	0	0	0	0	0	0	0	0	0	0	0	0	0	0	0	0	0	0	0	0	0	0	0	0	0	0	0	0	0	0	0	0	0	0	0	0	0	GS|100.0|FJ758650|NA;k:Fungi,p:Basidiomycota,c:Microbotryomycetes,o:Sporidiobolales
OTU1281	28	0	0	0	3	0	0	0	0	0	0	0	0	0	0	0	0	0	0	0	0	0	0	0	0	0	0	0	0	0	0	0	0	0	0	0	0	0	0	0	0	0	0	0	GS|99.1|GQ519432|NA;k:Fungi,p:Ascomycota,c:Taphrinomycetes,o:Taphrinales,f:Taphrinaceae,g:Taphrina
OTU1282	167	21	4	8	7	28	154	294	13	0	0	0	0	0	0	0	0	0	0	0	0	0	185	23	11	4	103	154	47	0	5	5	0	0	0	0	0	0	0	0	0	0	0	0	US|0.8882|None;k:Viridiplantae,p:Bryophyta,c:Bryopsida,o:Dicranales
OTU1283	0	0	0	0	0	0	5	0	0	6	0	0	0	0	0	0	0	0	0	0	0	0	2	0	0	0	0	0	0	18	0	0	0	0	0	0	0	0	0	0	0	0	0	0	US|0.9538|KR935358|NA;k:Fungi,p:Ascomycota,c:Sordariomycetes
OTU1284	0	0	0	1	0	0	0	0	0	0	0	0	0	0	38	0	0	0	0	0	0	0	0	0	0	0	0	0	0	0	0	0	0	0	0	0	0	0	0	0	0	0	0	0	US|0.9110|None;k:Rhodoplantae,p:Rhodophyta,c:Florideophyceae,o:Gigartinales
OTU1285	3	0	0	0	0	0	0	0	0	0	0	0	0	0	0	0	0	0	0	0	0	0	4	0	0	0	0	0	0	0	0	0	0	0	0	0	0	0	0	33	0	0	0	0	SS|0.8600|AJ875342|SH1243126.08FU;k:Fungi,p:Ascomycota,c:Sordariomycetes,o:Sordariales
OTU1286	0	6	1	0	0	12	9	0	0	129	0	0	0	0	0	0	0	0	0	0	20	0	1	4	1	2	10	0	6	31	0	0	0	0	0	0	0	0	0	0	0	0	0	0	GS|98.8|GQ352485|SH1610158.08FU;k:Fungi,p:Ascomycota,c:Sordariomycetes,o:Hypocreales,f:Nectriaceae,g:Fusarium
OTU1287	0	0	0	0	0	0	0	20	0	0	0	0	0	0	0	0	0	0	0	0	0	0	0	0	0	0	0	0	0	0	0	0	0	0	0	0	0	0	0	0	0	0	0	0	US|0.9025|JN906685|NA;k:Fungi,p:Ascomycota,c:Sordariomycetes,o:Hypocreales
OTU1288	20	0	0	0	0	0	0	0	0	0	0	0	0	0	0	0	0	0	0	0	0	0	0	0	0	0	0	0	0	0	0	0	0	0	0	0	0	0	0	0	0	0	0	0	GS|100.0|GQ996165|SH1546733.08FU;k:Fungi,p:Ascomycota,c:Dothideomycetes,o:Pleosporales
OTU1289	0	0	1	0	0	0	0	0	0	20	0	0	0	0	0	0	0	0	0	0	0	0	0	0	0	0	0	0	0	0	0	0	0	0	0	0	0	0	0	0	0	0	0	0	GSL|100.0|MG833001|SH1609287.08FU;k:Fungi,p:Ascomycota,c:Eurotiomycetes,o:Eurotiales,f:Aspergillaceae,g:Aspergillus,s:Aspergillus aculeatus
OTU1290	0	0	0	0	0	0	0	0	0	0	0	0	0	0	0	0	0	0	0	0	0	0	31	0	0	0	0	0	0	0	0	0	0	0	0	0	0	0	0	0	0	0	0	0	GS|100.0|JQ898139|NA;k:Fungi,p:Ascomycota,c:Sordariomycetes,o:Microascales
OTU1291	0	0	0	0	0	0	0	6	0	0	0	0	0	0	0	0	0	0	0	0	0	0	0	0	12	0	0	0	0	1	0	0	0	0	0	0	0	0	0	0	0	0	0	0	GS|100.0|FJ761684|NA;k:Fungi,p:Ascomycota,c:Dothideomycetes,o:Pleosporales
OTU1292	13	0	0	0	2	0	0	9	0	0	0	0	0	0	0	0	0	0	0	0	0	0	1	0	3	0	0	7	0	0	0	1	0	0	0	0	0	0	0	0	0	0	0	0	GS|100.0|U18353|SH1165465.08FU;k:Fungi,p:Ascomycota,c:Eurotiomycetes,o:Eurotiales,f:Thermoascaceae,g:Thermoascus,s:Thermoascus crustaceus
OTU1293	0	0	0	0	0	0	0	0	0	0	0	0	0	0	0	0	0	0	0	0	0	0	0	0	36	0	0	0	0	0	0	0	0	0	0	0	0	0	0	0	0	0	0	0	GS|100.0|LT609256|NA;k:Fungi,p:Basidiomycota,c:Agaricomycetes,o:Agaricales
OTU1294	0	0	0	0	17	0	0	0	0	0	0	0	0	0	0	0	0	0	0	0	0	0	0	0	0	0	0	0	0	0	0	0	0	0	0	0	0	0	0	0	0	0	0	0	GS|99.4|GQ518258|NA;k:Fungi,p:Basidiomycota,c:Tremellomycetes,o:Tremellales
OTU1295	5	0	0	0	0	0	0	0	0	0	0	0	0	0	0	0	0	0	0	0	0	0	5	0	0	0	0	4	3	0	0	0	0	0	0	0	0	0	0	0	0	0	0	0	US|0.9138|MF965469|NA;k:Fungi,p:Basidiomycota,c:Microbotryomycetes,o:Sporidiobolales
OTU1296	0	0	0	0	6	0	0	7	0	0	0	0	0	0	0	0	0	0	0	0	0	0	0	0	9	0	0	3	0	0	0	0	0	0	0	0	0	0	0	0	0	0	0	0	US|0.9110|None;k:Fungi,p:Ascomycota,c:Sordariomycetes,o:Hypocreales
OTU1297	0	0	0	0	0	0	0	16	10	0	0	0	0	0	0	0	0	0	0	0	0	0	0	0	0	0	0	0	0	1	0	0	0	0	0	0	0	0	0	0	0	0	0	0	GS|98.1|FJ758682|NA;k:Fungi,p:Basidiomycota,c:Tremellomycetes,o:Tremellales,f:Tremellaceae,g:Tremella,s:Tremella moriformis
OTU1298	0	0	0	0	20	0	0	0	0	0	0	0	0	0	0	0	0	0	0	0	0	0	0	0	0	0	0	0	0	0	0	0	0	0	0	0	0	0	0	0	0	0	0	0	GS|99.5|AB811457|SH1179391.08FU;k:Fungi,p:Ascomycota,c:Dothideomycetes,o:Pleosporales,f:Lentitheciaceae,g:Keissleriella,s:Keissleriella yonaguniensis
OTU1299	0	0	0	0	0	0	0	0	0	0	0	0	0	0	0	0	0	0	0	0	0	0	5	0	1	2	0	2	2	0	0	0	0	0	0	0	0	0	0	0	0	0	21	0	GS|100.0|AF192324|SH1169902.08FU;k:Fungi,p:Ascomycota,c:Sordariomycetes,o:Diaporthales,f:Valsaceae,g:Valsa
OTU1300	0	0	0	0	0	0	0	0	18	0	0	0	0	0	0	0	0	0	0	0	0	0	0	0	0	0	0	0	0	0	0	0	0	0	0	0	0	0	0	0	0	0	0	0	GS|99.5|KY822017|NA;k:Fungi,p:Ascomycota,c:Dothideomycetes,o:Pleosporales,f:Phaeosphaeriaceae
OTU1301	0	0	0	0	6	0	0	0	0	0	0	0	0	0	0	0	0	0	0	0	0	0	0	0	10	0	0	3	0	0	0	0	0	0	0	0	0	0	0	0	0	0	0	0	US|0.9119|MG098304|SH1615660.08FU;k:Fungi,p:Ascomycota,c:Sordariomycetes,o:Hypocreales
OTU1302	0	0	1	0	4	0	0	16	0	0	0	0	0	0	0	0	0	0	0	0	0	0	0	0	0	0	0	0	0	0	0	0	0	0	0	0	0	0	0	0	0	0	0	0	GS|100.0|AB506810|SH1562602.08FU;k:Fungi,p:Ascomycota,c:Dothideomycetes,f:Eremomycetaceae,g:Arthrographis,s:Arthrographis kalrae
OTU1303	23	0	0	0	0	0	4	3	0	0	0	0	0	0	0	0	0	0	0	0	0	0	19	0	0	0	5	0	0	0	0	0	0	0	0	0	0	0	0	0	0	0	0	0	US|0.8882|None;k:Fungi,p:Basidiomycota,c:Agaricomycetes,o:Russulales
OTU1304	0	0	0	0	0	0	0	0	0	0	0	0	0	0	0	0	0	0	0	0	0	0	25	0	0	0	0	0	0	0	0	0	0	0	0	0	0	0	0	0	0	0	0	0	GS|100.0|EF025391|SH1635788.08FU;k:Fungi,p:Ascomycota,c:Eurotiomycetes,o:Chaetothyriales,f:Herpotrichiellaceae,g:Exophiala,s:Exophiala attenuata
OTU1305	0	12	0	0	8	0	4	0	0	0	0	0	0	0	0	0	0	0	0	0	0	0	0	0	0	0	0	0	0	0	0	0	0	0	0	0	0	0	0	0	0	0	0	0	GS|100.0|KT581757|SH1554318.08FU;k:Fungi,p:Ascomycota,c:Dothideomycetes,o:Pleosporales
OTU1306	54	0	0	8	117	0	0	78	0	0	0	0	0	0	0	0	0	0	0	0	0	0	295	0	0	0	2	75	170	0	0	26	0	0	0	0	0	0	0	0	0	0	0	0	US|0.9145|MF534576|NA;k:Fungi,p:Ascomycota,c:Sordariomycetes,o:Hypocreales
OTU1307	0	0	0	0	23	0	0	0	0	0	0	0	0	0	0	0	0	0	0	0	0	0	0	0	0	0	0	0	0	0	0	0	0	0	0	0	0	0	0	0	0	0	0	0	GS|100.0|GQ508933|NA;k:Fungi,p:Ascomycota,c:Sordariomycetes,o:Microascales
OTU1308	14	0	0	0	0	0	5	0	0	0	0	0	0	0	0	0	0	0	0	0	0	0	0	0	0	0	0	0	0	0	0	0	0	0	0	0	0	0	0	0	0	0	0	0	GS|100.0|JN906443|NA;k:Fungi,p:Ascomycota,c:Sordariomycetes,o:Xylariales,f:Sporocadaceae,g:Pestalotiopsis
OTU1309	0	0	0	0	0	0	0	17	0	0	0	0	0	0	0	0	0	0	0	0	0	0	0	0	0	0	0	0	0	0	0	0	0	0	0	0	0	0	0	0	0	0	0	0	GS|100.0|MH119111|NA;k:Fungi,p:Ascomycota,c:Eurotiomycetes,o:Eurotiales,f:Aspergillaceae,g:Aspergillus
OTU1310	14	0	0	2	0	0	0	0	0	0	0	0	0	0	0	0	0	0	0	0	0	0	0	0	0	0	0	0	0	0	0	1	0	0	0	0	0	0	0	0	0	0	0	0	US|0.9145|JN905220|NA;k:Fungi,p:Basidiomycota,c:Tremellomycetes,o:Tremellales
OTU1311	8	0	0	0	0	0	3	5	0	0	0	0	0	0	0	0	0	0	0	0	0	0	0	0	0	0	0	0	0	0	0	0	0	0	0	0	0	0	0	0	0	0	0	0	GSL|100.0|KY660959|SH1607361.08FU;k:Fungi,p:Ascomycota,c:Leotiomycetes,o:Erysiphales,f:Erysiphaceae,g:Golovinomyces
OTU1312	0	0	0	0	28	0	0	0	0	0	0	0	0	0	0	0	0	0	0	0	0	0	0	0	0	0	0	0	0	0	0	0	0	0	0	0	0	0	0	0	0	0	0	0	GS|99.3|FJ552922|SH1245312.08FU;k:Fungi,p:Chytridiomycota,c:Spizellomycetes,o:Spizellomycetales
OTU1313	0	0	0	0	7	0	0	0	0	0	0	0	0	0	0	0	0	0	0	0	0	0	0	0	21	0	0	0	0	0	0	0	0	0	0	0	0	0	0	0	0	0	0	0	GSL|100.0|MG770259|SH1615603.08FU;k:Fungi,p:Ascomycota,c:Sordariomycetes,o:Sordariales,f:Chaetomiaceae
OTU1314	0	0	0	0	11	0	0	7	0	0	0	0	0	0	0	0	0	0	0	0	0	0	0	0	0	0	0	0	0	0	0	0	0	0	0	0	0	0	0	0	0	0	0	0	GS|98.9|HQ158144|NA;k:Fungi,p:Ascomycota,c:Dothideomycetes,o:Pleosporales,f:Sporormiaceae,g:Preussia
OTU1315	0	3	0	0	10	0	4	0	0	0	0	0	0	0	0	0	0	0	0	0	0	0	10	0	0	0	0	0	0	0	0	0	0	0	0	0	0	0	0	0	0	0	0	0	GS|100.0|AY188365|SH1544135.08FU;k:Fungi,p:Basidiomycota,c:Tremellomycetes,o:Tremellales,f:Bulleribasidiaceae,g:Vishniacozyma,s:Vishniacozyma dimennae
OTU1316	4	0	0	0	13	0	0	0	0	0	0	0	0	0	0	0	0	0	0	0	0	0	0	0	0	0	0	0	0	0	0	0	0	0	0	0	0	0	0	0	0	0	0	0	GSL|100.0|KY703873|SH1522825.08FU;k:Fungi,p:Ascomycota,c:Sordariomycetes,o:Hypocreales
OTU1317	24	0	0	0	0	0	0	0	0	0	0	0	0	0	0	0	0	0	0	0	0	0	0	0	0	0	0	0	0	0	0	0	0	0	0	0	0	0	0	0	0	0	0	0	GS|100.0|DQ200919|SH1631897.08FU;k:Fungi,p:Basidiomycota,c:Agaricostilbomycetes,o:Agaricostilbales,f:Kondoaceae,g:Kondoa,s:Kondoa yuccicola
OTU1318	0	0	0	0	0	0	0	0	0	0	0	0	0	0	0	0	0	0	0	0	0	0	0	0	0	0	0	7	0	0	0	0	0	0	0	0	0	0	0	25	0	0	0	0	GS|99.6|GU461313|SH1599725.08FU;k:Fungi,p:Basidiomycota,c:Agaricomycetes,o:Hymenochaetales,f:Schizoporaceae,g:Hyphodontia,s:Hyphodontia setulosa
OTU1319	10	0	0	0	4	0	0	0	0	0	0	0	0	0	0	0	0	0	0	0	0	0	0	0	0	0	0	0	0	0	0	0	0	0	0	0	0	0	0	0	0	0	0	0	GS|100.0|EF535203|SH1215217.08FU;k:Fungi,p:Ascomycota,c:Lecanoromycetes,o:Candelariales,f:Candelariaceae,g:Candelariella
OTU1320	12	0	0	0	0	0	0	5	0	0	0	0	0	0	0	0	0	0	0	0	0	0	0	0	0	0	0	0	0	0	0	0	0	0	0	0	0	0	0	0	0	0	0	0	SS|0.9300|KJ778641|NA;k:Fungi,p:Basidiomycota,c:Agaricostilbomycetes,o:Agaricostilbales,f:Chionosphaeraceae
OTU1321	0	0	0	0	4	0	0	0	0	0	0	0	0	0	0	0	0	0	0	0	0	0	3	2	4	0	0	0	0	0	0	0	0	28	0	0	0	0	0	0	0	0	0	0	GS|99.6|HQ380760|SH1508481.08FU;k:Fungi,p:Basidiomycota,c:Agaricomycetes,o:Agaricales,f:Psathyrellaceae,g:Coprinellus,s:Coprinellus radians
OTU1322	0	5	1	0	0	5	0	0	0	0	0	0	0	0	0	0	0	0	0	0	0	0	11	0	0	0	0	0	0	0	0	0	0	0	0	0	0	0	0	0	0	0	0	0	GSL|100.0|EF197084|SH1552355.08FU;k:Fungi,p:Ascomycota,c:Sordariomycetes,o:Sordariales,f:Lasiosphaeriaceae,g:Podospora,s:Podospora pleiospora
OTU1323	19	0	0	0	0	0	0	0	0	0	0	0	0	0	0	0	0	0	0	0	0	0	0	0	0	0	0	0	0	0	0	0	0	0	0	0	0	0	0	0	0	0	0	0	GS|100.0|KY660961|SH1607366.08FU;k:Fungi,p:Ascomycota,c:Leotiomycetes,o:Erysiphales,f:Erysiphaceae,g:Golovinomyces,s:Golovinomyces magnicellulatus
OTU1324	12	0	0	0	4	0	0	0	0	0	0	0	0	0	0	0	0	0	0	0	0	0	0	0	0	0	0	0	0	0	0	0	0	0	0	0	0	0	0	0	0	0	0	0	GS|100.0|KP191634|SH1564474.08FU;k:Fungi,p:Ascomycota,c:Leotiomycetes,o:Helotiales,f:Myxotrichaceae,g:Oidiodendron,s:Oidiodendron cereale
OTU1325	0	0	0	0	23	0	0	0	0	0	0	0	0	0	0	0	0	0	0	0	0	0	0	0	0	0	0	0	0	0	0	0	0	0	0	0	0	0	0	0	0	0	0	0	US|0.8882|None;k:Fungi,p:Ascomycota,c:Dothideomycetes,o:Dothideales
OTU1326	0	0	0	0	22	0	0	0	0	0	0	0	0	0	0	0	0	0	0	0	0	0	0	0	0	0	0	0	0	0	0	0	0	0	0	0	0	0	0	0	0	0	0	0	US|0.9138|None;k:Viridiplantae,p:Anthophyta,c:Monocotyledonae,o:Alismatales
OTU1327	16	0	0	0	14	0	4	0	0	0	0	0	0	0	0	0	0	0	0	0	0	0	0	0	0	0	0	0	0	0	0	0	0	0	0	0	0	0	0	0	0	0	0	0	US|0.8882|EF635735|NA;k:Stramenopila,p:Oomycota,c:Oomycetes,o:Peronosporales
OTU1328	0	0	0	0	0	0	0	0	0	18	0	0	0	0	0	0	0	0	0	0	0	0	0	0	0	0	0	0	0	0	0	0	0	0	0	0	0	0	0	0	0	0	0	0	GS|100.0|GQ519002|NA;k:Fungi,p:Ascomycota,c:Sordariomycetes,o:Hypocreales
OTU1329	7	0	0	0	18	0	0	0	0	0	0	0	0	0	0	0	0	0	0	0	0	0	2	0	0	0	0	0	0	0	0	0	0	0	0	0	0	0	0	0	0	0	0	0	GSL|100.0|KY472289|SH1505864.08FU;k:Fungi,p:Ascomycota,c:Dothideomycetes,o:Pleosporales,f:Pleosporaceae,g:Alternaria,s:Alternaria rosae
OTU1330	0	0	0	0	23	0	0	0	0	0	0	0	0	0	0	0	0	0	0	0	0	0	0	0	0	0	0	0	0	0	0	0	0	0	0	0	0	0	0	0	0	0	0	0	US|0.8882|None;k:Fungi,p:Basidiomycota,c:Exobasidiomycetes,o:Microstromatales
OTU1331	0	0	0	0	0	0	0	0	0	0	0	0	0	0	0	0	0	0	0	0	0	0	1	0	17	0	0	0	0	0	0	0	0	0	0	0	0	0	0	0	0	0	0	0	GS|100.0|LN717354|NA;k:Fungi,p:Ascomycota,c:Leotiomycetes,o:Helotiales,f:Dermateaceae
OTU1332	0	0	0	0	19	0	0	0	0	0	0	0	0	0	0	0	0	0	0	0	0	0	0	0	0	0	0	0	0	0	0	0	0	0	0	0	0	0	0	0	0	0	0	0	GS|100.0|KM207865|SH1558860.08FU;k:Fungi,p:Basidiomycota,c:Agaricomycetes,o:Polyporales,f:Fomitopsidaceae,g:Sarcoporia
OTU1333	0	0	0	0	0	0	0	0	0	0	0	0	0	0	0	0	0	0	0	0	0	0	0	0	47	0	0	0	0	0	0	0	0	0	0	0	0	0	0	0	0	0	0	0	US|0.9380|None;k:Fungi,p:Basidiomycota,c:Agaricostilbomycetes,o:Agaricostilbales
OTU1334	5	0	0	0	3	0	0	3	0	0	0	0	0	0	0	0	0	0	0	0	0	0	0	0	8	0	0	0	0	0	0	1	0	0	0	0	0	0	0	0	0	0	0	0	GSL|100.0|FJ755249|SH1525449.08FU;k:Fungi,p:Ascomycota,c:Dothideomycetes,o:Pleosporales,f:Didymosphaeriaceae,g:Kalmusia,s:Kalmusia longispora
OTU1335	32	0	0	0	0	0	0	0	5	0	0	0	0	0	0	0	0	0	0	0	0	0	0	0	0	0	0	0	0	0	0	0	0	0	0	0	0	0	0	0	0	0	0	0	US|0.9380|UDB027566|NA;k:Fungi,p:Basidiomycota,c:Agaricomycetes,o:Polyporales
OTU1336	9	0	0	0	11	0	0	0	0	0	0	0	0	0	0	0	0	0	0	0	0	0	0	0	0	0	3	0	0	0	0	0	0	0	0	0	0	0	0	0	0	0	0	0	GS|98.3|MH238658|NA;k:Fungi,p:Ascomycota,c:Eurotiomycetes,o:Chaetothyriales,f:Herpotrichiellaceae,g:Cladophialophora
OTU1337	0	0	0	0	0	0	0	0	0	0	0	0	0	0	0	0	0	0	0	0	0	0	0	0	0	0	0	21	0	0	0	0	0	0	0	0	0	0	0	0	0	0	0	0	GS|100.0|JN904451|NA;k:Fungi,p:Basidiomycota,c:Tremellomycetes,o:Tremellales
OTU1338	0	0	0	2	0	0	4	0	0	0	0	0	0	0	0	0	0	0	0	0	0	0	0	0	0	0	0	2	0	0	0	0	0	0	0	0	0	0	0	0	0	0	30	2	US|0.9045|KX175951|NA;k:Fungi,p:Ascomycota,c:Sordariomycetes,o:Hypocreales
OTU1339	0	0	0	0	0	0	18	0	0	0	0	0	0	0	0	0	0	0	0	0	0	0	0	0	0	0	0	0	0	0	0	0	0	0	0	0	0	0	0	0	0	0	0	0	SS|0.9500|JN905657|NA;k:Fungi,p:Ascomycota,c:Dothideomycetes,o:Pleosporales
OTU1340	0	0	0	0	0	0	0	0	0	0	0	0	0	0	0	0	0	0	0	0	0	0	0	0	2	0	0	0	0	0	0	0	0	0	0	0	0	43	0	1	0	0	11	0	SS|0.8700|KC345714|SH1645095.08FU;k:Fungi,p:Ascomycota,c:Sordariomycetes,o:Coniochaetales,f:Coniochaetaceae,g:Coniochaeta
OTU1341	1200	0	0	0	0	0	182	0	0	0	0	0	0	0	0	0	0	0	0	0	0	0	439	0	0	0	319	0	0	0	0	0	0	0	0	0	0	0	0	0	0	0	0	0	GS|97.2|JX042835|SH1615638.08FU;k:Fungi,p:Ascomycota,c:Sordariomycetes,o:Sordariales,f:Lasiosphaeriaceae,g:Podospora
OTU1342	0	0	0	0	16	0	0	0	0	0	0	0	0	0	0	0	0	0	0	0	0	0	0	0	0	0	0	0	0	0	0	1	0	0	0	0	0	0	0	0	0	0	0	0	GSL|100.0|AY510420|SH1541719.08FU;k:Fungi,p:Ascomycota,c:Dothideomycetes,o:Pleosporales,f:Sporormiaceae,g:Preussia
OTU1343	0	0	0	0	16	0	0	0	0	0	0	0	0	0	0	0	0	0	0	0	0	0	0	0	0	0	0	0	0	0	0	0	0	0	0	0	0	0	0	0	0	0	0	0	GS|99.5|GQ518598|NA;k:Fungi,p:Ascomycota,c:Dothideomycetes,o:Pleosporales,f:Teichosporaceae,g:Teichospora,s:Teichospora mariae
OTU1344	0	0	0	0	0	0	19	0	0	0	0	0	0	0	0	0	0	0	0	0	0	0	0	0	0	0	0	0	0	0	0	0	0	0	0	0	0	0	0	0	0	0	0	0	GS|98.2|KY678774|NA;k:Fungi,p:Ascomycota,c:Sordariomycetes,o:Sordariales,f:Chaetomiaceae,g:Trichocladium,s:Trichocladium asperum
OTU1345	0	25	2	0	0	0	0	0	12	4	0	0	0	0	0	0	0	0	0	0	0	0	0	6	0	0	0	0	0	1	1	0	0	0	0	0	0	0	0	0	0	0	0	1	GS|99.1|JX421743|NA;k:Fungi,p:Ascomycota,c:Sordariomycetes,o:Sordariales,f:Sordariaceae,g:Sordaria,s:Sordaria fimicola
OTU1346	0	0	0	0	0	0	0	0	0	0	0	0	0	0	0	0	0	0	0	0	0	0	0	0	20	0	0	0	0	0	0	0	0	0	0	0	0	0	0	0	0	0	0	0	US|0.9034|KY853455|SH1246725.08FU;k:Fungi,p:Ascomycota,c:Sordariomycetes,o:Hypocreales
OTU1347	19	0	0	0	0	0	0	0	0	0	0	0	0	0	0	0	0	0	0	0	0	0	0	0	0	0	0	0	0	0	0	0	0	0	0	0	0	0	0	0	0	0	0	0	GS|100.0|AY382818|NA;k:Fungi,p:Basidiomycota,c:Agaricomycetes,o:Auriculariales
OTU1348	0	0	0	0	0	0	0	6	0	0	0	0	0	0	0	0	0	0	0	0	0	0	0	0	0	0	0	0	8	2	0	0	0	0	0	0	0	0	0	0	0	0	0	0	GSL|100.0|JQ781723|SH1573200.08FU;k:Fungi,p:Ascomycota,c:Dothideomycetes,o:Pleosporales,f:Periconiaceae,g:Periconia,s:Periconia macrospinosa
OTU1349	0	0	0	0	21	0	0	0	0	0	0	0	0	0	0	0	0	0	0	0	0	0	0	0	0	0	0	0	0	0	0	0	0	0	0	0	0	0	0	0	0	0	0	0	US|0.9034|MH239062|NA;k:Fungi,p:Ascomycota,c:Sordariomycetes,o:Hypocreales
OTU1350	19	0	0	0	0	0	0	0	0	0	0	0	0	0	0	0	0	0	0	0	0	0	1	0	0	0	0	8	0	0	0	0	0	0	0	0	0	0	0	0	0	0	0	0	GS|99.5|GQ509151|NA;k:Fungi,p:Ascomycota,c:Sordariomycetes
OTU1351	18	0	0	0	0	0	0	0	0	0	0	0	0	0	0	0	0	0	0	0	0	0	0	0	0	0	0	0	0	0	0	0	0	0	0	0	0	0	0	0	0	0	0	0	GS|98.8|MG594509|NA;k:Fungi,p:Ascomycota,c:Sordariomycetes,o:Glomerellales,f:Plectosphaerellaceae,g:Plectosphaerella,s:Plectosphaerella cucumerina
OTU1352	6	0	0	0	7	0	0	6	0	0	0	0	0	0	0	0	0	0	0	0	0	0	0	0	0	0	0	0	0	0	0	0	0	0	0	0	0	0	0	0	0	0	0	0	GSL|100.0|UDB038183|SH1642579.08FU;k:Fungi,p:Basidiomycota,c:Agaricomycetes,o:Agaricales,f:Physalacriaceae,g:Cylindrobasidium,s:Cylindrobasidium evolvens
OTU1353	20	0	7	1	381	0	11	0	0	16	0	0	0	0	0	0	0	0	0	0	0	0	46	5	629	1	7	0	42	7	13	0	0	0	0	0	0	0	0	0	0	0	0	0	US|0.8882|None;k:Stramenopila,p:Oomycota,c:Oomycetes,o:Peronosporales
OTU1354	0	0	0	0	11	0	0	0	0	0	0	0	0	0	0	0	0	0	0	0	0	0	0	0	0	0	0	0	0	0	0	3	0	0	0	0	0	0	0	0	0	0	0	0	GS|99.5|GU370745|SH1515989.08FU;k:Fungi,p:Ascomycota,c:Sordariomycetes,o:Xylariales,g:Hansfordia,s:Hansfordia pulvinata
OTU1355	0	0	0	0	0	0	0	0	0	11	0	0	0	0	0	0	0	0	0	0	0	0	0	0	0	0	0	0	0	25	0	0	0	0	0	0	0	0	0	0	0	0	0	0	GS|99.5|JX353356|NA;k:Fungi,p:Ascomycota,c:Pezizomycetes,o:Pezizales
OTU1356	0	0	0	0	0	0	0	0	0	0	0	0	0	0	0	0	0	0	0	0	0	0	0	0	0	0	14	0	0	1	0	0	0	0	0	0	0	0	0	0	0	0	0	0	US|0.9207|JX387630|NA;k:Fungi,p:Basidiomycota,c:Tremellomycetes,o:Tremellales
OTU1357	0	16	0	0	0	0	0	0	0	0	0	0	0	0	0	0	0	0	0	0	0	0	0	5	0	0	0	0	0	0	0	0	0	0	0	0	0	0	0	0	0	0	0	0	GS|100.0|KY318487|SH1546388.08FU;k:Fungi,p:Ascomycota,c:Sordariomycetes,o:Hypocreales,f:Nectriaceae,g:Fusarium,s:Fusarium penzigii
OTU1358	0	0	0	0	0	0	0	0	0	0	0	0	0	0	0	0	0	0	0	0	0	0	0	0	0	0	0	0	0	0	0	0	0	0	34	0	0	0	0	0	0	0	0	0	US|0.9975|JX030691|NA;k:Fungi
OTU1359	0	0	0	0	27	0	0	0	0	0	0	0	0	0	0	0	0	0	0	0	0	0	0	0	33	0	0	0	0	0	0	0	0	0	0	0	0	0	0	0	0	0	0	0	US|0.8882|None;k:Fungi,p:Glomeromycota,c:Glomeromycetes,o:Gigasporales
OTU1360	4	0	0	0	0	0	13	0	0	0	0	0	0	0	0	0	0	0	0	0	0	0	0	0	0	0	0	0	0	0	0	0	0	0	0	0	0	0	0	0	0	0	0	0	GS|100.0|MG396999|SH1522825.08FU;k:Fungi,p:Ascomycota,c:Sordariomycetes,o:Hypocreales,f:Bionectriaceae,g:Clonostachys,s:Clonostachys rosea
OTU1361	0	3	0	0	5	0	0	0	0	0	0	0	0	0	0	0	0	0	0	0	0	0	0	0	0	0	0	8	0	0	0	0	0	0	0	0	0	0	0	0	0	0	0	0	GS|99.4|HQ108005|SH1188509.08FU;k:Fungi,p:Ascomycota,c:Dothideomycetes,o:Pleosporales
OTU1362	0	0	0	0	0	0	0	3	0	0	0	0	0	0	0	0	0	0	0	0	0	0	5	0	0	0	0	6	18	0	0	3	0	0	0	0	0	0	0	0	0	0	0	0	US|0.9511|JX353315|NA;k:Fungi,p:Ascomycota,c:Sordariomycetes
OTU1363	0	0	0	0	0	0	0	0	0	0	0	0	0	0	0	0	0	0	0	0	0	0	14	0	0	0	0	0	0	0	0	0	0	0	0	0	0	0	0	0	0	0	0	0	US|0.9207|UDB014917|NA;k:Viridiplantae,p:Anthophyta,c:Eudicotyledonae,o:Boraginales
OTU1364	4	0	0	1	10	0	0	4	0	0	0	0	0	0	0	0	0	0	0	0	0	0	16	0	7	0	0	5	6	0	0	0	0	0	0	0	0	0	0	0	0	0	0	0	US|0.9969|None;k:Protista
OTU1365	0	3	0	0	23	0	4	3	0	0	0	0	0	0	0	0	0	0	0	0	0	0	3	0	15	0	0	5	0	0	0	0	0	0	0	0	0	0	0	0	0	0	0	0	GS|100.0|KT875061|SH1556523.08FU;k:Fungi,p:Basidiomycota,c:Agaricomycetes,o:Agaricales,f:Lycoperdaceae,g:Lycoperdon,s:Lycoperdon perlatum
OTU1366	0	0	0	0	0	4	0	0	0	0	0	0	0	0	0	0	0	0	0	0	0	0	0	0	13	0	0	0	0	0	0	0	0	0	0	0	0	0	0	0	0	0	0	0	SS|1.0000|UDB014071|SH1236718.08FU;k:Fungi,p:Basidiomycota,c:Agaricomycetes,o:Cantharellales,f:Clavulinaceae
OTU1367	0	0	0	0	0	0	0	8	0	0	0	0	0	0	0	0	0	0	0	0	0	0	11	0	0	0	0	0	0	0	0	0	0	0	0	0	0	0	0	0	0	0	0	0	GS|100.0|HQ631038|SH1578234.08FU;k:Fungi,p:Ascomycota,c:Sordariomycetes,o:Sordariales,f:Chaetomiaceae,g:Zopfiella
OTU1368	0	0	0	0	11	0	0	4	0	0	0	0	0	0	0	0	0	0	0	0	0	0	0	0	0	0	0	0	0	0	0	0	0	0	0	0	0	0	0	0	0	0	0	0	US|0.9145|JN906675|NA;k:Fungi,p:Ascomycota,c:Sordariomycetes,o:Microascales
OTU1369	8	3	0	0	0	0	0	5	0	0	0	0	0	0	0	0	0	0	0	0	0	0	0	0	0	0	0	0	0	2	0	0	0	0	0	0	0	0	0	0	0	0	0	0	GSL|100.0|MG930027|SH1546342.08FU;k:Fungi,p:Ascomycota,c:Sordariomycetes,o:Hypocreales,f:Nectriaceae
OTU1370	0	0	2	0	3	0	0	5	0	0	0	0	0	0	0	0	0	0	0	0	0	0	0	0	0	0	0	0	0	0	3	0	0	0	0	0	0	0	0	0	0	0	0	0	GSL|100.0|MH197127|SH1540045.08FU;k:Fungi,p:Ascomycota,c:Sordariomycetes,o:Xylariales,f:Apiosporaceae
OTU1371	0	0	0	0	13	0	0	0	0	0	0	0	0	0	0	0	0	0	0	0	0	0	0	0	0	0	0	2	0	0	0	0	0	0	0	0	0	0	0	0	0	0	0	0	GDL|100.0|FJ903295|SH1650465.08FU;k:Fungi,p:Ascomycota
OTU1372	0	0	0	0	0	0	0	0	0	0	0	0	0	0	0	0	0	0	0	0	0	0	0	0	0	0	0	0	0	0	0	0	0	0	0	80	0	0	0	0	0	0	0	0	US|0.9380|None;k:Fungi,p:Basidiomycota,c:Agaricomycetes,o:Cantharellales
OTU1373	0	0	0	0	0	0	0	0	0	0	0	0	0	0	0	0	0	0	0	0	0	0	12	0	10	0	0	0	0	0	0	3	0	0	0	0	0	0	0	0	0	0	0	0	US|0.9138|LC205352|NA;k:Ichthyosporia,c:Ichthyosporea,o:Dermocystida
OTU1374	0	0	9	0	0	0	3	0	0	0	0	0	0	0	0	0	0	0	0	0	0	0	0	0	0	2	2	0	0	0	11	0	0	0	0	0	0	0	0	0	0	0	0	0	GSL|100.0|MG655300|NA;k:Fungi,p:Ascomycota,c:Eurotiomycetes,o:Eurotiales,f:Aspergillaceae,g:Aspergillus,s:Aspergillus clavatus
OTU1375	18	0	0	0	0	0	0	6	0	0	0	0	0	0	0	0	0	0	0	0	0	0	0	0	0	0	0	0	0	0	0	0	0	0	0	0	0	0	0	0	0	0	0	0	GS|98.9|AF444676|SH1247294.08FU;k:Fungi,p:Basidiomycota,c:Agaricostilbomycetes,o:Agaricostilbales,f:Kondoaceae,g:Bensingtonia
OTU1376	0	0	0	0	0	0	0	0	0	0	0	0	0	0	0	0	0	0	0	0	0	0	0	22	0	0	0	0	0	0	0	0	0	0	0	0	0	0	0	0	0	0	0	0	US|0.9138|MG417431|NA;k:Fungi,p:Basidiomycota,c:Tremellomycetes,o:Tremellales
OTU1377	0	0	0	0	0	0	0	0	0	0	0	0	0	0	0	0	0	0	0	0	0	0	0	0	0	0	0	0	0	0	0	0	19	0	0	0	0	0	0	0	0	0	0	0	GS|100.0|KP814251|SH1612214.08FU;k:Fungi,p:Basidiomycota,c:Agaricomycetes,o:Hymenochaetales,f:Rickenellaceae,g:Sidera
OTU1378	0	0	0	3	2	0	16	4	0	0	0	0	0	0	0	0	0	0	0	0	0	0	0	0	0	0	0	0	0	0	0	0	0	0	0	0	0	0	0	0	0	0	0	0	GS|99.5|MH624643|NA;k:Fungi,p:Basidiomycota,c:Tremellomycetes,o:Tremellales
OTU1379	0	0	0	0	0	0	0	0	0	0	0	0	0	0	0	0	0	0	0	0	0	0	0	0	28	0	0	0	0	0	0	0	0	0	0	0	0	0	0	0	0	0	0	0	GS|100.0|JX369988|NA;k:Fungi,p:Ascomycota,c:Sordariomycetes,o:Hypocreales
OTU1380	15	0	0	0	27	0	0	14	0	0	0	0	0	0	0	0	0	0	0	0	0	0	0	0	28	0	0	0	0	0	0	0	0	0	0	0	0	0	0	0	0	0	0	0	US|0.8882|MG434142|NA;k:Fungi,p:Chytridiomycota,c:Rhizophydiomycetes,o:Rhizophydiales
OTU1381	0	0	0	0	13	0	0	0	0	0	0	0	0	0	0	0	0	0	0	0	0	0	0	0	0	0	0	0	0	0	0	0	0	0	0	0	0	0	0	0	0	0	0	0	GS|99.6|MF580462|SH1557101.08FU;k:Fungi,p:Basidiomycota,c:Agaricomycetes,o:Trechisporales,f:Hydnodontaceae,g:Brevicellicium,s:Brevicellicium olivascens
OTU1382	0	0	0	0	5	0	0	5	0	0	0	0	0	0	0	0	0	0	0	0	0	0	0	5	0	0	0	0	0	0	0	0	0	0	0	0	0	0	0	0	0	0	0	0	GSL|100.0|MG572366|SH1572792.08FU;k:Fungi,p:Ascomycota,c:Dothideomycetes,o:Capnodiales,f:Cladosporiaceae,g:Cladosporium
OTU1383	0	0	0	0	0	0	0	0	19	0	0	0	0	0	0	0	0	0	0	0	0	0	0	0	0	0	0	0	0	0	0	0	0	0	0	0	0	0	0	0	0	0	0	0	GS|100.0|KT767195|SH1566992.08FU;k:Fungi,p:Ascomycota,c:Schizosaccharomycetes,o:Schizosaccharomycetales,f:Schizosaccharomycetaceae,g:Schizosaccharomyces,s:Schizosaccharomyces japonicus
OTU1384	0	0	0	0	0	0	0	0	0	0	0	0	0	0	0	0	0	0	0	0	0	0	0	0	14	0	0	0	0	0	0	0	0	0	0	0	0	0	0	0	0	0	0	0	GS|99.5|UDB036502|SH1551966.08FU;k:Fungi,p:Basidiomycota,c:Agaricomycetes,o:Geastrales,f:Geastraceae,g:Geastrum,s:Geastrum rufescens
OTU1385	3	0	0	0	19	0	0	0	0	0	0	0	0	0	0	0	0	0	0	0	0	0	0	0	0	0	0	0	0	0	0	0	0	0	0	0	0	0	0	0	0	0	0	0	SS|0.8500|None;k:Fungi,p:Ascomycota,c:Orbiliomycetes,o:Orbiliales,f:Orbiliaceae
OTU1386	0	0	0	0	0	0	9	11	0	0	0	0	0	0	0	0	0	0	0	0	0	0	0	0	0	0	0	0	0	0	0	0	0	0	0	0	0	0	0	0	0	0	0	0	GS|100.0|KY228344|NA;k:Fungi,p:Ascomycota,c:Dothideomycetes,o:Pleosporales,f:Didymellaceae,g:Epicoccum,s:Epicoccum nigrum
OTU1387	0	0	0	0	20	0	0	0	0	0	0	0	0	0	0	0	0	0	0	0	0	0	0	0	0	0	0	0	0	0	0	0	0	0	0	0	0	0	0	0	0	0	0	0	US|0.9380|MG418607|NA;k:Stramenopila,p:Oomycota,c:Oomycetes,o:Peronosporales
OTU1388	18	0	0	0	0	0	0	0	0	0	0	0	0	0	0	0	0	0	0	0	0	0	0	2	0	0	0	0	0	4	0	0	0	0	0	0	0	0	0	0	0	0	0	0	GS|100.0|DQ421255|SH1558908.08FU;k:Fungi,p:Ascomycota,c:Dothideomycetes,o:Pleosporales,g:Pseudorobillarda
OTU1389	9	0	0	0	0	4	0	3	0	0	0	0	0	0	0	0	0	0	0	0	0	0	0	0	0	0	0	0	0	0	0	0	0	0	0	0	0	0	0	0	0	0	0	0	GS|100.0|GQ517540|NA;k:Fungi,p:Basidiomycota,c:Cystobasidiomycetes,f:Buckleyzymaceae,g:Buckleyzyma,s:Buckleyzyma aurantiaca
OTU1390	0	0	0	0	0	0	0	0	0	0	0	0	0	0	0	0	0	0	0	0	0	0	0	0	0	0	0	0	0	0	1	0	0	0	0	0	0	0	0	0	0	0	278	0	GS|100.0|JQ759423|NA;k:Fungi,p:Ascomycota,c:Sordariomycetes,o:Coniochaetales,f:Coniochaetaceae,g:Coniochaeta
OTU1391	0	0	0	0	0	0	0	0	0	0	0	0	0	0	0	0	0	0	0	0	0	0	21	0	0	0	0	0	0	0	0	0	0	0	0	0	0	0	0	0	0	0	0	0	US|0.9207|GQ499379|SH1245329.08FU;k:Fungi,p:Neocallimastigomycota,c:Neocallimastigomycetes,o:Neocallimastigales
OTU1392	0	0	0	2	0	0	0	5	0	0	0	0	0	0	0	0	0	0	0	0	0	0	0	0	0	0	0	3	0	0	0	8	0	0	0	0	0	0	0	0	0	0	0	0	GSL|100.0|KT809053|NA;k:Fungi,p:Ascomycota,c:Sordariomycetes,o:Hypocreales,f:Nectriaceae
OTU1393	0	0	0	0	0	11	0	0	0	0	0	0	0	0	0	0	0	0	0	0	0	0	0	0	0	1	0	0	0	0	0	0	0	0	0	0	0	0	0	0	0	0	0	0	US|0.9025|KF222082|NA;k:Fungi,p:Ascomycota,c:Sordariomycetes,o:Hypocreales
OTU1394	0	24	0	0	0	0	0	0	0	0	0	0	0	0	0	0	0	0	0	0	0	0	0	0	0	0	0	0	0	0	0	0	0	0	0	0	0	0	0	0	0	0	0	0	GS|99.0|HQ888736|SH1176827.08FU;k:Fungi,p:Blastocladiomycota,c:Blastocladiomycetes,o:Blastocladiales,f:Catenariaceae,g:Catenaria,s:Catenaria anguillulae
OTU1395	6	0	0	0	15	0	0	0	0	0	0	0	0	0	0	0	0	0	0	0	0	0	0	0	0	0	0	0	0	0	0	0	0	0	0	0	0	0	0	0	0	0	0	0	GS|100.0|KT359967|NA;k:Fungi,p:Ascomycota,c:Sordariomycetes,o:Hypocreales
OTU1396	18	0	0	0	0	0	0	0	0	0	0	0	0	0	0	0	0	0	0	0	0	0	0	0	0	0	0	0	0	0	0	0	0	0	0	0	0	0	0	0	0	0	0	0	SS|0.8600|MG245479|NA;k:Fungi,p:Ascomycota,c:Sordariomycetes,o:Hypocreales,g:Sarocladium
OTU1397	0	0	0	5	0	0	0	0	0	0	0	0	0	0	0	0	0	0	0	0	0	0	0	0	0	0	0	0	8	0	0	5	0	0	0	0	0	0	0	0	0	0	0	0	US|0.9025|FJ755255|SH1614485.08FU;k:Fungi,p:Ascomycota,c:Dothideomycetes,o:Pleosporales
OTU1398	0	0	0	0	15	0	3	0	0	0	0	0	0	0	0	0	0	0	0	0	0	0	0	0	0	2	0	0	0	0	0	0	0	0	0	0	0	0	0	0	0	0	0	0	GS|100.0|FJ820839|SH1595856.08FU;k:Fungi,p:Ascomycota,c:Dothideomycetes,o:Pleosporales,f:Phaeosphaeriaceae,g:Leptospora
OTU1399	0	0	0	0	0	7	0	0	0	0	0	0	0	0	0	0	0	8	0	0	0	0	0	11	0	0	0	0	0	0	0	0	0	0	0	0	0	0	0	0	0	0	0	0	GSL|100.0|MG583959|SH1507032.08FU;k:Fungi,p:Mucoromycota,c:Mucoromycetes,o:Mucorales,f:Mucoraceae,g:Mucor,s:Mucor circinelloides
OTU1400	0	0	0	0	12	0	0	3	0	0	0	0	0	0	0	0	0	0	0	0	0	0	0	0	0	0	0	0	0	0	0	0	0	0	0	0	0	0	0	0	0	0	0	0	US|0.9145|KY590696|NA;k:Fungi,p:Basidiomycota,c:Tremellomycetes,o:Tremellales
OTU1401	0	0	2	0	0	0	0	0	0	0	0	0	0	0	0	0	0	0	0	0	0	0	0	0	0	3	0	0	6	0	8	0	0	0	0	0	0	0	0	0	0	0	0	0	GS|99.5|KU751865|SH1541593.08FU;k:Fungi,p:Ascomycota,c:Sordariomycetes,o:Sordariales,f:Cephalothecaceae,g:Phialemonium,s:Phialemonium dimorphosporum
OTU1402	4	0	0	0	0	0	0	7	0	0	0	0	0	0	0	0	0	0	0	0	0	0	2	0	0	0	0	2	0	0	0	2	0	0	0	0	0	0	0	0	0	0	0	0	US|0.8882|MG418455|NA;k:Fungi,p:Ascomycota,c:Eurotiomycetes,o:Eurotiales
OTU1403	5	0	0	1	0	0	0	0	0	0	0	0	0	0	0	0	0	0	0	0	0	0	1	0	2	0	0	2	0	0	0	0	0	0	0	0	0	0	0	0	0	0	0	0	US|0.9138|JX344420|NA;k:Fungi,p:Basidiomycota,c:Tremellomycetes,o:Tremellales
OTU1404	9	0	0	0	0	0	0	0	0	0	0	0	0	0	0	0	0	0	0	0	0	0	0	0	0	0	0	5	0	0	0	0	0	0	0	0	0	0	0	0	0	0	0	0	GSL|100.0|FJ573113|SH1558727.08FU;k:Fungi,p:Basidiomycota,c:Microbotryomycetes,o:Sporidiobolales,f:Sporidiobolaceae,g:Rhodotorula
OTU1405	13	0	0	3	14	0	3	6	0	0	0	0	0	0	0	0	0	0	0	0	0	0	0	0	3	0	0	2	0	2	0	1	0	0	0	0	0	0	0	0	0	0	0	0	GSL|100.0|KT004592|SH1573185.08FU;k:Fungi,p:Ascomycota,c:Dothideomycetes,o:Pleosporales,f:Periconiaceae,g:Periconia,s:Periconia byssoides
OTU1406	0	0	0	0	5	0	0	7	0	0	0	0	0	0	0	0	0	0	0	0	0	0	0	0	0	0	0	0	0	0	2	0	0	0	0	0	0	0	0	0	0	0	0	0	GS|100.0|JN905131|NA;k:Fungi,p:Basidiomycota,c:Tremellomycetes,o:Tremellales
OTU1407	0	0	9	0	0	0	0	0	0	0	0	0	0	0	0	0	0	0	0	0	0	0	0	0	0	0	0	0	0	0	10	0	0	0	0	0	0	0	0	0	0	0	0	0	GS|100.0|AY514637|SH1518761.08FU;k:Fungi,p:Ascomycota,c:Orbiliomycetes,o:Orbiliales,f:Orbiliaceae,g:Brachyphoris,s:Brachyphoris oviparasitica
OTU1408	0	0	0	0	0	0	0	0	0	0	0	0	0	0	0	0	0	0	0	0	0	0	0	0	0	0	0	0	0	0	0	0	0	0	22	0	0	0	0	0	0	0	0	0	GSL|100.0|AY865634|SH1567968.08FU;k:Fungi,p:Ascomycota,c:Sordariomycetes,o:Hypocreales,f:Hypocreaceae,g:Trichoderma,s:Trichoderma minutisporum
OTU1409	0	0	0	0	16	8	0	19	0	0	0	0	0	0	0	0	0	0	0	0	0	0	0	0	0	1	0	0	4	1	0	0	0	0	0	0	0	0	0	0	0	0	0	0	GS|100.0|GQ510355|NA;k:Fungi,p:Ascomycota,c:Eurotiomycetes,o:Chaetothyriales,f:Trichomeriaceae
OTU1410	10	0	0	0	3	0	6	0	0	0	0	0	0	0	0	0	0	0	0	0	0	0	3	0	6	0	0	0	0	0	0	0	0	0	0	0	0	0	0	0	0	0	0	0	US|0.9110|None;k:Fungi,p:Basidiomycota,c:Agaricomycetes,o:Boletales
OTU1411	0	0	0	0	0	0	0	0	0	0	0	0	0	0	0	0	0	0	0	0	0	0	0	0	0	0	17	0	0	0	0	0	0	0	0	0	0	0	0	0	0	0	0	0	US|0.9025|KP017261|SH1168856.08FU;k:Fungi,p:Basidiomycota,c:Tremellomycetes,o:Tremellales
OTU1412	0	0	0	0	0	0	0	20	0	0	0	0	0	0	0	0	0	0	0	0	0	0	0	0	0	0	0	0	0	0	0	0	0	0	0	0	0	0	0	0	0	0	0	0	SS|0.8100|MG761254|SH1192177.08FU;k:Fungi,p:Basidiomycota,c:Tremellomycetes,o:Tremellales,f:Bulleraceae,g:Genolevuria
OTU1413	0	0	0	0	0	0	0	15	0	0	0	0	0	0	0	0	0	0	0	0	0	0	0	0	0	0	3	0	0	0	0	0	0	0	0	0	0	0	0	0	0	0	0	0	GS|100.0|KF800363|SH1525102.08FU;k:Fungi,p:Ascomycota,c:Dothideomycetes,o:Pleosporales,f:Phaeosphaeriaceae,g:Wojnowiciella
OTU1414	0	0	0	0	0	0	0	0	0	0	0	0	0	0	0	0	0	0	0	0	0	0	6	0	0	0	0	0	9	0	0	0	0	0	0	0	0	0	0	0	0	0	0	0	GS|99.4|MF161218|SH1244720.08FU;k:Fungi,p:Ascomycota,c:Eurotiomycetes,o:Sclerococcales,f:Dactylosporaceae,g:Dactylospora,s:Dactylospora stygia
OTU1415	0	0	0	0	9	3	0	0	0	0	0	0	0	0	0	0	0	0	0	0	0	0	0	0	1	0	0	0	0	0	0	0	0	0	0	0	0	0	0	0	0	0	0	0	US|0.9380|FJ237100|SH1180678.08FU;k:Stramenopila,p:Oomycota,c:Oomycetes,o:Peronosporales
OTU1416	0	0	0	0	0	0	0	16	0	0	0	0	0	0	0	0	0	0	0	0	0	0	0	0	0	0	0	0	0	0	0	0	0	0	0	0	0	0	0	0	0	0	0	0	SS|1.0000|KX640715|SH1173690.08FU;k:Fungi,p:Ascomycota,c:Sordariomycetes,o:Hypocreales,f:Nectriaceae
OTU1417	0	3	0	0	14	0	0	0	0	0	0	0	0	0	0	0	0	0	0	0	0	0	0	0	0	0	0	0	0	0	0	0	0	0	0	0	0	0	0	0	0	0	0	0	GS|98.4|JN906253|NA;k:Fungi,p:Basidiomycota,c:Cystobasidiomycetes,f:Buckleyzymaceae,g:Buckleyzyma,s:Buckleyzyma aurantiaca
OTU1418	8	0	0	0	9	0	0	0	0	0	0	0	0	0	0	0	0	0	0	0	0	0	0	0	0	0	0	0	0	0	0	0	0	0	0	0	0	0	0	0	0	0	0	0	SS|0.8900|JF945036|NA;k:Fungi,p:Ascomycota,c:Dothideomycetes,o:Myriangiales,f:Myriangiaceae,g:Myriangium
OTU1419	0	0	0	0	0	0	0	0	0	0	0	0	0	0	0	0	0	0	0	0	0	0	0	0	0	0	0	0	0	0	0	0	0	0	0	0	16	0	0	0	0	0	0	0	GS|98.8|MG434324|NA;k:Fungi,p:Mucoromycota,c:Mucoromycetes,o:Mucorales
OTU1420	19	0	0	0	0	0	0	4	0	0	0	0	0	0	0	0	0	0	0	0	0	0	0	0	0	0	0	0	0	0	0	0	0	0	0	0	0	0	0	0	0	0	0	0	GS|99.6|AF394919|SH1206816.08FU;k:Fungi,p:Basidiomycota,c:Agaricomycetes,o:Cantharellales,g:Sistotrema
OTU1421	3	4	0	0	0	0	0	0	0	0	0	0	0	0	0	0	0	0	0	0	0	0	0	0	16	0	0	0	0	0	0	0	0	0	0	0	0	0	0	0	0	0	0	0	GS|100.0|FJ481031|SH1583113.08FU;k:Fungi,p:Basidiomycota,c:Agaricomycetes,o:Agaricales,f:Bolbitiaceae,g:Conocybe,s:Conocybe apala
OTU1422	3	0	0	0	11	0	22	0	0	0	0	0	0	0	0	0	0	0	0	0	0	0	0	0	0	0	0	0	0	0	0	0	0	0	0	0	0	0	0	0	0	0	0	0	GS|98.9|AY739106|NA;k:Fungi,p:Ascomycota,c:Dothideomycetes,o:Capnodiales,f:Mycosphaerellaceae,g:Cercospora,s:Cercospora kikuchii
OTU1423	0	5	0	0	12	0	0	0	0	0	0	0	0	0	0	0	0	0	0	0	0	0	0	0	0	0	0	0	0	0	0	0	0	0	0	0	0	0	0	0	0	0	0	0	GS|100.0|FJ757439|NA;k:Fungi,p:Ascomycota,c:Dothideomycetes,o:Myriangiales
OTU1424	0	0	0	0	0	5	20	6	0	0	0	0	0	0	0	0	0	0	0	0	0	0	0	0	0	0	0	0	0	0	0	0	0	0	0	0	0	0	0	0	0	0	0	0	GS|99.1|EU254976|SH1596924.08FU;k:Fungi,p:Ascomycota,c:Sordariomycetes,o:Diaporthales,f:Gnomoniaceae,g:Ophiognomonia
OTU1425	0	0	0	0	0	23	17	0	0	9	0	0	0	0	0	0	0	0	0	0	0	0	23	0	2	4	0	0	0	0	0	2	0	0	0	0	0	0	0	0	0	0	0	0	GS|100.0|KT269327|NA;k:Fungi,p:Ascomycota,c:Sordariomycetes,o:Hypocreales,f:Nectriaceae,g:Fusarium
OTU1426	0	0	0	0	2	0	0	11	0	0	0	0	0	0	0	0	0	0	0	0	0	0	0	0	0	0	0	0	2	0	0	1	0	0	0	0	0	0	0	0	0	0	0	0	GSL|100.0|MF782703|SH1516796.08FU;k:Fungi,p:Ascomycota,c:Sordariomycetes,o:Microascales,f:Microascaceae
OTU1427	68	0	0	0	9	0	0	0	0	0	0	0	0	0	0	0	4	0	0	0	0	0	0	0	0	0	0	0	0	0	0	0	0	0	0	0	0	0	0	0	0	0	0	0	US|0.9025|V01340|NA;k:Stramenopila,p:Oomycota,c:Oomycetes,o:Peronosporales
OTU1428	0	0	0	0	6	0	0	0	0	0	0	0	0	0	0	0	0	0	0	0	0	0	7	0	0	0	0	0	0	0	0	0	0	0	0	0	0	0	0	0	0	0	0	0	GS|100.0|LC001723|SH1556692.08FU;k:Fungi,p:Ascomycota,c:Dothideomycetes,o:Pleosporales,f:Lophiostomataceae,g:Sigarispora,s:Sigarispora caudata
OTU1429	15	3	0	0	15	0	0	5	0	0	0	0	0	0	0	0	0	0	0	0	0	0	31	0	21	0	0	0	22	0	0	1	0	0	0	0	0	0	0	0	0	0	0	0	US|0.9110|KU581558|SH1187499.08FU;k:Stramenopila,p:Oomycota,c:Oomycetes,o:Peronosporales
OTU1430	0	0	0	0	0	0	0	0	0	0	0	0	0	0	0	0	0	0	0	0	0	0	0	0	16	0	0	0	6	0	0	0	0	0	0	0	0	0	0	0	0	0	0	0	GS|100.0|KC669307|SH1516050.08FU;k:Fungi,p:Basidiomycota,c:Agaricomycetes,o:Agaricales,f:Strophariaceae,g:Psilocybe,s:Psilocybe argentina
OTU1431	0	0	0	0	0	0	4	4	0	0	0	0	0	0	0	0	0	0	0	0	0	0	0	4	1	0	0	9	0	0	0	0	0	0	0	0	0	0	0	0	0	0	0	0	GS|100.0|KX379683|SH1507407.08FU;k:Fungi,p:Ascomycota,c:Dothideomycetes,o:Botryosphaeriales,f:Botryosphaeriaceae,g:Sardiniella
OTU1432	0	0	2	0	0	0	0	0	0	0	0	0	0	0	0	0	0	0	0	0	0	0	0	0	14	0	0	0	6	0	0	0	0	0	0	0	0	0	0	0	0	0	0	0	US|0.9110|None;k:Rhodoplantae,p:Rhodophyta,c:Florideophyceae,o:Gracilariales
OTU1433	16	0	0	0	0	0	0	0	0	0	0	0	0	0	0	0	0	0	0	0	0	0	0	0	0	0	0	0	0	0	0	0	0	0	0	0	0	0	0	0	0	0	0	0	GS|100.0|MG433329|NA;k:Fungi,p:Ascomycota,c:Dothideomycetes,o:Pleosporales
OTU1434	8	0	0	2	5	0	5	0	0	0	0	0	0	0	0	0	0	0	0	0	0	0	1	0	0	0	0	6	0	0	0	1	0	0	0	0	0	0	0	0	0	0	0	0	GS|100.0|KF928433|SH1635779.08FU;k:Fungi,p:Ascomycota,c:Eurotiomycetes,o:Chaetothyriales,f:Herpotrichiellaceae,g:Exophiala,s:Exophiala equina
OTU1435	0	0	0	0	0	0	0	16	0	0	0	0	0	0	0	0	0	0	0	0	0	0	0	0	0	0	0	12	0	0	0	0	0	0	0	0	0	0	0	0	0	0	0	0	US|0.9607|None;k:Fungi,p:Olpidiomycota
OTU1436	0	0	0	0	0	16	0	0	0	0	0	0	0	0	0	0	0	0	0	0	0	0	0	0	0	0	0	0	0	0	0	0	0	0	0	0	0	0	0	0	0	0	0	0	GS|100.0|GQ510710|NA;k:Fungi,p:Ascomycota,c:Dothideomycetes,o:Pleosporales,f:Sporormiaceae
OTU1437	0	20	0	0	0	0	0	0	0	0	0	0	0	0	0	0	0	0	0	0	0	0	0	0	0	4	0	0	0	0	0	0	0	0	0	0	0	0	0	0	0	0	0	0	GS|98.2|KX592793|SH1191933.08FU;k:Fungi,p:Ascomycota,c:Pezizomycetes,o:Pezizales,f:Pyronemataceae,g:Boubovia,s:Boubovia luteola
OTU1438	15	0	0	0	0	0	0	0	0	0	0	0	0	0	0	0	0	0	0	0	0	0	0	0	0	0	0	0	0	0	0	0	0	0	0	0	0	0	0	0	0	0	0	0	GS|100.0|KY436125|SH1574510.08FU;k:Fungi,p:Basidiomycota,c:Tremellomycetes,o:Tremellales
OTU1439	0	0	0	0	0	3	6	0	0	5	0	0	0	0	0	0	0	0	0	0	0	0	0	0	0	0	0	4	0	0	0	0	0	0	0	0	0	0	0	0	0	0	0	0	GSL|100.0|DQ468028|SH1645870.08FU;k:Fungi,p:Ascomycota,c:Dothideomycetes,o:Pleosporales,f:Sporormiaceae,g:Sporormiella
OTU1440	0	0	0	0	0	0	0	15	0	0	0	0	0	0	0	0	0	0	0	0	0	0	0	0	0	0	0	0	0	0	0	0	0	0	0	0	0	0	0	0	0	0	0	0	GS|100.0|HE650884|NA;k:Fungi,p:Basidiomycota,c:Tremellomycetes,o:Filobasidiales,f:Filobasidiaceae,g:Filobasidium,s:Filobasidium oeirense
OTU1441	0	0	0	0	0	0	0	0	0	0	0	0	0	0	0	0	0	0	0	0	0	0	0	0	14	0	0	0	0	0	0	0	0	0	0	0	0	0	0	0	0	0	0	0	US|0.9438|LT612013|NA;k:Fungi,p:Ascomycota,c:Sordariomycetes
OTU1442	0	0	0	0	3	0	0	4	0	0	0	0	0	0	0	0	0	0	0	0	0	0	14	0	0	0	0	13	0	0	2	0	0	0	0	0	0	1	0	0	0	0	0	0	SS|0.9900|AY943051|SH1640633.08FU;k:Fungi,p:Ascomycota,c:Dothideomycetes,o:Pleosporales,f:Sporormiaceae
OTU1443	0	3	7	0	0	269	4	0	0	0	0	0	0	0	0	0	0	0	0	0	0	0	0	0	0	55	0	0	0	0	4	0	0	0	0	0	0	0	0	0	0	0	0	0	US|0.9138|MG418125|NA;k:Fungi,p:Basidiomycota,c:Tremellomycetes,o:Tremellales
OTU1444	0	8	0	0	0	0	0	6	0	0	0	0	0	0	0	0	0	0	0	0	0	0	0	0	0	0	0	0	0	0	0	0	0	0	0	0	0	0	0	0	0	0	0	0	US|0.9119|JX321811|NA;k:Fungi,p:Ascomycota,c:Sordariomycetes,o:Hypocreales
OTU1445	0	0	0	0	13	0	0	0	0	0	0	0	0	0	0	0	0	0	0	0	0	0	0	0	0	0	0	0	0	0	0	0	0	0	0	0	0	0	0	0	0	0	0	0	US|0.9110|JF945066|NA;k:Fungi,p:Basidiomycota,c:Tremellomycetes,o:Tremellales
OTU1446	0	0	0	0	0	0	0	5	0	0	0	0	0	0	0	0	0	0	0	0	0	0	0	0	0	0	0	0	8	0	0	0	0	0	0	0	0	0	0	0	0	0	0	0	US|0.9948|None;k:Protista
OTU1447	0	0	0	1	7	0	5	0	0	0	0	0	0	0	0	0	0	0	0	0	0	0	0	0	5	0	0	2	3	0	0	0	0	0	0	0	0	0	0	0	0	0	0	0	GS|100.0|MG544923|SH1604545.08FU;k:Fungi,p:Basidiomycota,c:Agaricomycetes,o:Agaricales,f:Pluteaceae,g:Pluteus,s:Pluteus cervinus
OTU1448	0	650	9	0	0	0	0	0	0	4	0	0	626	0	0	0	0	0	0	0	0	0	0	341	0	0	0	0	0	8	15	0	0	0	0	0	0	0	0	0	0	0	0	0	SS|1.0000|MH655472|NA;k:Fungi,p:Mortierellomycota,c:Mortierellomycetes,o:Mortierellales,f:Mortierellaceae,g:Mortierella
OTU1449	0	0	0	0	11	0	0	0	0	0	0	0	0	0	0	0	0	0	0	0	0	0	0	0	0	0	0	3	0	0	0	0	0	0	0	0	0	0	0	0	0	0	0	0	US|0.9145|JN906089|NA;k:Fungi,p:Basidiomycota,c:Tremellomycetes,o:Tremellales
OTU1450	0	0	0	1	12	0	0	0	0	0	0	0	0	0	0	0	0	0	0	0	0	0	0	0	0	0	0	0	0	0	0	2	0	0	0	0	0	0	0	0	0	0	0	0	GS|100.0|FJ917559|SH1613987.08FU;k:Fungi,p:Ascomycota,c:Eurotiomycetes,o:Chaetothyriales,g:Strelitziana,s:Strelitziana mali
OTU1451	7	0	0	0	0	0	0	10	0	0	0	0	0	0	0	0	0	0	0	0	0	0	0	0	0	0	0	0	0	0	0	0	0	0	0	0	0	0	0	0	0	0	0	0	GSL|100.0|DQ000318|SH1528209.08FU;k:Fungi,p:Basidiomycota,c:Tremellomycetes,o:Tremellales,f:Bulleribasidiaceae,g:Vishniacozyma,s:Vishniacozyma tephrensis
OTU1452	10	0	0	0	0	0	0	0	0	0	0	0	0	0	0	0	0	0	0	0	0	0	4	0	3	0	2	0	0	2	5	0	0	0	0	0	0	0	0	0	0	0	0	0	US|0.9380|MG418458|NA;k:Stramenopila,p:Oomycota,c:Oomycetes,o:Peronosporales
OTU1453	17	0	0	0	0	0	0	0	0	0	0	0	0	0	0	0	0	0	0	0	0	0	0	0	0	0	0	0	0	0	0	0	0	0	0	0	0	0	0	0	0	0	0	0	GS|99.1|JF267656|SH1529609.08FU;k:Fungi,p:Ascomycota,c:Eurotiomycetes,o:Chaetothyriales,f:Herpotrichiellaceae,g:Fonsecaea,s:Fonsecaea multimorphosa
OTU1454	0	0	0	0	0	0	0	5	11	0	0	0	0	0	0	0	0	0	0	0	0	0	0	0	0	0	0	0	0	0	0	0	0	0	0	0	0	0	0	0	0	0	0	0	US|0.9119|KT264524|SH1645096.08FU;k:Fungi,p:Ascomycota,c:Sordariomycetes,o:Hypocreales
OTU1455	0	0	0	0	0	0	0	0	0	0	0	0	0	0	0	0	0	0	0	0	0	0	0	0	17	0	0	0	0	0	0	0	0	0	0	0	0	0	0	0	0	0	0	0	GS|97.6|JX382744|NA;k:Fungi,p:Ascomycota,c:Sordariomycetes
OTU1456	0	0	0	0	4	0	5	3	0	0	0	0	0	0	0	0	0	0	0	0	0	0	0	0	0	0	0	0	0	0	0	0	0	0	0	0	0	0	0	0	0	0	0	0	SS|1.0000|MG244353|NA;k:Fungi,p:Basidiomycota,c:Pucciniomycetes,o:Septobasidiales,f:Septobasidiaceae
OTU1457	9	0	0	0	0	0	0	0	0	0	0	0	0	0	0	0	0	0	0	0	0	0	0	0	0	0	0	0	0	0	0	0	0	0	0	0	0	4	0	0	0	0	0	0	GSL|100.0|EU128043|SH1581101.08FU;k:Fungi,p:Ascomycota,c:Sordariomycetes,o:Togniniales,f:Togniniaceae,g:Phaeoacremonium
OTU1458	11	0	0	0	6	0	0	0	0	0	0	0	0	0	0	0	0	0	0	0	0	0	0	0	0	0	0	0	0	0	0	0	0	0	0	0	0	0	0	0	0	0	0	0	GDL|100.0|GQ509186|NA;
OTU1459	3	0	0	0	3	0	0	9	0	0	0	0	0	0	0	0	0	0	0	0	0	0	0	0	0	0	0	0	0	0	0	0	0	0	0	0	0	0	0	0	0	0	0	0	GSL|100.0|AY089730|SH1575990.08FU;k:Fungi,p:Basidiomycota,c:Agaricomycetes,o:Russulales,f:Stereaceae,g:Stereum,s:Stereum complicatum
OTU1460	0	0	2	0	0	0	0	8	0	0	0	0	0	0	0	0	0	0	0	0	0	0	0	0	0	2	0	0	0	0	3	0	0	0	0	0	0	0	0	0	0	0	0	0	GS|100.0|MH624359|NA;k:Fungi,p:Ascomycota,c:Sordariomycetes,o:Hypocreales
OTU1461	0	0	0	0	18	0	3	0	0	0	0	0	0	0	0	0	0	0	0	0	0	0	0	0	0	0	0	0	0	0	0	0	0	0	0	0	0	0	0	0	0	0	0	0	GS|97.2|KT380073|SH1151467.08FU;k:Fungi,p:Ascomycota,c:Orbiliomycetes,o:Orbiliales,f:Orbiliaceae,g:Orbilia
OTU1462	0	0	0	0	0	0	0	0	0	0	0	0	0	0	0	0	0	0	0	0	0	0	0	0	0	0	0	0	0	0	0	0	0	0	0	0	0	0	0	0	0	0	26	0	US|0.9025|None;k:Fungi,p:Ascomycota,c:Dothideomycetes,o:Dothideales
OTU1463	0	0	0	0	0	0	0	14	0	0	0	0	0	0	0	0	0	0	0	0	0	0	0	0	0	0	0	0	0	0	0	0	0	0	0	0	0	0	0	0	0	0	0	0	US|0.9045|KC965399|SH1241206.08FU;k:Fungi,p:Ascomycota,c:Sordariomycetes,o:Hypocreales
OTU1464	0	0	0	0	9	0	0	0	0	0	0	0	0	0	0	0	0	0	0	0	0	0	0	0	2	0	0	0	0	0	0	0	0	0	0	0	0	0	0	0	0	0	0	0	GS|100.0|JQ647450|SH1644396.08FU;k:Fungi,p:Ascomycota,c:Sordariomycetes,o:Glomerellales,f:Plectosphaerellaceae,g:Lectera,s:Lectera colletotrichoides
OTU1465	0	0	0	0	15	0	0	0	0	0	0	0	0	0	0	0	0	0	0	0	0	0	0	0	0	0	2	0	0	0	0	0	0	0	0	0	0	0	0	0	0	0	0	0	GSL|100.0|UDB037501|SH1648512.08FU;k:Fungi,p:Basidiomycota,c:Agaricomycetes,o:Agaricales,f:Bolbitiaceae,g:Panaeolus,s:Panaeolus papilionaceus
OTU1466	0	0	0	0	0	0	0	0	0	0	0	0	0	0	0	0	0	0	0	0	0	0	0	0	0	0	0	15	0	0	0	0	0	0	0	0	0	0	0	0	0	0	0	0	GS|99.4|JF945197|NA;k:Fungi,p:Ascomycota,c:Dothideomycetes,o:Capnodiales,f:Mycosphaerellaceae
OTU1467	6	0	0	0	8	0	0	0	11	0	0	0	0	0	0	0	0	0	0	0	0	0	0	0	0	0	0	0	0	0	0	0	0	0	0	0	0	0	0	0	0	0	0	0	GS|97.2|MF966009|NA;k:Fungi,p:Ascomycota,c:Sordariomycetes,o:Hypocreales
OTU1468	0	0	0	0	13	0	0	0	0	0	0	0	0	0	0	0	0	0	0	0	0	0	0	0	0	0	0	0	0	0	0	0	0	0	0	0	0	0	0	0	0	0	0	0	GS|98.7|KF212236|SH1643344.08FU;k:Fungi,p:Ascomycota,c:Dothideomycetes,o:Pleosporales
OTU1469	7	0	0	0	4	0	0	8	0	0	0	0	0	0	0	0	0	0	0	0	0	0	0	0	0	0	0	0	0	0	0	0	0	0	0	0	0	0	0	0	0	0	0	0	GS|99.6|KJ668480|SH1246559.08FU;k:Fungi,p:Basidiomycota,c:Agaricomycetes,o:Polyporales,f:Xenasmataceae,g:Phlebiella
OTU1470	30	0	0	0	0	0	0	0	0	0	0	0	0	0	0	0	0	0	0	0	0	0	0	0	0	0	0	0	0	0	0	0	0	0	0	0	2	0	0	0	0	0	0	0	US|0.9380|KT222442|SH1238918.08FU;k:Fungi,p:Ascomycota,c:Dothideomycetes,o:Capnodiales
OTU1471	8	0	0	0	0	0	0	0	0	0	0	0	0	0	0	0	0	0	0	0	0	0	0	0	0	0	0	0	0	0	0	0	8	0	0	0	0	0	0	0	0	0	0	0	GS|97.1|EU489896|SH1546054.08FU;k:Fungi,p:Ascomycota,c:Dothideomycetes,o:Tubeufiales,f:Tubeufiaceae
OTU1472	48	0	0	0	2	0	0	0	0	0	0	0	0	0	0	0	0	0	0	0	0	0	14	0	0	0	0	0	0	0	0	0	0	0	0	0	4	5	0	2	0	0	0	0	GSL|97.0|EU833203|NA;k:Fungi,p:Ascomycota,c:Eurotiomycetes,o:Chaetothyriales,f:Herpotrichiellaceae,g:Capronia,s:Capronia semi-immersa
OTU1473	0	0	0	0	7	6	0	0	0	0	0	0	0	0	0	0	0	0	0	0	0	0	0	0	0	1	0	0	0	0	0	0	0	0	0	0	0	0	0	0	0	0	0	0	US|0.9207|LC204252|NA;k:Stramenopila,p:Oomycota,c:Oomycetes,o:Peronosporales
OTU1474	0	0	0	0	0	0	0	0	0	0	0	0	0	0	0	0	0	0	0	0	0	0	12	0	12	0	0	0	0	0	0	1	0	0	0	0	0	0	0	0	0	0	0	0	US|0.9145|LC205352|NA;k:Fungi,p:Ascomycota,c:Dothideomycetes,o:Dothideales
OTU1475	0	0	0	0	0	0	9	0	0	0	0	0	0	0	0	0	0	0	0	0	0	0	0	0	0	0	0	0	3	0	0	0	0	0	0	0	0	0	0	0	0	0	0	0	GS|98.4|FJ759873|NA;k:Fungi,p:Basidiomycota,c:Cystobasidiomycetes,o:Erythrobasidiales,f:Erythrobasidiaceae,g:Erythrobasidium,s:Erythrobasidium hasegawianum
OTU1476	0	0	0	0	12	0	0	0	0	0	0	0	0	0	0	0	0	0	0	0	0	0	0	0	0	0	0	0	0	0	0	0	0	0	0	0	0	0	0	0	0	0	0	0	US|0.9090|FJ757680|NA;k:Fungi,p:Ascomycota,c:Sordariomycetes,o:Hypocreales
OTU1477	0	0	0	0	2	0	0	0	0	0	0	0	0	0	0	0	0	0	0	0	0	0	0	0	10	0	0	0	0	0	0	0	0	0	0	0	0	0	0	0	0	0	0	0	GS|99.0|AB985783|SH1170389.08FU;k:Fungi,p:Ascomycota,c:Sordariomycetes,o:Sordariales
OTU1478	20	0	0	0	0	0	0	0	0	0	0	0	0	0	0	0	0	0	0	0	0	0	0	0	0	0	0	0	0	0	0	0	0	0	0	0	0	0	0	0	0	0	0	0	US|0.9090|KY102413|SH1174438.08FU;k:Fungi,p:Basidiomycota,c:Tremellomycetes,o:Tremellales
OTU1479	0	0	0	2	0	0	19	4	0	0	0	0	0	0	0	0	0	5	0	0	0	0	24	0	1	0	2	30	26	0	2	0	0	0	0	0	0	0	0	1	0	0	0	0	US|0.9380|None;k:Fungi,p:Basidiomycota,c:Agaricomycetes,o:Agaricales
OTU1480	0	0	0	0	0	0	0	10	0	0	0	0	0	0	0	0	0	0	0	0	0	0	0	0	0	0	0	0	0	0	0	0	0	0	0	0	0	0	0	0	0	0	0	0	US|0.9025|UDB035467|NA;k:Fungi,p:Basidiomycota,c:Tremellomycetes,o:Tremellales
OTU1481	14	0	0	0	0	0	0	0	0	0	0	0	0	0	0	0	0	0	0	0	0	0	0	0	0	0	0	0	0	0	0	0	0	0	0	0	0	0	0	0	0	0	0	0	GS|99.0|GQ510604|NA;k:Fungi,p:Ascomycota,c:Sordariomycetes
OTU1482	0	0	0	0	14	0	0	0	0	0	0	0	0	0	0	0	0	0	0	0	0	0	0	0	0	0	0	0	0	0	0	0	0	0	0	0	0	0	0	0	0	0	0	0	GS|99.6|KJ140724|SH1518081.08FU;k:Fungi,p:Basidiomycota,c:Agaricomycetes,o:Polyporales,f:Fomitopsidaceae,g:Postia,s:Postia caesia
OTU1483	0	0	0	0	0	0	0	0	0	0	0	0	0	0	0	0	0	0	0	0	0	0	0	0	0	0	0	0	16	0	0	0	0	0	0	0	0	0	0	0	0	0	0	0	US|0.9045|MF971835|SH1232500.08FU;k:Fungi,p:Ascomycota,c:Sordariomycetes,o:Hypocreales
OTU1484	0	6	0	0	9	0	0	0	6	0	0	0	0	0	0	0	0	0	0	0	0	0	0	0	0	0	0	0	0	0	0	0	0	0	0	0	0	0	0	0	0	0	0	0	GS|100.0|MH178728|SH1525447.08FU;k:Fungi,p:Ascomycota,c:Dothideomycetes,o:Pleosporales,f:Didymosphaeriaceae,g:Paraphaeosphaeria,s:Paraphaeosphaeria michotii
OTU1485	0	0	0	3	0	3	0	13	0	0	0	0	0	0	0	0	0	0	0	0	0	0	0	0	0	0	0	0	0	0	0	0	0	0	0	0	0	0	0	0	0	0	0	0	GS|99.6|EF619724|NA;k:Fungi,p:Basidiomycota,c:Agaricomycetes,o:Russulales,f:Peniophoraceae,g:Peniophora,s:Peniophora incarnata
OTU1486	0	0	4	0	0	0	0	0	0	3	0	0	0	0	0	0	0	0	0	0	0	0	0	0	0	0	0	0	0	4	5	0	0	0	0	0	0	0	0	0	0	0	0	0	GS|98.9|MG417651|NA;k:Fungi,p:Chytridiomycota,c:Rhizophlyctidomycetes,o:Rhizophlyctidales,f:Rhizophlyctidaceae,g:Rhizophlyctis,s:Rhizophlyctis rosea
OTU1487	0	0	0	0	0	0	8	0	0	0	0	0	0	0	0	0	0	0	0	0	0	0	1	0	0	1	0	5	0	0	0	0	0	0	0	0	0	0	0	0	0	0	0	0	US|0.9115|MH400789|SH1177388.08FU;k:Fungi,p:Ascomycota,c:Sordariomycetes,o:Hypocreales
OTU1488	0	0	0	0	12	0	0	0	0	0	0	0	0	0	0	0	0	0	0	0	0	0	0	0	0	0	0	0	0	0	0	0	0	0	0	0	0	0	0	0	0	0	0	0	US|0.9138|None;k:Fungi,p:Ascomycota,c:Sordariomycetes,o:Hypocreales
OTU1489	8	0	0	0	3	5	3	0	0	0	0	0	0	0	0	0	0	0	0	0	0	0	0	0	0	0	0	0	0	0	0	2	0	0	0	0	0	0	0	0	0	0	0	0	GS|100.0|JF449726|SH1647619.08FU;k:Fungi,p:Ascomycota,c:Leotiomycetes,o:Thelebolales,f:Pseudeurotiaceae
OTU1490	6	0	0	0	2	0	3	3	0	0	0	0	0	0	0	0	0	0	0	0	0	0	0	0	0	0	0	0	0	0	0	0	0	0	0	0	0	0	0	0	0	0	0	0	US|0.9438|KF274268|NA;k:Fungi,p:Ascomycota,c:Sordariomycetes
OTU1491	15	0	0	0	0	0	0	0	0	0	0	0	0	0	0	0	0	0	0	0	0	0	0	0	0	0	0	0	0	0	0	0	0	0	0	0	0	0	0	0	0	0	0	0	GS|100.0|LC204601|NA;k:Fungi,p:Ascomycota,c:Eurotiomycetes,o:Chaetothyriales,f:Herpotrichiellaceae
OTU1492	0	0	0	0	0	0	0	16	0	0	0	0	0	0	0	0	0	0	0	0	0	0	0	0	0	0	0	0	0	0	0	0	0	0	0	0	0	0	0	0	0	0	0	0	GS|97.1|MF976043|SH1143700.08FU;k:Fungi,p:Ascomycota,c:Sordariomycetes,o:Hypocreales
OTU1493	0	0	0	0	8	0	0	0	0	0	0	0	0	0	0	0	0	0	0	0	0	0	0	0	0	0	0	0	0	0	0	0	0	0	0	0	0	0	0	0	0	0	0	0	GS|98.2|JN906767|NA;k:Fungi,p:Ascomycota,c:Dothideomycetes,o:Pleosporales
OTU1494	0	0	0	0	0	0	0	0	0	0	0	0	0	0	0	0	0	0	0	0	0	0	0	0	0	0	0	0	0	0	0	0	0	0	0	0	0	0	0	0	0	0	0	18	GS|98.8|LT602888|SH1246660.08FU;k:Fungi,p:Basidiomycota,c:Microbotryomycetes,f:Chrysozymaceae
OTU1495	0	0	0	0	0	0	5	3	0	0	0	0	0	0	0	0	0	0	0	0	0	0	37	0	3	0	5	0	0	0	0	0	0	0	0	0	0	0	0	0	0	0	0	0	GS|100.0|FN394703|NA;k:Fungi,p:Ascomycota,c:Dothideomycetes,o:Pleosporales
OTU1496	23	0	0	0	0	0	0	0	0	0	0	0	0	0	0	0	0	0	0	0	0	0	22	0	0	0	0	6	0	0	0	0	0	0	0	0	0	0	0	0	0	0	0	0	US|0.8882|JX031776|NA;k:Viridiplantae,p:Anthophyta,c:Eudicotyledonae,o:Gentianales
OTU1497	0	5	0	0	0	12	0	3	0	0	0	0	0	0	0	0	0	0	0	0	0	0	0	0	0	0	0	0	0	0	0	0	0	0	0	0	0	0	0	0	0	0	0	0	GSL|100.0|UDB019298|SH1563791.08FU;k:Fungi,p:Basidiomycota,c:Agaricomycetes,o:Agaricales
OTU1498	0	0	0	0	0	0	6	0	0	0	0	0	0	0	0	0	0	0	0	0	0	0	0	0	0	3	2	9	0	0	3	0	0	0	0	0	0	0	0	0	0	0	0	0	US|0.8882|None;k:Fungi,p:Ascomycota,c:Sordariomycetes,o:Hypocreales
OTU1499	0	0	1	0	0	0	12	0	0	0	0	0	0	0	0	0	0	0	0	0	0	0	0	3	5	0	0	0	3	3	4	0	0	0	0	0	0	0	0	0	0	0	0	0	GS|100.0|AB520467|SH1547047.08FU;k:Fungi,p:Chytridiomycota,c:Spizellomycetes,o:Spizellomycetales,f:Powellomycetaceae,g:Powellomyces
OTU1500	7	0	0	0	0	9	0	5	0	0	0	0	0	0	0	0	0	0	0	0	0	0	0	0	0	0	0	0	0	0	0	0	0	0	0	0	0	0	0	0	0	0	0	0	GS|100.0|FJ761023|NA;k:Fungi,p:Basidiomycota,c:Tremellomycetes,o:Tremellales,f:Bulleribasidiaceae,g:Bulleribasidium,s:Bulleribasidium oberjochense
OTU1501	0	0	0	0	0	0	0	0	24	0	0	0	0	0	0	0	0	0	0	0	0	0	0	0	0	0	0	0	0	0	0	0	0	0	0	0	0	0	0	0	0	0	0	0	US|0.9380|EU825642|SH1246298.08FU;k:Fungi,p:Basidiomycota,c:Tremellomycetes,o:Tremellales
OTU1502	0	0	0	0	0	0	0	0	0	0	0	0	0	0	0	0	0	0	0	0	0	0	1	0	14	0	0	0	0	0	0	0	0	0	0	0	0	0	0	0	0	0	0	0	GS|100.0|JX857738|SH1544160.08FU;k:Fungi,p:Basidiomycota,c:Agaricomycetes,o:Hymenochaetales,f:Schizoporaceae,g:Lyomyces
OTU1503	4	0	0	0	8	0	4	0	0	0	0	0	0	0	0	0	0	0	0	0	0	0	0	0	0	0	0	0	0	0	0	1	0	0	0	0	0	0	0	0	0	0	0	0	GS|100.0|FJ759835|NA;k:Fungi,p:Ascomycota,c:Eurotiomycetes,o:Chaetothyriales,f:Herpotrichiellaceae,g:Rhinocladiella
OTU1504	0	0	0	0	0	0	0	0	0	0	0	0	0	0	0	0	0	0	0	0	0	0	0	0	0	0	0	0	0	0	0	0	6	7	5	0	0	0	0	0	0	0	0	0	US|0.9025|MG760980|NA;k:Stramenopila,p:Oomycota,c:Oomycetes,o:Peronosporales
OTU1505	0	0	0	0	12	0	0	0	0	0	0	0	0	0	0	0	0	0	0	0	0	0	0	0	0	0	0	0	0	0	0	0	0	0	0	0	0	0	0	0	0	0	0	0	GS|100.0|GU117898|SH1541673.08FU;k:Fungi,p:Ascomycota,c:Dothideomycetes,o:Capnodiales,f:Mycosphaerellaceae,g:Phaeothecoidiella,s:Phaeothecoidiella illinoisensis
OTU1506	3	0	0	0	0	0	0	0	0	0	0	0	0	0	0	0	0	0	0	0	0	0	15	0	9	0	0	0	0	0	0	0	0	0	0	0	0	0	0	0	0	0	0	0	US|0.9145|KF617767|SH1557744.08FU;k:Fungi,p:Basidiomycota,c:Tremellomycetes,o:Tremellales
OTU1507	0	0	0	0	0	0	0	0	0	0	0	0	0	0	0	0	0	0	0	0	0	0	14	0	0	0	0	0	0	0	0	0	0	0	0	0	0	0	0	0	0	0	0	0	SS|0.9900|KU702358|SH1554164.08FU;k:Fungi,p:Ascomycota,c:Sordariomycetes
OTU1508	0	0	2	0	13	0	0	0	0	0	0	0	0	0	0	0	0	0	0	0	0	0	3	0	0	0	0	0	0	5	2	0	0	0	0	0	0	0	0	0	0	0	0	0	GSL|100.0|KY463488|SH1529988.08FU;k:Fungi,p:Ascomycota,c:Eurotiomycetes,o:Eurotiales,f:Aspergillaceae,g:Penicillium,s:Penicillium paczoskii
OTU1509	0	0	0	0	0	0	11	0	0	0	0	0	0	0	0	0	0	0	0	0	0	0	0	0	0	0	0	0	0	0	0	0	0	0	0	0	0	0	0	0	0	0	0	0	GS|100.0|JN905611|NA;k:Fungi,p:Ascomycota,c:Sordariomycetes,o:Microascales
OTU1510	4	0	3	0	0	0	0	0	0	0	0	0	0	0	0	0	0	0	0	0	0	0	5	0	4	0	0	3	4	0	6	0	0	0	0	0	0	0	0	0	0	0	0	0	GDL|98.0|MG418250|NA;
OTU1511	0	0	0	0	0	0	0	0	0	16	0	0	0	0	0	0	0	0	0	0	0	0	0	0	0	0	0	0	0	0	0	0	0	0	0	0	0	0	0	0	0	0	0	0	GS|100.0|JX456891|SH1182763.08FU;k:Fungi,p:Ascomycota,c:Sordariomycetes,o:Hypocreales
OTU1512	0	0	0	0	0	0	0	13	0	0	0	0	0	0	0	0	0	0	0	0	0	0	0	0	0	0	0	0	0	0	0	0	0	0	0	0	0	0	0	0	0	0	0	0	SS|1.0000|KT315411|SH1560804.08FU;k:Fungi,p:Ascomycota,c:Dothideomycetes,o:Pleosporales
OTU1513	0	0	0	0	0	4	3	0	0	0	0	0	0	0	0	0	0	0	0	0	0	0	0	0	0	0	0	0	0	0	3	0	0	0	0	0	0	0	0	0	0	0	0	0	US|0.9557|KF297075|SH1181258.08FU;k:Fungi,p:Ascomycota,c:Sordariomycetes
OTU1514	0	0	0	0	0	0	0	0	0	0	0	0	0	0	0	0	0	0	0	0	0	0	0	0	0	0	0	0	0	0	0	0	18	0	0	0	0	0	0	0	0	0	0	0	GS|100.0|DQ899095|SH1513285.08FU;k:Fungi,p:Basidiomycota,c:Agaricomycetes,o:Cantharellales,g:Sistotrema,s:Sistotrema oblongisporum
OTU1515	0	0	0	0	0	0	0	0	0	0	0	0	0	0	0	0	0	0	0	0	0	0	4	0	16	0	0	0	0	0	0	0	0	0	0	0	0	0	0	0	0	0	0	0	GS|100.0|MF161326|SH1555670.08FU;k:Fungi,p:Basidiomycota,c:Agaricomycetes,o:Polyporales,f:Ganodermataceae,g:Perenniporia,s:Perenniporia nanlingensis
OTU1516	0	0	0	0	0	0	0	0	4	0	0	0	0	0	0	0	0	0	0	0	0	0	0	0	0	0	0	0	15	0	0	0	0	0	0	0	0	0	0	0	0	0	0	0	US|0.9045|KT264524|SH1645096.08FU;k:Fungi,p:Ascomycota,c:Sordariomycetes,o:Hypocreales
OTU1517	0	0	0	0	0	0	0	0	0	0	0	0	0	0	0	0	0	0	0	0	0	0	0	0	0	0	0	0	14	0	0	0	0	0	0	0	0	0	0	0	0	0	0	0	GS|100.0|DQ420918|SH1545902.08FU;k:Fungi,p:Ascomycota,c:Leotiomycetes,o:Helotiales
OTU1518	21	0	0	0	13	3	0	7	0	0	0	0	0	0	0	0	0	0	0	0	0	0	0	0	0	0	0	0	0	0	0	0	0	0	0	0	0	0	0	0	0	0	0	0	GS|100.0|MG004726|SH1541145.08FU;k:Fungi,p:Ascomycota,c:Sordariomycetes,o:Xylariales,f:Xylariaceae,g:Nemania,s:Nemania serpens
OTU1519	0	0	0	0	0	0	0	0	0	0	0	0	0	0	0	0	0	0	0	0	0	0	0	0	1	0	0	0	3	0	0	0	0	0	0	0	0	4	0	3	0	0	0	3	US|0.9340|KY312639|NA;k:Fungi,p:Ascomycota,c:Sordariomycetes
OTU1520	0	0	0	0	24	0	0	3	0	0	0	0	0	0	0	0	0	0	0	0	0	0	0	0	0	0	0	0	0	0	0	0	0	0	0	0	0	0	0	0	0	0	0	0	GS|100.0|GQ508886|NA;k:Fungi,p:Ascomycota,c:Sordariomycetes
OTU1521	14	0	0	0	0	0	18	0	0	0	0	0	0	0	0	0	0	0	0	0	0	0	0	0	0	0	0	0	0	0	0	0	0	0	0	0	0	0	0	0	0	0	0	0	SS|0.8100|AJ292412|SH1245306.08FU;k:Fungi,p:Ascomycota,c:Sordariomycetes,o:Hypocreales,g:Rotiferophthora
OTU1522	0	0	0	0	9	0	0	0	0	0	0	0	0	0	0	0	0	0	0	0	0	0	6	0	0	0	0	0	0	0	0	0	0	0	0	0	0	0	0	0	0	0	0	0	US|0.9025|KT991672|SH1239294.08FU;k:Fungi,p:Ascomycota,c:Sordariomycetes,o:Hypocreales
OTU1523	19	0	0	0	4	0	4	0	5	0	0	0	0	0	0	0	0	0	0	0	0	0	0	0	0	0	0	0	3	0	0	0	0	0	0	0	0	0	0	0	0	0	0	0	GS|100.0|GQ512620|NA;k:Fungi,p:Basidiomycota,c:Agaricomycetes,o:Agaricales
OTU1524	0	0	0	0	15	0	0	0	0	0	0	0	0	0	0	0	0	0	0	0	0	0	0	0	0	0	0	0	0	0	0	0	0	0	0	0	0	0	0	0	0	0	0	0	GS|99.4|GQ521748|NA;k:Fungi,p:Basidiomycota,c:Tremellomycetes,o:Tremellales
OTU1525	0	0	0	0	13	0	0	5	0	0	0	0	0	0	0	0	0	0	0	0	0	0	0	2	0	0	0	0	0	0	0	0	0	0	0	0	0	0	0	0	0	0	0	0	GS|100.0|JN641257|SH1572005.08FU;k:Fungi,p:Basidiomycota,c:Agaricomycetes,o:Polyporales,f:Ganodermataceae,g:Yuchengia,s:Yuchengia narymica
OTU1526	0	0	0	0	5	0	8	4	0	0	0	0	0	0	0	0	0	0	0	0	0	0	0	0	0	0	0	0	0	0	0	0	0	0	0	0	0	0	0	0	0	0	0	0	GS|100.0|AM084820|SH1174576.08FU;k:Fungi,p:Ascomycota,c:Dothideomycetes,o:Pleosporales,g:Microsphaeropsis
OTU1527	0	0	0	0	0	0	0	0	0	0	0	0	0	0	0	0	0	0	0	0	0	0	16	0	0	0	0	0	0	0	0	0	0	0	0	0	0	0	0	0	0	0	0	0	US|0.9145|HM015718|NA;k:Fungi,p:Ascomycota,c:Sordariomycetes,o:Hypocreales
OTU1528	10	0	0	0	0	0	0	0	0	0	0	0	0	0	0	0	0	0	0	0	0	0	3	0	0	0	0	0	0	0	0	0	0	0	0	0	0	0	0	0	0	0	0	0	SS|1.0000|KY931798|SH1507945.08FU;k:Fungi,p:Ascomycota,c:Sordariomycetes,o:Sordariales,f:Helminthosphaeriaceae,g:Spadicoides
OTU1529	0	0	0	0	0	0	0	10	0	0	0	0	0	0	0	0	0	0	0	0	0	0	0	0	0	0	0	0	0	0	0	0	0	0	0	0	0	0	0	0	0	0	0	0	US|0.9232|MG245161|NA;k:Fungi,p:Basidiomycota,c:Tremellomycetes,o:Tremellales
OTU1530	0	4	0	0	0	0	0	5	0	0	0	0	0	0	0	0	0	0	0	0	0	0	0	0	0	1	0	0	0	0	0	1	0	0	0	0	0	0	0	0	0	0	0	0	GSL|100.0|MG826927|SH1541921.08FU;k:Fungi,p:Ascomycota,c:Sordariomycetes,o:Hypocreales,g:Sarocladium,s:Sarocladium bactrocephalum
OTU1531	13	0	0	0	0	0	0	0	0	0	0	0	0	0	0	0	0	0	0	0	0	0	3	0	0	0	0	0	0	0	0	0	0	0	0	0	0	0	0	0	0	0	0	0	GS|99.6|GU225948|SH1529648.08FU;k:Fungi,p:Ascomycota,c:Eurotiomycetes,o:Chaetothyriales,f:Herpotrichiellaceae,g:Exophiala,s:Exophiala moniliae
OTU1532	0	0	0	1	6	0	0	5	0	0	0	0	0	0	0	0	0	0	0	0	0	0	0	0	6	0	0	0	0	0	0	0	0	0	0	0	0	0	0	0	0	0	0	0	GS|100.0|KY948733|NA;k:Fungi,p:Basidiomycota,c:Agaricomycetes,o:Polyporales,f:Meripilaceae,g:Physisporinus
OTU1533	0	0	0	0	0	0	0	0	0	0	0	0	0	0	0	0	0	0	0	0	0	0	0	0	0	0	0	0	0	0	0	0	0	5	1	12	0	0	0	0	0	0	0	0	US|0.9338|KX175568|NA;k:Fungi,p:Ascomycota,c:Sordariomycetes,o:Hypocreales
OTU1534	0	0	0	0	9	0	0	0	0	0	0	0	0	0	0	0	0	0	0	0	0	0	0	2	0	0	0	0	3	0	0	0	0	0	0	0	0	0	0	0	0	0	0	0	GS|100.0|GU566302|SH1184107.08FU;k:Fungi,p:Ascomycota,c:Dothideomycetes,f:Eremomycetaceae,g:Arthrographis
OTU1535	0	0	0	0	0	0	9	0	0	3	0	0	0	0	0	0	0	0	0	0	2	0	0	0	3	0	0	0	0	0	0	0	0	0	0	0	0	2	0	0	0	0	0	0	GS|100.0|KX394539|NA;k:Fungi,p:Ascomycota,c:Sordariomycetes,o:Sordariales,f:Chaetomiaceae,g:Chaetomium,s:Chaetomium globosum
OTU1536	0	0	0	0	0	0	0	11	0	0	0	0	0	0	0	0	0	0	0	0	0	0	0	0	0	0	0	0	0	0	4	0	0	0	0	0	0	0	0	0	0	0	0	0	GS|98.9|HM439551|SH1645136.08FU;k:Fungi,p:Ascomycota,c:Sordariomycetes,o:Coniochaetales,f:Coniochaetaceae,g:Coniochaeta
OTU1537	0	0	0	1	0	0	0	0	0	0	0	0	0	0	0	0	0	0	0	0	0	0	0	0	0	0	0	0	0	0	0	12	0	0	0	0	0	0	0	0	0	0	0	0	US|0.9138|None;k:Fungi,p:Ascomycota,c:Dothideomycetes,o:Pleosporales
OTU1538	9	0	0	0	0	0	0	0	0	0	0	0	0	0	0	0	0	0	0	0	0	0	0	0	0	0	0	0	0	0	0	0	0	0	0	0	0	0	0	0	0	0	0	0	SS|0.9700|MF529192|NA;k:Fungi,p:Ascomycota,c:Dothideomycetes,o:Capnodiales
OTU1539	21	0	0	0	0	0	11	0	0	0	0	0	0	0	0	0	0	0	0	0	0	0	0	0	0	0	0	0	0	0	0	0	0	0	0	0	0	0	0	0	0	0	0	0	US|0.9969|None;k:Protista
OTU1540	0	0	0	0	0	0	0	0	0	0	0	0	0	0	0	0	0	0	0	0	0	0	4	0	0	0	0	0	2	0	0	1	0	0	0	0	0	0	0	0	0	0	0	0	GS|100.0|AY753343|SH1516165.08FU;k:Fungi,p:Ascomycota,c:Eurotiomycetes,o:Eurotiales,f:Trichocomaceae,g:Talaromyces,s:Talaromyces bacillisporus
OTU1541	5	0	0	0	11	0	0	0	0	0	0	0	0	0	0	0	0	0	0	0	0	0	0	0	0	0	0	0	0	0	0	0	0	0	0	0	0	0	0	0	0	0	0	0	US|0.9383|KF274145|SH1214309.08FU;k:Fungi,p:Ascomycota,c:Sordariomycetes
OTU1542	0	0	4	0	6	0	0	0	0	4	0	0	0	0	0	0	0	0	0	0	0	0	0	0	0	0	0	0	0	1	3	0	0	0	0	0	0	0	0	0	0	0	0	0	US|0.9145|None;k:Fungi,p:Basidiomycota,c:Pucciniomycetes,o:Pucciniales
OTU1543	10	0	0	0	0	0	0	0	0	0	0	0	0	0	0	0	0	0	0	0	0	0	2	0	0	0	0	0	0	0	0	0	0	0	0	0	0	0	0	0	0	0	0	0	GSL|100.0|EU860070|SH1546345.08FU;k:Fungi,p:Ascomycota,c:Sordariomycetes,o:Hypocreales,f:Nectriaceae,g:Microcera,s:Microcera rubra
OTU1544	0	0	0	0	7	5	0	0	0	0	0	0	0	0	0	0	0	0	0	0	0	0	0	0	5	0	0	3	2	0	0	0	0	0	0	0	0	0	0	0	0	0	0	0	GS|100.0|KT695341|SH1604546.08FU;k:Fungi,p:Basidiomycota,c:Agaricomycetes,o:Agaricales,f:Pluteaceae,g:Pluteus,s:Pluteus hongoi
OTU1545	0	0	0	0	0	0	0	0	0	0	0	0	0	0	0	0	0	0	0	0	0	0	15	0	0	0	0	0	0	0	0	0	0	0	0	0	0	0	0	0	0	0	0	0	GS|99.3|AM292048|NA;k:Fungi,p:Ascomycota,c:Sordariomycetes,o:Sordariales,f:Chaetomiaceae,g:Trichocladium,s:Trichocladium pyriforme
OTU1546	0	0	0	0	0	0	0	0	0	0	0	0	0	0	0	0	0	0	0	0	0	0	0	0	0	0	23	0	0	0	0	0	0	0	0	0	0	0	0	0	0	0	0	0	US|0.9034|MF971249|SH1170496.08FU;k:Fungi,p:Ascomycota,c:Sordariomycetes,o:Hypocreales
OTU1547	0	0	0	2	0	0	0	0	0	0	0	0	0	0	0	0	0	0	0	0	0	0	0	0	0	0	0	0	0	0	0	11	0	0	0	0	0	0	0	0	0	0	0	0	GS|99.5|KF291163|SH1646815.08FU;k:Fungi,p:Basidiomycota,c:Agaricomycetes,o:Agaricales,f:Hygrophoraceae,g:Hygrocybe
OTU1548	0	0	0	0	0	0	0	0	0	11	0	0	0	0	0	0	0	0	0	0	0	0	0	0	0	0	0	0	0	8	0	0	0	0	0	0	0	0	0	0	0	0	0	0	SS|1.0000|UDB035056|SH1244922.08FU;k:Fungi,p:Ascomycota,c:Sordariomycetes,o:Xylariales,g:Neta,s:Neta patuxentica
OTU1549	0	0	0	0	0	0	3	0	0	0	0	0	0	0	0	0	0	0	0	0	0	0	0	0	0	0	0	0	11	0	0	0	0	0	0	0	0	0	0	0	0	0	0	0	US|0.9207|JF945022|NA;k:Fungi,p:Ascomycota,c:Dothideomycetes,o:Pleosporales
OTU1550	0	0	0	0	3	0	5	0	0	0	0	0	0	0	0	0	0	0	0	0	0	0	0	0	0	0	0	0	0	0	0	0	0	0	0	0	0	0	0	0	0	0	0	0	GS|100.0|KP135341|SH1573593.08FU;k:Fungi,p:Basidiomycota,c:Agaricomycetes,o:Polyporales,f:Meruliaceae,g:Ceriporia,s:Ceriporia alachuana
OTU1551	0	0	0	0	0	0	0	0	0	0	0	0	0	0	0	0	0	0	0	0	0	0	0	0	16	0	0	0	0	0	0	0	0	0	0	0	0	0	0	0	0	0	0	0	GS|100.0|HQ608157|SH1521434.08FU;k:Fungi,p:Ascomycota,c:Dothideomycetes,o:Capnodiales
OTU1552	0	0	0	0	2	0	0	13	0	0	0	0	0	0	0	0	0	0	0	0	0	0	0	0	0	0	0	0	0	0	0	0	0	0	0	0	0	0	0	0	0	0	0	0	GS|100.0|FJ757490|NA;k:Fungi,p:Ascomycota,c:Sordariomycetes,o:Hypocreales
OTU1553	0	0	0	0	0	0	0	10	0	0	0	0	0	0	0	0	0	0	0	0	0	0	0	0	0	0	0	0	0	0	0	0	0	0	0	0	0	0	0	0	0	0	0	0	US|0.9110|None;k:Fungi,p:Ascomycota,c:Dothideomycetes,o:Dothideales
OTU1554	0	0	0	0	3	23	0	0	0	0	0	0	0	0	0	0	0	0	0	0	0	0	0	0	0	0	0	0	0	0	0	0	0	0	0	0	0	0	0	0	0	0	0	0	GS|100.0|EF505615|SH1636093.08FU;k:Fungi,p:Ascomycota,c:Eurotiomycetes,o:Chaetothyriales,f:Cyphellophoraceae,g:Cyphellophora
OTU1555	0	0	0	3	0	0	0	0	4	0	0	0	0	0	0	0	0	0	0	0	0	0	0	0	0	0	0	0	0	0	0	0	0	0	0	0	0	0	0	0	0	0	0	0	SS|0.9600|MG433270|NA;k:Fungi,p:Ascomycota,c:Lecanoromycetes
OTU1556	0	0	0	0	0	0	0	0	0	0	0	0	0	0	0	0	0	0	0	0	0	12	0	0	0	0	0	0	0	0	0	0	0	3	0	0	0	0	0	0	0	0	0	0	GS|98.6|HQ611331|SH1647285.08FU;k:Fungi,p:Ascomycota,c:Leotiomycetes,o:Helotiales,f:Vibrisseaceae,g:Phialocephala
OTU1557	0	0	0	0	0	0	8	0	0	0	0	0	0	0	0	0	0	0	0	0	0	0	5	0	0	0	0	0	0	0	0	0	0	0	0	0	0	0	0	0	0	0	0	0	GS|99.5|FJ763024|NA;k:Fungi,p:Ascomycota,c:Dothideomycetes,o:Pleosporales
OTU1558	0	0	0	0	0	0	0	0	0	0	0	0	0	0	0	0	0	0	0	0	0	0	9	0	1	0	0	4	0	0	0	0	0	0	0	0	0	0	0	0	0	0	0	0	US|0.9511|JX353315|NA;k:Fungi,p:Ascomycota,c:Sordariomycetes
OTU1559	0	0	0	0	0	0	0	0	0	0	0	0	0	0	0	0	0	0	0	0	0	0	0	0	11	0	2	0	9	0	0	0	0	0	0	0	0	0	0	0	0	0	0	0	GS|99.4|GQ522956|NA;k:Fungi,p:Ascomycota,c:Dothideomycetes,o:Pleosporales
OTU1560	3	0	0	0	9	0	0	0	0	0	0	0	0	0	0	0	0	0	0	0	0	0	0	0	4	0	0	0	0	0	0	1	0	0	0	0	0	0	0	0	0	0	0	0	US|0.9380|None;k:Fungi,p:Basidiomycota,c:Agaricomycetes,o:Boletales
OTU1561	8	0	0	0	0	0	0	0	0	0	0	0	0	0	0	0	0	0	0	0	0	0	0	0	0	0	0	0	0	0	0	0	0	0	0	0	0	0	0	0	0	0	0	0	US|0.9338|KT965059|SH1182331.08FU;k:Fungi,p:Basidiomycota,c:Cystobasidiomycetes,o:Cystobasidiales
OTU1562	0	0	0	0	0	0	0	0	0	0	0	0	0	0	0	0	0	0	0	0	0	0	0	0	15	0	0	0	0	0	0	0	0	0	0	0	0	0	0	0	0	0	0	0	US|0.9110|MF531389|NA;k:Fungi,p:Basidiomycota,c:Tremellomycetes,o:Tremellales
OTU1563	0	0	0	0	0	0	0	0	0	0	0	0	0	0	0	0	0	0	0	0	0	0	0	0	20	0	0	0	0	0	0	0	0	0	0	0	0	0	0	0	0	0	0	0	US|0.9831|None;k:Fungi,p:Chytridiomycota
OTU1564	0	0	0	0	0	0	0	0	0	0	0	0	0	0	0	0	0	0	0	0	0	0	6	0	19	0	0	0	0	0	0	1	0	0	0	0	0	0	0	0	0	0	0	0	GS|100.0|JX984780|SH1573199.08FU;k:Fungi,p:Ascomycota,c:Dothideomycetes,o:Pleosporales,f:Periconiaceae,g:Periconia
OTU1565	4	0	0	0	5	0	4	0	0	0	0	0	0	0	0	0	0	0	0	0	0	0	0	0	0	0	0	0	0	0	0	0	0	0	0	0	0	0	0	0	0	0	0	0	GS|99.1|KX175033|NA;k:Fungi,p:Basidiomycota,c:Microbotryomycetes,f:Chrysozymaceae,g:Fellozyma,s:Fellozyma inositophila
OTU1566	3	0	0	0	3	0	0	0	9	0	0	0	0	0	0	0	0	0	0	0	0	0	0	0	4	0	0	0	0	0	0	0	0	0	0	0	0	0	0	0	0	0	0	0	GS|100.0|AB858346|SH1546354.08FU;k:Fungi,p:Ascomycota,c:Sordariomycetes,o:Hypocreales,f:Nectriaceae,g:Fusicolla
OTU1567	3	0	0	0	19	0	0	0	0	0	0	0	0	0	0	0	0	0	0	0	0	0	7	0	5	0	0	0	0	0	2	0	0	0	0	0	0	0	0	0	0	0	0	0	SS|0.9800|GU966509|SH1615613.08FU;k:Fungi,p:Ascomycota,c:Sordariomycetes,o:Sordariales,f:Chaetomiaceae
OTU1568	0	0	0	0	12	0	0	0	0	0	0	0	0	0	0	0	0	0	0	0	0	0	0	0	0	0	0	0	0	0	0	0	0	0	0	0	0	0	0	0	0	0	0	0	GS|99.1|AM176667|SH1635792.08FU;k:Fungi,p:Ascomycota,c:Eurotiomycetes,o:Chaetothyriales,f:Herpotrichiellaceae,g:Exophiala,s:Exophiala salmonis
OTU1569	15	0	4	2	0	0	7	0	0	0	0	0	0	0	0	0	0	0	0	0	0	0	3	14	0	1	53	0	29	2	11	0	0	0	0	0	0	0	0	0	0	0	0	0	GDL|99.6|MG417621|NA;
OTU1570	5	0	0	4	0	0	0	7	0	0	0	0	0	0	0	0	0	0	0	0	0	0	0	0	0	0	0	0	3	0	0	2	0	0	0	0	0	0	0	0	0	0	0	0	GS|99.2|MG432944|NA;k:Fungi,p:Ascomycota,c:Dothideomycetes,o:Pleosporales
OTU1571	0	12	0	0	0	0	0	0	0	0	0	0	0	0	0	0	0	0	0	0	0	0	0	0	0	0	0	0	0	0	0	0	0	0	0	0	0	0	0	0	0	0	0	0	US|0.9207|JX361139|NA;k:Fungi,p:Basidiomycota,c:Microbotryomycetes,o:Sporidiobolales
OTU1572	0	0	0	0	0	0	9	0	0	0	0	0	0	0	0	0	0	0	0	0	0	0	0	0	0	3	2	0	0	0	0	0	0	0	0	0	0	0	0	0	0	0	0	0	SS|1.0000|KY853455|SH1246725.08FU;k:Fungi,p:Ascomycota,c:Sordariomycetes,g:Oncopodiella
OTU1573	0	0	0	0	0	0	0	0	0	0	0	0	0	0	0	0	0	0	0	0	0	0	10	0	0	0	6	0	0	0	0	0	0	0	0	0	0	0	0	0	0	0	0	0	US|0.9025|None;k:Fungi,p:Basidiomycota,c:Tremellomycetes,o:Tremellales
OTU1574	10	3	0	0	0	0	0	0	0	0	0	0	0	0	0	0	0	0	0	0	0	0	0	0	0	0	0	0	0	0	0	0	0	0	0	0	0	0	0	0	0	0	5	2	SS|0.9500|FM200533|SH1645095.08FU;k:Fungi,p:Ascomycota,c:Sordariomycetes,o:Coniochaetales
OTU1575	0	0	0	0	0	0	0	0	0	0	0	0	0	0	0	0	0	0	0	0	0	0	0	0	0	0	0	0	0	14	0	0	0	0	0	0	0	0	0	0	0	0	0	0	GS|98.2|JN906449|NA;k:Fungi,p:Ascomycota,c:Leotiomycetes,o:Helotiales,f:Hyaloscyphaceae,g:Trichopeziza,s:Trichopeziza mollissima
OTU1576	7	0	0	0	0	0	0	6	0	8	0	0	0	0	0	0	0	0	0	0	0	0	1	2	0	0	2	5	0	0	0	5	0	0	0	0	0	0	0	0	0	0	0	0	GS|99.3|MH656330|NA;k:Fungi,p:Ascomycota,c:Dothideomycetes,o:Pleosporales
OTU1577	0	0	0	0	15	0	0	0	0	0	0	0	0	0	0	0	0	0	0	0	0	0	0	0	0	0	0	0	0	0	0	0	0	0	0	0	0	0	0	0	0	0	0	0	GS|97.0|MF529206|NA;k:Fungi,p:Ascomycota,c:Dothideomycetes,o:Capnodiales
OTU1578	0	0	0	0	0	0	16	0	0	0	0	0	0	0	0	0	0	0	0	0	0	0	0	0	0	0	3	0	0	0	0	0	0	0	0	0	0	0	0	0	0	0	0	0	GSL|100.0|FJ372390|SH1551238.08FU;k:Fungi,p:Ascomycota,c:Dothideomycetes,o:Venturiales,f:Sympoventuriaceae,g:Ochroconis,s:Ochroconis cordanae
OTU1579	0	0	0	0	18	0	0	0	0	0	0	0	0	0	0	0	0	0	0	0	0	0	0	0	0	0	0	0	0	0	0	0	0	0	0	0	0	0	0	0	0	0	0	0	GSL|100.0|KM411458|SH1571973.08FU;k:Fungi,p:Basidiomycota,c:Agaricomycetes,o:Polyporales,f:Ganodermataceae,g:Perenniporia,s:Perenniporia subacida
OTU1580	10	0	0	0	0	0	0	0	0	6	0	0	0	0	0	0	0	0	0	0	0	0	0	0	0	0	0	0	0	0	0	0	0	0	0	0	0	0	0	0	0	0	0	0	GS|100.0|MF528780|NA;k:Fungi,p:Ascomycota,c:Sordariomycetes,o:Hypocreales
OTU1581	5	0	0	0	0	0	0	4	0	0	0	0	0	0	0	0	0	0	0	0	0	0	0	0	0	0	0	0	2	0	0	0	0	0	0	0	0	0	0	0	0	0	0	0	GSL|100.0|FJ375243|NA;k:Fungi,p:Basidiomycota,c:Agaricomycetes,o:Agaricales,f:Pluteaceae,g:Pluteus,s:Pluteus petasatus
OTU1582	0	0	0	0	10	0	0	0	0	0	0	0	0	0	0	0	0	0	0	0	0	0	0	0	0	0	0	3	0	0	0	0	0	0	0	0	0	0	0	0	0	0	0	0	GSL|100.0|KY828906|SH1569260.08FU;k:Fungi,p:Ascomycota,c:Eurotiomycetes,o:Eurotiales,f:Aspergillaceae,g:Monascus,s:Monascus purpureus
OTU1583	0	0	0	0	0	0	0	0	0	0	0	0	0	0	0	0	0	0	0	0	0	0	0	0	7	0	0	0	10	0	0	0	0	0	0	0	0	0	0	0	0	0	0	0	SS|0.9200|MG231728|SH1572310.08FU;k:Fungi,p:Basidiomycota,c:Agaricomycetes,o:Polyporales
OTU1584	0	0	0	0	13	0	0	0	0	0	0	0	0	0	0	0	0	0	0	0	0	0	0	0	0	0	0	0	0	0	0	0	0	0	0	0	0	0	0	0	0	0	0	0	GS|97.4|AY156586|SH1629860.08FU;k:Viridiplantae,p:Bryophyta,c:Bryopsida,o:Dicranales,f:Ditrichaceae,g:Ceratodon,s:Ceratodon purpureus
OTU1585	0	8	0	0	0	4	0	0	0	0	0	0	0	0	0	0	0	0	0	0	0	0	0	2	0	0	0	0	0	0	0	0	0	0	0	0	0	0	0	0	0	0	0	0	US|0.9110|None;k:Metazoa,p:Porifera,c:Calcarea,o:Clathrinida
OTU1586	0	3	0	0	11	0	0	0	0	4	0	0	0	0	0	0	0	0	0	0	0	0	3	0	0	0	4	0	0	0	0	0	0	0	0	0	0	0	0	0	0	0	0	0	GS|100.0|DQ421104|SH1556525.08FU;k:Fungi,p:Basidiomycota,c:Agaricomycetes,o:Agaricales,f:Lycoperdaceae,g:Calvatia,s:Calvatia cyathiformis
OTU1587	11	0	0	0	0	0	0	0	0	0	0	0	0	0	0	0	0	0	0	0	0	0	0	0	0	0	0	0	0	0	0	0	0	0	0	0	0	0	0	0	0	0	0	0	US|0.9375|None;k:Fungi,p:Ascomycota,c:Sordariomycetes
OTU1588	0	0	0	0	5	0	5	0	0	0	0	0	0	0	0	0	0	0	0	0	0	0	2	0	0	0	0	0	0	0	0	0	0	0	0	0	0	0	0	0	0	0	0	0	GSL|100.0|AF516559|SH1520936.08FU;k:Fungi,p:Basidiomycota,c:Agaricomycetes,o:Polyporales,f:Polyporaceae
OTU1589	0	0	0	0	10	5	0	0	0	0	0	0	0	0	0	0	0	0	0	0	0	0	0	0	0	0	0	0	0	0	0	0	0	0	0	0	0	0	0	0	0	0	0	0	US|0.9138|MF530493|NA;k:Stramenopila,p:Oomycota,c:Oomycetes,o:Peronosporales
OTU1590	0	0	0	0	18	0	0	0	0	0	0	0	0	0	0	0	0	0	0	0	0	0	0	0	0	0	0	0	0	0	0	0	0	0	0	0	0	0	0	0	0	0	0	0	GS|100.0|LT608089|NA;k:Fungi,p:Basidiomycota,c:Tremellomycetes,o:Tremellales
OTU1591	11	0	0	0	0	0	0	0	0	0	0	0	0	0	0	0	0	0	0	0	0	0	0	0	0	0	0	0	0	0	0	0	0	0	0	0	0	0	0	0	0	0	0	0	US|0.9045|GQ509698|NA;k:Fungi,p:Ascomycota,c:Sordariomycetes,o:Hypocreales
OTU1592	0	0	0	0	10	0	0	0	0	0	0	0	0	0	0	0	0	0	0	0	0	0	0	0	0	0	0	0	0	0	0	0	0	0	0	0	0	0	0	0	0	0	0	0	US|0.9232|None;k:Fungi,p:Basidiomycota,c:Tremellomycetes,o:Tremellales
OTU1593	0	0	0	0	11	0	0	0	0	0	0	0	0	0	0	0	0	0	0	0	0	0	0	0	0	0	0	0	0	0	0	0	0	0	0	0	0	0	0	0	0	0	0	0	GS|99.1|MH211734|SH1572769.08FU;k:Fungi,p:Basidiomycota,c:Agaricomycetes,o:Russulales,f:Lachnocladiaceae,g:Dichostereum
OTU1594	0	0	0	0	0	0	16	0	0	0	0	0	0	0	0	0	0	0	0	0	0	0	0	0	0	0	0	0	0	0	0	0	0	0	0	0	0	0	0	0	0	0	0	0	GS|99.6|KJ939278|SH1525454.08FU;k:Fungi,p:Ascomycota,c:Dothideomycetes,o:Pleosporales,f:Didymosphaeriaceae,g:Paraconiothyrium,s:Paraconiothyrium fuckelii
OTU1595	0	0	0	0	0	0	0	3	0	0	0	0	0	0	0	0	0	0	0	0	0	0	10	0	0	0	0	0	5	0	0	0	0	0	0	0	0	0	0	0	0	0	0	0	GSL|100.0|MF326432|SH1565276.08FU;k:Fungi,p:Basidiomycota,c:Agaricomycetes,o:Agaricales,f:Schizophyllaceae,g:Schizophyllum,s:Schizophyllum commune
OTU1596	0	11	0	0	0	0	0	0	0	0	0	0	0	0	0	0	0	0	0	0	0	0	0	0	0	0	0	0	0	0	0	0	0	0	0	0	0	0	0	0	0	0	0	0	US|0.9377|MG245132|NA;k:Fungi,p:Basidiomycota,c:Tremellomycetes,o:Tremellales
OTU1597	0	0	0	0	0	0	0	0	4	4	0	0	0	0	0	0	0	0	0	0	0	0	0	0	0	0	0	0	0	0	0	0	0	0	0	0	0	0	0	0	0	0	0	0	GS|100.0|UDB036211|SH1561143.08FU;k:Fungi,p:Basidiomycota,c:Agaricomycetes,o:Auriculariales,f:Exidiaceae,g:Exidia,s:Exidia glandulosa
OTU1598	0	0	0	0	0	0	6	0	0	3	0	0	0	0	0	0	0	0	0	0	0	0	0	0	0	0	0	0	0	0	0	0	0	0	0	0	0	0	0	0	0	0	0	0	GSL|100.0|KY828902|SH1549901.08FU;k:Fungi,p:Ascomycota,c:Eurotiomycetes,o:Eurotiales,f:Aspergillaceae,g:Aspergillus
OTU1599	0	0	0	0	0	9	0	0	0	0	0	0	0	0	0	0	0	0	0	0	0	0	0	0	0	0	0	0	0	0	2	0	0	0	0	0	0	0	0	0	0	0	0	0	GSL|100.0|KM279964|NA;k:Fungi,p:Ascomycota,c:Sordariomycetes,o:Sordariales,f:Sordariaceae
OTU1600	0	0	0	0	0	0	0	0	0	21	0	0	0	0	0	0	0	0	0	0	0	0	0	0	0	0	0	0	0	1	0	0	0	0	0	0	0	0	0	0	0	0	0	0	US|0.9110|MG418413|NA;k:Stramenopila,p:Oomycota,c:Oomycetes,o:Peronosporales
OTU1601	0	10	1	0	0	0	0	0	0	0	0	0	0	0	0	0	0	0	0	0	0	0	0	0	0	0	0	0	0	0	0	2	0	0	0	0	0	0	0	0	0	0	0	0	GS|99.6|FJ780538|NA;k:Fungi,p:Ascomycota,c:Sordariomycetes
OTU1602	0	6	0	0	0	0	0	7	0	0	0	0	0	0	0	0	0	0	0	0	0	0	0	0	0	0	0	0	0	0	0	0	0	0	0	0	0	0	0	0	0	0	0	0	SS|0.9000|JN904747|NA;k:Fungi,p:Ascomycota,c:Lecanoromycetes,o:Lecanorales,f:Ramalinaceae,g:Bacidina
OTU1603	0	0	0	0	14	0	6	0	0	0	0	0	0	0	0	0	0	0	0	0	0	0	0	0	5	0	0	0	0	0	0	0	0	0	0	0	0	0	0	0	0	0	0	0	GSL|100.0|UDB035739|NA;k:Fungi,p:Basidiomycota,c:Agaricomycetes,o:Polyporales,f:Fomitopsidaceae,g:Postia,s:Postia floriformis
OTU1604	0	0	0	0	0	6	0	7	0	0	0	0	0	0	0	0	0	0	0	0	0	0	0	0	0	0	0	0	0	0	0	0	0	0	0	0	0	0	0	0	0	0	0	0	GS|99.0|AB520461|SH1570166.08FU;k:Fungi,p:Chytridiomycota,c:Spizellomycetes,o:Spizellomycetales,f:Powellomycetaceae
OTU1605	0	0	0	0	0	0	0	0	4	0	0	0	0	0	0	0	0	0	0	0	0	0	0	0	0	0	0	0	18	0	0	0	0	0	0	0	0	0	0	0	0	0	0	0	US|0.9161|KC841950|NA;k:Fungi,p:Ascomycota,c:Sordariomycetes,o:Microascales
OTU1606	0	0	2	0	0	4	0	0	0	0	0	0	0	0	0	0	0	0	0	0	0	0	0	0	0	0	0	0	0	1	6	0	0	0	0	0	0	0	0	0	0	0	0	0	GSL|100.0|FJ861430|SH1166560.08FU;k:Fungi,p:Ascomycota,c:Eurotiomycetes,o:Eurotiales,f:Aspergillaceae,g:Penicillium
OTU1607	0	0	0	0	2	0	4	0	0	0	0	0	0	0	0	0	0	0	0	0	0	0	1	0	6	0	0	0	2	0	0	0	0	0	0	0	0	0	0	0	0	0	0	0	SS|0.9400|KF234422|SH1515887.08FU;k:Fungi,p:Ascomycota,c:Sordariomycetes,o:Xylariales
OTU1608	6	0	0	0	8	0	0	0	0	0	0	0	0	0	0	0	0	0	0	0	0	0	0	0	0	0	0	0	0	0	0	0	0	0	0	0	0	0	0	0	0	0	0	0	GS|100.0|GQ510613|NA;k:Fungi,p:Ascomycota,c:Dothideomycetes,o:Pleosporales
OTU1609	0	7	0	0	0	0	0	0	0	0	0	0	0	0	0	0	0	0	0	0	0	0	2	0	9	0	0	0	4	0	0	0	0	0	0	0	0	0	0	0	0	0	0	0	GS|98.9|KY977593|SH1538733.08FU;k:Fungi,p:Ascomycota,c:Sordariomycetes,o:Xylariales,f:Xylariaceae,g:Hypoxylon,s:Hypoxylon perforatum
OTU1610	0	0	0	0	0	0	0	0	0	0	0	0	0	0	0	0	0	0	0	0	0	0	0	7	0	0	0	0	6	0	0	0	0	0	0	0	0	0	0	0	0	0	0	0	US|0.9453|MF373487|NA;k:Fungi,p:Ascomycota,c:Sordariomycetes
OTU1611	9	0	0	0	0	0	0	0	0	0	0	0	0	0	0	0	0	0	0	0	0	0	0	0	0	0	0	0	0	0	0	0	0	0	0	0	0	0	0	0	0	0	0	0	GS|98.2|JN904443|NA;k:Fungi,p:Ascomycota,c:Sordariomycetes
OTU1612	0	0	0	0	0	20	4	0	0	3	0	0	0	0	0	0	0	0	0	0	0	0	14	0	0	0	0	0	0	0	0	0	0	0	0	0	0	0	0	0	0	0	0	0	GS|100.0|KF428687|NA;k:Fungi,p:Ascomycota,c:Sordariomycetes,o:Hypocreales,f:Nectriaceae,g:Fusarium
OTU1613	9	3	0	0	32	3	9	13	0	0	0	0	0	0	0	0	0	0	0	0	0	0	5	0	5	0	0	0	2	0	0	0	0	0	0	0	0	0	0	0	0	0	0	0	GS|100.0|MF161223|SH1611560.08FU;k:Fungi,p:Basidiomycota,c:Agaricomycetes,o:Agaricales,f:Crepidotaceae,g:Crepidotus,s:Crepidotus crocophyllus
OTU1614	6	0	0	0	8	0	0	0	0	0	0	0	0	0	0	0	0	0	0	0	0	0	0	0	0	0	0	0	0	0	0	0	0	0	0	0	0	0	0	0	0	0	0	0	GS|99.7|AB176571|SH1643607.08FU;k:Fungi,p:Basidiomycota,c:Agaricomycetes,o:Agaricales,f:Psathyrellaceae,g:Psathyrella
OTU1615	6	0	0	0	0	0	4	0	0	0	0	0	0	0	0	0	0	0	0	0	0	0	4	0	3	0	0	0	0	0	0	0	0	0	0	0	0	0	0	0	0	0	0	0	GS|100.0|EU520251|SH1643606.08FU;k:Fungi,p:Basidiomycota,c:Agaricomycetes,o:Agaricales,f:Psathyrellaceae,g:Psathyrella,s:Psathyrella candolleana
OTU1616	0	0	0	0	15	0	0	0	0	0	0	0	0	0	0	0	0	0	0	0	0	0	0	0	0	0	0	0	0	0	0	0	0	0	0	0	0	0	0	0	0	0	0	0	GSL|100.0|KJ143917|SH1555628.08FU;k:Fungi,p:Basidiomycota,c:Agaricomycetes,o:Polyporales,f:Ganodermataceae,g:Ganoderma,s:Ganoderma sessile
OTU1617	0	0	7	0	0	0	0	0	0	0	0	0	0	0	0	0	0	0	0	0	0	0	0	0	0	0	0	0	0	0	9	0	0	0	0	0	0	0	0	0	0	0	0	0	GS|98.9|LT609032|NA;k:Fungi,p:Ascomycota,c:Sordariomycetes,o:Coniochaetales,f:Coniochaetaceae,g:Coniochaeta
OTU1618	6	0	0	0	0	0	0	0	0	0	0	0	0	0	0	0	0	0	0	0	0	0	2	0	10	0	0	0	2	0	0	0	0	0	0	0	0	0	0	0	0	0	0	0	GS|99.3|GQ893026|SH1565192.08FU;k:Fungi,p:Basidiomycota,c:Agaricomycetes,o:Agaricales,f:Crepidotaceae,g:Crepidotus
OTU1619	0	0	0	0	0	0	0	0	0	0	0	0	0	0	0	0	0	0	9	0	0	0	0	0	0	0	0	0	0	0	0	0	0	0	0	0	0	0	0	0	0	0	0	0	GS|97.8|KY589008|NA;k:Fungi,p:Ascomycota,c:Eurotiomycetes,o:Chaetothyriales,f:Herpotrichiellaceae,g:Exophiala,s:Exophiala moniliae
OTU1620	10	0	0	0	3	0	0	0	0	0	0	0	0	0	0	0	0	0	0	0	0	0	0	0	0	0	0	0	0	0	0	0	0	0	0	0	0	0	0	0	0	0	0	0	GS|100.0|JN396726|NA;k:Fungi,p:Ascomycota,c:Sordariomycetes,o:Hypocreales
OTU1621	10	0	0	0	6	0	0	0	0	0	0	0	0	0	0	0	0	0	0	0	0	0	0	0	0	0	0	0	0	0	0	0	0	0	0	0	0	0	0	0	0	0	0	0	GSL|100.0|MH161262|SH1572792.08FU;k:Fungi,p:Ascomycota,c:Dothideomycetes,o:Capnodiales,f:Cladosporiaceae,g:Cladosporium,s:Cladosporium grevilleae
OTU1622	0	0	0	0	0	0	0	0	0	0	0	0	0	0	0	0	0	0	0	0	0	0	9	0	0	0	0	0	0	0	0	0	0	0	0	0	0	0	0	0	0	0	0	0	GS|100.0|MF120201|SH1616190.08FU;k:Fungi,p:Ascomycota,c:Dothideomycetes,o:Pleosporales,f:Phaeosphaeriaceae,g:Setomelanomma
OTU1623	0	0	0	0	0	0	0	0	0	0	0	0	0	0	0	0	0	0	0	0	0	0	0	0	19	0	0	0	0	0	0	0	0	0	0	0	0	0	0	0	0	0	0	0	GS|100.0|KY948793|SH1180547.08FU;k:Fungi,p:Basidiomycota,c:Agaricomycetes,o:Polyporales,f:Meruliaceae,g:Candelabrochaete,s:Candelabrochaete langloisii
OTU1624	4	0	0	0	0	0	6	0	0	3	0	0	0	0	0	0	0	0	0	0	0	0	0	0	0	0	0	0	0	2	0	0	0	0	0	0	0	0	0	0	0	0	0	0	GSL|100.0|EF634424|SH1529987.08FU;k:Fungi,p:Ascomycota,c:Eurotiomycetes,o:Eurotiales,f:Aspergillaceae,g:Penicillium
OTU1625	0	0	0	0	0	0	0	7	0	0	0	0	0	0	0	0	0	0	0	0	0	0	0	0	0	0	0	2	0	0	0	0	0	0	0	0	0	0	0	0	0	0	0	0	SS|0.8900|GU166456|SH1615615.08FU;k:Fungi,p:Ascomycota,c:Sordariomycetes,o:Sordariales,f:Chaetomiaceae
OTU1626	4	0	0	0	6	0	0	0	0	0	0	0	0	0	0	0	0	0	0	0	0	0	0	0	0	0	0	0	0	0	0	0	0	0	0	0	0	0	0	0	0	0	0	0	SS|1.0000|KT826652|SH1650208.08FU;k:Fungi,p:Ascomycota,c:Sordariomycetes,o:Hypoceales,f:Catabotrydaceae
OTU1627	0	0	0	0	11	0	0	0	0	0	0	0	0	0	0	0	0	0	0	0	0	0	0	0	0	0	0	0	0	0	0	0	0	0	0	0	0	0	0	0	0	0	0	0	GS|100.0|GQ508326|NA;k:Fungi,p:Ascomycota,c:Sordariomycetes,o:Hypocreales
OTU1628	0	0	0	0	0	0	0	0	0	0	0	0	0	0	0	0	0	0	0	0	0	0	0	0	0	0	0	0	0	0	0	0	0	0	0	0	0	0	0	0	0	0	13	0	GS|100.0|KT264652|NA;k:Fungi,p:Ascomycota,c:Sordariomycetes,o:Coniochaetales,f:Coniochaetaceae,g:Coniochaeta
OTU1629	0	0	0	0	9	0	0	0	0	0	0	0	0	0	0	0	0	0	0	0	0	0	0	0	0	0	0	0	0	0	0	0	0	0	0	0	0	0	0	0	0	0	0	0	GS|100.0|UDB038162|SH1564261.08FU;k:Fungi,p:Basidiomycota,c:Agaricomycetes,o:Trechisporales,f:Hydnodontaceae,g:Trechispora,s:Trechispora byssinella
OTU1630	0	0	0	0	0	0	0	0	0	0	0	0	0	0	0	0	0	0	0	0	0	0	1	0	4	0	0	0	0	0	0	0	0	0	0	0	0	0	0	0	0	0	0	0	GS|100.0|MH178738|SH1554921.08FU;k:Fungi,p:Ascomycota,c:Sordariomycetes,o:Xylariales,f:Xylariaceae,g:Biscogniauxia,s:Biscogniauxia mediterranea
OTU1631	0	0	0	0	0	0	0	7	0	0	0	0	0	0	0	0	0	0	0	0	0	0	0	0	0	0	0	0	0	0	0	0	0	0	0	0	0	0	0	0	0	0	0	0	GDL|100.0|MH063804|SH1547057.08FU;k:Fungi
OTU1632	0	0	0	0	0	0	0	0	0	0	0	0	0	0	0	0	0	0	0	0	0	0	0	0	13	0	0	0	0	0	0	0	0	0	0	0	0	0	0	0	0	0	0	0	GS|98.5|KT222364|SH1142922.08FU;k:Fungi,p:Ascomycota,c:Orbiliomycetes,o:Orbiliales,f:Orbiliaceae,g:Orbilia,s:Orbilia pilifera
OTU1633	0	3	0	0	2	0	0	0	0	0	0	0	0	0	0	0	0	0	0	0	0	0	0	0	7	0	0	0	0	0	0	1	0	0	0	0	0	0	0	0	0	0	0	0	GS|99.5|HQ897818|SH1568833.08FU;k:Fungi,p:Ascomycota,c:Sordariomycetes,o:Hypocreales,f:Nectriaceae,g:Fusarium,s:Fusarium ciliatum
OTU1634	0	0	0	0	0	9	0	0	0	36	0	0	0	0	0	0	0	0	0	0	0	0	0	0	0	1	0	0	0	9	5	0	0	0	0	0	0	0	0	0	0	0	0	0	US|0.9110|MF965943|NA;k:Fungi,p:Basidiomycota,c:Agaricomycetes,o:Boletales
OTU1635	0	0	0	0	10	0	0	0	0	0	0	0	0	0	0	0	0	0	0	0	0	0	0	0	0	0	0	0	0	0	0	0	0	0	0	0	0	0	0	0	0	0	0	0	SS|1.0000|JN904806|NA;k:Fungi,p:Ascomycota,c:Dothideomycetes,o:Pleosporales,f:Didymosphaeriaceae,g:Didymosphaeria,s:Didymosphaeria futilis
OTU1636	0	0	0	0	4	0	0	0	0	0	0	0	0	0	0	0	0	0	0	0	0	0	0	5	10	0	0	0	0	1	0	0	0	0	0	0	0	0	0	0	0	0	0	0	US|0.9207|None;k:Fungi,p:Ascomycota,c:Dothideomycetes,o:Dothideales
OTU1637	0	0	0	0	6	0	0	0	0	0	0	0	0	0	0	0	0	0	0	0	0	0	0	0	7	0	0	0	0	0	0	0	0	0	0	0	0	0	0	0	0	0	0	0	GS|98.9|KF221746|NA;k:Fungi,p:Ascomycota,c:Dothideomycetes,o:Capnodiales
OTU1638	0	0	0	0	0	10	0	0	0	0	0	0	0	0	0	0	0	0	0	0	0	0	0	0	0	0	0	0	0	0	0	0	0	0	0	0	0	0	0	0	0	0	0	0	GS|100.0|KX774143|SH1182517.08FU;k:Fungi,p:Basidiomycota,c:Agaricomycetes,o:Auriculariales,g:Heteroacanthella
OTU1639	9	0	0	0	0	0	0	0	0	0	0	0	0	0	0	0	0	0	0	0	0	0	0	0	0	0	0	0	0	0	0	0	0	0	0	0	0	0	0	0	0	0	0	0	US|0.9145|AF444624|SH1522430.08FU;k:Fungi,p:Basidiomycota,c:Tremellomycetes,o:Tremellales
OTU1640	0	0	0	0	0	0	0	0	0	13	0	0	0	0	0	0	0	0	0	0	0	0	0	0	0	0	0	0	0	0	0	0	0	0	0	0	0	0	0	0	0	0	0	0	US|0.9511|None;k:Fungi,p:Ascomycota,c:Sordariomycetes
OTU1641	13	0	0	0	0	0	0	0	0	0	0	0	0	0	0	0	0	0	0	0	0	0	0	0	0	0	0	0	0	0	0	0	0	0	0	0	0	0	0	0	0	0	0	0	US|0.9557|LT610608|NA;k:Fungi,p:Ascomycota,c:Sordariomycetes
OTU1642	0	0	0	0	0	0	0	0	0	0	0	0	0	0	0	0	0	0	0	0	0	0	0	0	13	0	0	2	0	0	0	0	0	0	0	0	0	0	0	0	0	0	0	0	GS|100.0|MH498529|SH1540068.08FU;k:Fungi,p:Ascomycota,c:Sordariomycetes,o:Xylariales,f:Apiosporaceae,g:Arthrinium
OTU1643	0	0	0	0	0	0	0	0	0	0	0	0	0	0	0	0	0	0	0	0	0	0	0	0	12	0	0	0	0	0	0	0	0	0	0	0	0	0	0	0	0	0	0	0	US|0.9138|MF971267|SH1646992.08FU;k:Fungi,p:Basidiomycota,c:Tremellomycetes,o:Tremellales
OTU1644	4	0	0	0	13	0	0	0	0	0	0	0	0	0	0	0	0	0	0	0	0	0	0	0	0	0	0	0	0	0	0	0	0	0	0	0	0	0	0	0	0	0	0	0	US|0.9380|EF635735|NA;k:Stramenopila,p:Oomycota,c:Oomycetes,o:Peronosporales
OTU1645	0	0	0	0	0	0	0	0	0	0	0	0	0	0	0	0	0	0	0	0	0	0	0	0	0	0	0	0	0	0	0	0	0	0	0	0	0	0	0	0	0	0	0	15	GS|99.6|KF359666|SH1185535.08FU;k:Fungi,p:Ascomycota,c:Eurotiomycetes,o:Eurotiales
OTU1646	3	0	0	0	50	0	0	3	0	0	0	0	0	0	0	0	0	0	0	0	0	0	0	0	7	0	0	0	0	0	0	0	0	0	0	0	0	0	0	0	0	0	0	0	US|0.9110|None;k:Fungi,p:Basidiomycota,c:Agaricomycetes,o:Polyporales
OTU1647	22	0	0	0	0	0	0	0	0	0	0	0	0	0	0	0	0	0	0	0	0	0	0	0	0	0	0	0	0	0	0	0	0	0	0	0	0	0	0	0	0	0	0	0	US|0.9045|KY102413|SH1174438.08FU;k:Fungi,p:Basidiomycota,c:Tremellomycetes,o:Tremellales
OTU1648	0	0	0	0	11	0	0	0	0	0	0	0	0	0	0	0	0	0	0	0	0	0	0	0	0	0	0	0	0	0	0	0	0	0	0	0	0	0	0	0	0	0	0	0	SS|0.9100|GQ512394|NA;k:Fungi,p:Ascomycota,c:Dothideomycetes,o:Capnodiales,f:Mycosphaerellaceae
OTU1649	0	0	0	0	35	0	0	0	0	0	0	0	0	0	0	0	0	0	0	0	0	0	0	0	0	0	0	0	0	0	0	0	0	0	0	0	0	0	0	0	0	0	0	0	SS|1.0000|AY587134|SH1635397.08FU;k:Fungi,p:Ascomycota,c:Dothideomycetes,o:Pleosporales,f:Leptosphaeriaceae,g:Sphaerellopsis,s:Sphaerellopsis filum
OTU1650	0	0	0	0	0	0	0	6	0	0	0	0	0	0	0	0	0	0	0	0	0	0	0	0	0	0	0	7	0	0	0	0	0	0	0	0	0	0	0	0	0	0	0	0	GS|99.1|KY931796|SH1144351.08FU;k:Fungi,p:Ascomycota,c:Sordariomycetes,o:Sordariales,f:Helminthosphaeriaceae,g:Spadicoides,s:Spadicoides bina
OTU1651	0	3	0	0	12	0	0	0	0	0	0	0	0	0	0	0	0	0	0	0	0	0	0	0	3	0	0	0	0	0	0	0	0	0	0	0	0	0	0	0	0	0	0	0	GS|100.0|AF485076|SH1213133.08FU;k:Fungi,p:Ascomycota,c:Pezizomycetes,o:Pezizales,f:Sarcosomataceae,g:Strumella,s:Strumella coryneoidea
OTU1652	0	0	0	0	0	0	0	0	0	0	0	0	0	0	0	0	0	0	0	0	0	0	7	0	0	0	0	0	0	0	0	0	0	0	0	0	0	0	0	0	0	0	0	0	US|0.9207|LC204521|NA;k:Fungi,p:Basidiomycota,c:Tremellomycetes,o:Tremellales
OTU1653	14	0	0	0	0	0	0	0	0	0	0	0	0	0	0	0	0	0	0	0	0	0	0	0	3	0	0	0	0	0	0	0	0	0	0	0	0	0	0	0	0	0	0	0	GS|100.0|EU833666|SH1556555.08FU;k:Fungi,p:Basidiomycota,c:Agaricomycetes,o:Agaricales,f:Mycenastraceae,g:Mycenastrum,s:Mycenastrum corium
OTU1654	0	0	0	0	0	0	4	0	0	0	0	0	0	0	0	0	0	0	0	0	0	0	0	0	0	0	7	0	0	0	1	0	0	0	0	0	0	0	0	0	0	0	4	0	SS|0.8800|FJ778944|NA;k:Fungi,p:Ascomycota,c:Sordariomycetes,o:Sordariales,f:Chaetomiaceae,g:Humicola,s:Humicola grisea
OTU1655	0	0	0	0	7	0	0	0	0	0	0	0	0	0	0	0	0	0	0	0	0	0	0	0	7	0	0	0	0	0	0	0	0	0	0	0	0	0	0	0	0	0	0	0	GS|100.0|MF373487|NA;k:Fungi,p:Ascomycota,c:Sordariomycetes,o:Sordariales,f:Chaetomiaceae,g:Thielavia
OTU1656	0	0	0	0	0	0	0	0	0	0	0	0	0	0	0	0	0	0	0	0	0	0	0	0	0	0	0	18	0	0	0	0	0	0	0	0	0	0	0	0	0	0	0	0	US|0.9034|KF617374|SH1232498.08FU;k:Fungi,p:Ascomycota,c:Sordariomycetes,o:Hypocreales
OTU1657	0	13	0	0	0	0	0	0	0	0	0	0	0	0	0	0	0	0	0	0	0	0	0	0	0	0	0	0	0	0	0	0	0	0	0	0	0	0	0	0	0	0	0	0	GS|100.0|KU581262|SH1239313.08FU;k:Fungi,p:Chytridiomycota,c:Spizellomycetes,o:Spizellomycetales
OTU1658	5	0	0	0	0	0	0	0	0	0	0	0	0	0	0	0	0	0	0	0	0	0	0	0	0	0	10	0	2	0	0	0	0	0	0	0	0	0	0	0	0	0	0	0	GS|100.0|FJ757539|NA;k:Fungi,p:Ascomycota,c:Dothideomycetes,o:Pleosporales,g:Neohendersonia,s:Neohendersonia kickxii
OTU1659	0	0	0	0	8	0	0	0	5	0	0	0	0	0	0	0	0	0	0	0	0	0	0	0	0	0	0	0	0	0	0	0	0	0	0	0	0	0	0	0	0	0	0	0	GS|98.2|KT161111|SH1186879.08FU;k:Fungi,p:Basidiomycota,c:Tremellomycetes,o:Tremellales
OTU1660	0	0	0	0	7	0	0	0	0	0	0	0	0	0	0	0	0	0	0	0	0	0	0	0	0	0	0	0	0	0	0	0	0	0	0	0	0	0	0	0	0	0	0	0	GS|97.8|JN904517|NA;k:Fungi,p:Basidiomycota,c:Cystobasidiomycetes,f:Buckleyzymaceae,g:Buckleyzyma,s:Buckleyzyma aurantiaca
OTU1661	0	4	0	0	0	0	0	0	0	0	0	0	0	0	0	0	0	0	0	0	0	0	4	0	1	0	0	0	0	0	0	0	0	0	0	0	0	0	0	0	0	0	0	0	GS|100.0|FJ553168|SH1555322.08FU;k:Fungi,p:Ascomycota,c:Dothideomycetes,o:Pleosporales,f:Phaeosphaeriaceae,g:Sclerostagonospora
OTU1662	0	0	0	0	17	0	3	3	0	0	0	0	0	0	0	0	0	0	0	0	0	0	0	0	0	0	0	0	0	0	0	0	0	0	0	0	0	0	0	0	0	0	0	0	US|0.8882|None;k:Stramenopila,p:Oomycota,c:Oomycetes,o:Peronosporales
OTU1663	10	0	0	0	0	0	0	0	0	0	0	0	0	0	0	0	0	0	0	0	0	0	0	0	0	0	0	0	0	0	0	0	0	0	0	0	0	0	0	0	0	0	0	0	US|0.9110|None;k:Fungi,p:Ascomycota,c:Sordariomycetes,o:Sordariales
OTU1664	0	0	0	0	12	0	0	0	0	0	0	0	0	0	0	0	0	0	0	0	0	0	0	0	0	0	0	0	0	0	0	0	0	0	0	0	0	0	0	0	0	0	0	0	GS|100.0|AB848404|NA;k:Fungi,p:Basidiomycota,c:Agaricomycetes,o:Atheliales,f:Atheliaceae,g:Amphinema
OTU1665	11	0	0	0	0	0	0	0	0	0	0	0	0	0	0	0	0	0	0	0	0	0	0	0	13	0	0	2	0	0	0	0	0	0	0	0	0	0	0	0	0	0	0	0	GS|99.6|GQ409530|SH1540200.08FU;k:Fungi,p:Basidiomycota,c:Agaricomycetes,o:Polyporales,f:Hyphodermataceae,g:Hyphoderma,s:Hyphoderma setigerum
OTU1666	0	0	0	0	0	0	0	0	0	0	0	0	0	0	0	0	0	0	0	0	0	0	0	0	6	0	0	0	4	0	0	0	0	0	0	0	0	0	0	0	0	0	0	0	GS|100.0|FJ411096|SH1555659.08FU;k:Fungi,p:Basidiomycota,c:Agaricomycetes,o:Polyporales,f:Ganodermataceae,g:Perenniporia,s:Perenniporia ohiensis
OTU1667	0	0	0	0	0	0	0	11	0	0	0	0	0	0	0	0	0	0	0	0	0	0	0	0	0	0	0	0	0	0	0	0	0	0	0	0	0	0	0	0	0	0	0	0	GS|100.0|KF221505|NA;k:Fungi,p:Ascomycota,c:Dothideomycetes,o:Pleosporales,f:Cucurbitariaceae,g:Pyrenochaeta
OTU1668	0	0	0	0	0	0	0	0	0	0	0	0	0	0	0	0	0	0	0	0	0	0	9	0	0	0	0	0	0	0	0	0	0	0	0	0	0	0	0	0	0	0	0	0	US|0.9119|MF531081|NA;k:Fungi,p:Ascomycota,c:Sordariomycetes,o:Hypocreales
OTU1669	0	0	0	0	0	0	7	0	0	0	0	0	0	0	0	0	0	0	0	0	0	0	2	33	2	0	5	11	3	0	1	0	0	0	0	0	0	0	0	0	0	0	0	0	US|0.8882|None;k:Fungi,p:Chytridiomycota,c:Rhizophydiomycetes,o:Rhizophydiales
OTU1670	0	0	0	0	0	0	0	0	0	0	5	0	0	0	0	0	0	0	0	0	0	8	0	0	0	0	0	0	0	0	0	0	0	0	0	0	0	0	0	0	0	0	0	0	GS|100.0|KP768374|SH1647286.08FU;k:Fungi,p:Ascomycota,c:Leotiomycetes,o:Helotiales,f:Vibrisseaceae,g:Phialocephala,s:Phialocephala oblonga
OTU1671	0	0	0	0	18	0	0	0	0	0	0	0	0	0	0	0	0	0	0	0	0	0	0	0	0	0	0	0	0	0	0	0	0	0	0	0	0	0	0	0	0	0	0	0	SS|0.9400|GQ996100|SH1560571.08FU;k:Fungi,p:Ascomycota,c:Dothideomycetes,o:Pleosporales,f:Teichosporaceae
OTU1672	0	0	0	0	5	0	0	0	0	0	0	0	0	0	0	0	0	0	0	0	0	0	4	0	0	0	0	0	0	0	0	0	0	0	0	0	0	0	0	0	0	0	0	0	US|0.9025|None;k:Fungi,p:Basidiomycota,c:Tremellomycetes,o:Tremellales
OTU1673	4	0	0	0	7	0	0	0	0	0	0	0	0	0	0	0	0	0	0	0	0	0	0	0	8	0	0	0	0	0	0	0	0	0	0	0	0	0	0	0	0	0	0	0	US|0.9110|MG418230|NA;k:Stramenopila,p:Oomycota,c:Oomycetes,o:Peronosporales
OTU1674	4	0	1	0	0	0	0	0	0	0	0	0	0	0	0	0	0	0	0	0	0	0	0	5	9	0	0	0	0	7	2	0	0	0	0	0	0	0	0	0	0	0	0	0	US|0.9138|MG418458|NA;k:Stramenopila,p:Oomycota,c:Oomycetes,o:Peronosporales
OTU1675	4	0	0	0	5	0	0	3	0	0	0	0	0	0	0	0	0	0	0	0	0	0	4	0	0	0	0	8	0	0	0	3	0	0	0	0	0	0	0	0	0	0	0	0	GS|99.3|UDB036093|SH1647795.08FU;k:Fungi,p:Basidiomycota,c:Agaricomycetes,o:Agaricales,f:Lyophyllaceae,g:Hypsizygus,s:Hypsizygus ulmarius
OTU1676	5	0	4	0	0	8	0	0	0	0	0	0	0	0	0	0	0	0	0	0	0	0	0	0	1	0	0	0	0	0	1	0	0	0	0	0	0	0	0	0	0	0	0	0	GS|99.5|KU977824|SH1555965.08FU;k:Fungi,p:Ascomycota,c:Sordariomycetes
OTU1677	0	0	0	0	5	0	0	3	0	0	0	0	0	0	0	0	0	0	0	0	0	0	0	0	0	0	0	0	0	0	0	0	0	0	0	0	0	0	0	0	0	0	0	0	US|0.9207|GQ521000|NA;k:Fungi,p:Basidiomycota,c:Tremellomycetes,o:Tremellales
OTU1678	0	0	0	0	4	0	0	0	0	0	0	0	0	0	0	0	0	0	0	0	0	0	0	0	8	0	0	0	0	0	0	0	0	0	0	0	0	0	0	0	0	0	0	0	SS|1.0000|MH430733|SH1215909.08FU;k:Fungi,p:Ascomycota,c:Sordariomycetes,o:Sordariales
OTU1679	0	0	0	0	0	0	0	9	0	0	0	0	0	0	0	0	0	0	0	0	0	0	0	0	0	0	0	0	0	0	0	0	0	0	0	0	0	0	0	0	0	0	0	0	GS|100.0|GQ203790|SH1511538.08FU;k:Fungi,p:Ascomycota,c:Dothideomycetes,o:Pleosporales,f:Sporormiaceae,g:Sporormiella,s:Sporormiella septenaria
OTU1680	25	0	0	0	0	0	0	0	0	0	0	0	0	0	0	0	0	0	0	0	0	0	0	0	0	0	0	0	0	0	0	0	0	0	0	0	0	0	0	0	0	0	0	0	GDL|100.0|MG434330|NA;
OTU1681	0	0	0	0	0	0	0	0	0	0	0	0	0	0	0	0	0	0	0	0	0	0	0	13	0	0	0	0	0	0	0	0	0	0	0	0	0	0	0	0	0	0	0	0	GS|99.6|KX306769|SH1570808.08FU;k:Fungi,p:Ascomycota,c:Eurotiomycetes,o:Chaetothyriales,f:Herpotrichiellaceae,g:Rhinocladiella
OTU1682	0	0	0	0	18	0	0	0	0	0	0	0	0	0	0	0	0	0	0	0	0	0	0	2	0	0	2	0	0	0	0	0	0	0	0	0	0	0	0	0	0	0	0	0	SS|0.9300|KC774617|SH1642000.08FU;k:Fungi,p:Ascomycota,c:Sordariomycetes,o:Xylariales,f:Xylariaceae,g:Lopadostoma
OTU1683	0	0	0	0	10	0	0	0	0	0	0	0	0	0	0	0	0	0	0	0	0	0	0	0	0	0	0	0	0	0	0	0	0	0	0	0	0	0	0	0	0	0	0	0	GS|100.0|KC816070|SH1557806.08FU;k:Fungi,p:Ascomycota,c:Sordariomycetes,o:Hypocreales,g:Trichothecium,s:Trichothecium roseum
OTU1684	0	0	0	0	8	0	0	0	0	0	0	0	0	0	0	0	0	0	0	0	0	0	4	0	13	0	0	0	4	0	0	1	0	0	0	0	0	0	0	0	0	0	0	0	US|0.9138|KU582299|SH1567387.08FU;k:Stramenopila,p:Oomycota,c:Oomycetes,o:Peronosporales
OTU1685	0	0	0	0	10	0	0	0	0	0	0	0	0	0	0	0	0	0	0	0	0	0	0	0	0	0	0	0	0	0	0	0	0	0	0	0	0	0	0	0	0	0	0	0	US|0.9110|None;k:Stramenopila,p:Oomycota,c:Oomycetes,o:Peronosporales
OTU1686	0	0	0	0	0	0	0	0	0	0	0	0	0	0	0	0	0	0	0	0	0	0	0	0	0	0	0	0	0	0	0	0	0	13	0	0	0	0	0	0	0	0	0	0	US|0.9145|AF121283|SH1562722.08FU;k:Fungi,p:Ascomycota,c:Sordariomycetes,o:Hypocreales
OTU1687	0	0	0	0	0	0	0	12	0	0	0	0	0	0	0	0	0	0	0	0	0	0	0	0	0	0	0	0	0	0	0	0	0	0	0	0	0	0	0	0	0	0	0	0	SS|0.9000|FJ796882|SH1625508.08FU;k:Viridiplantae,p:Bryophyta,c:Bryopsida,o:Bryales,f:Bryaceae,g:Ptychostomum
OTU1688	0	0	0	0	11	0	0	0	0	0	0	0	0	0	0	0	0	0	0	0	0	0	0	0	0	0	0	0	0	0	0	0	0	0	0	0	0	0	0	0	0	0	0	0	GS|100.0|JX476961|SH1573184.08FU;k:Fungi,p:Ascomycota,c:Dothideomycetes,o:Pleosporales,f:Massarinaceae,g:Massarina,s:Massarina igniaria
OTU1689	0	0	0	0	0	0	0	0	0	0	0	0	0	0	0	0	0	0	0	0	0	0	0	0	11	0	0	0	0	0	0	0	0	0	0	0	0	0	0	0	0	0	0	0	US|0.9119|FJ778713|NA;k:Fungi,p:Ascomycota,c:Sordariomycetes,o:Hypocreales
OTU1690	0	0	0	0	0	0	8	0	0	0	0	0	0	0	0	0	0	0	0	0	0	0	0	0	0	0	0	0	0	0	0	0	0	0	0	0	0	0	0	0	0	0	0	0	GS|100.0|GQ508460|NA;k:Fungi,p:Ascomycota,c:Leotiomycetes,o:Helotiales
OTU1691	0	0	0	0	2	0	5	0	0	0	0	0	0	0	0	0	0	0	0	0	0	0	0	0	0	0	0	0	0	0	0	0	0	0	0	0	0	0	0	0	0	0	0	0	GS|100.0|KP814161|SH1236833.08FU;k:Fungi,p:Basidiomycota,c:Agaricomycetes,o:Polyporales,f:Podoscyphaceae,g:Hypochnicium,s:Hypochnicium cremicolor
OTU1692	0	0	0	0	0	0	13	0	0	0	0	0	0	0	0	0	0	0	0	0	0	0	0	0	0	0	0	0	0	0	0	0	0	0	0	0	0	0	0	0	0	0	0	0	GS|99.3|MG418151|NA;k:Fungi,p:Ascomycota,c:Dothideomycetes,o:Pleosporales
OTU1693	0	0	0	0	0	0	0	0	0	0	0	0	0	0	0	0	0	0	0	0	0	0	0	0	0	0	0	0	0	0	0	0	14	0	0	0	0	0	0	0	0	0	0	0	GS|100.0|KT809146|NA;k:Fungi,p:Ascomycota,c:Eurotiomycetes,o:Eurotiales,f:Aspergillaceae,g:Aspergillus,s:Aspergillus penicillioides
OTU1694	0	0	0	0	7	0	0	0	0	0	0	0	0	0	0	0	0	0	0	0	0	0	0	0	0	0	0	0	0	0	0	0	0	0	0	0	0	0	0	0	0	0	0	0	GS|100.0|KT804048|NA;k:Fungi,p:Ascomycota,c:Dothideomycetes,o:Pleosporales,f:Didymosphaeriaceae,g:Paracamarosporium,s:Paracamarosporium leucadendri
OTU1695	9	0	0	0	0	0	0	0	0	0	0	0	0	0	0	0	0	0	0	0	0	0	0	0	0	0	0	0	0	0	0	0	0	0	0	0	0	0	0	0	0	0	0	0	GSL|100.0|MF613646|SH1521400.08FU;k:Fungi,p:Ascomycota,c:Dothideomycetes,o:Capnodiales,f:Mycosphaerellaceae
OTU1696	7	0	0	0	0	0	0	0	0	0	0	0	0	0	0	0	0	0	0	0	0	0	0	0	0	0	0	0	0	0	0	0	0	0	0	0	0	0	0	0	0	0	0	0	US|0.9426|JQ081566|SH1240116.08FU;k:Fungi,p:Ascomycota,c:Sordariomycetes
OTU1697	0	0	5	0	2	0	0	0	0	0	0	0	0	0	0	0	0	0	0	0	0	0	0	0	0	0	3	0	0	0	7	0	0	0	0	0	0	0	0	0	0	0	0	0	GS|100.0|KF800441|SH1637044.08FU;k:Fungi,p:Ascomycota,c:Dothideomycetes,o:Pleosporales,f:Arthopyreniaceae
OTU1698	0	0	0	0	0	0	0	0	0	0	0	0	0	0	0	0	0	0	0	0	0	0	0	0	0	0	0	0	0	0	0	0	0	4	0	2	0	2	0	3	0	0	2	0	US|0.9232|KX176012|NA;k:Fungi,p:Ascomycota,c:Sordariomycetes,o:Hypocreales
OTU1699	0	0	0	0	9	0	0	0	0	0	0	0	0	0	0	0	0	0	0	0	0	0	0	0	0	0	0	0	0	0	0	0	0	0	0	0	0	0	0	0	0	0	0	0	US|0.9536|None;k:Filasteriae,c:Filasterea
OTU1700	0	6	0	0	0	0	0	0	0	0	0	0	0	0	0	0	0	0	0	0	0	0	0	9	0	0	0	0	0	0	0	0	0	0	0	0	0	0	0	0	0	0	0	0	US|0.9110|None;k:Stramenopila,p:Oomycota,c:Oomycetes,o:Peronosporales
OTU1701	9	0	0	2	0	0	0	0	0	0	0	0	0	0	0	0	0	0	0	0	0	0	0	0	0	0	0	0	0	0	0	0	0	0	0	0	0	0	0	0	0	0	0	0	GS|99.5|FJ762972|NA;k:Fungi,p:Ascomycota,c:Dothideomycetes,o:Pleosporales,f:Lentitheciaceae,g:Keissleriella,s:Keissleriella taminensis
OTU1702	42	0	0	1	0	0	0	0	0	0	0	0	0	0	0	0	0	0	0	0	0	0	2	0	0	0	0	0	0	0	0	0	0	0	0	0	0	0	0	0	0	0	0	0	US|0.9380|None;k:Fungi,p:Basidiomycota,c:Tremellomycetes,o:Tremellales
OTU1703	0	0	0	0	0	0	0	0	0	0	0	0	0	0	0	0	0	0	0	0	0	0	0	0	11	0	0	2	0	0	1	0	0	0	0	0	0	0	0	0	0	0	0	0	GS|100.0|AF059286|NA;k:Fungi,p:Basidiomycota,c:Agaricomycetes,o:Agaricales,f:Psathyrellaceae,g:Coprinopsis,s:Coprinopsis atramentaria
OTU1704	8	0	0	0	0	0	0	0	0	0	0	0	0	0	0	0	0	0	0	0	0	0	0	0	0	0	0	0	0	0	0	0	0	0	0	0	0	0	0	0	0	0	0	0	GS|100.0|MF161222|SH1526031.08FU;k:Fungi,p:Basidiomycota,c:Tremellomycetes,o:Tremellales,f:Phaeotremellaceae,g:Phaeotremella,s:Phaeotremella pseudofoliacea
OTU1705	0	0	0	0	0	0	6	0	0	11	0	0	0	0	0	0	0	0	0	0	0	0	0	0	0	0	8	0	0	0	3	0	0	0	0	0	0	0	0	0	0	0	0	0	US|0.8882|MH239778|NA;k:Fungi,p:Ascomycota,c:Sordariomycetes,o:Hypocreales
OTU1706	0	0	0	0	0	0	0	0	0	0	0	0	0	0	0	0	0	0	0	0	0	0	0	0	0	0	0	9	0	0	0	0	0	0	0	0	0	0	0	0	0	0	0	0	GS|98.3|JF682351|NA;k:Fungi,p:Ascomycota,c:Saccharomycetes,o:Saccharomycetales,g:Candida,s:Candida argentea
OTU1707	0	0	0	0	0	0	0	0	0	0	0	0	0	0	0	0	0	0	0	0	0	0	0	0	3	0	0	7	0	0	0	0	0	0	0	0	0	0	0	0	0	0	0	0	SS|0.9800|KT876980|SH1647472.08FU;k:Fungi,p:Ascomycota,c:Dothideomycetes,o:Patellariales,g:Hysteropatella,s:Hysteropatella prostii
OTU1708	0	0	0	0	0	0	0	0	0	0	0	0	0	0	0	0	0	0	0	0	0	0	0	4	0	0	0	0	0	0	0	0	0	0	0	0	0	0	0	0	5	0	0	0	US|0.9025|MG196315|SH1647615.08FU;k:Fungi,p:Ascomycota,c:Sordariomycetes,o:Hypocreales
OTU1709	0	42	0	0	0	28	0	0	0	0	0	0	0	0	0	0	0	0	0	0	0	0	0	32	4	13	0	2	0	0	1	0	0	0	0	0	0	0	0	0	0	0	0	0	US|0.9110|MG418125|NA;k:Fungi,p:Mortierellomycota,c:Mortierellomycetes,o:Mortierellales
OTU1710	3	0	0	0	9	0	0	0	0	0	0	0	0	0	0	0	0	0	0	0	0	0	0	0	0	0	0	0	0	0	0	0	0	0	0	0	0	0	0	0	0	0	0	0	GS|100.0|KJ140580|SH1565939.08FU;k:Fungi,p:Basidiomycota,c:Agaricomycetes,o:Polyporales,f:Coriolaceae,g:Trametes,s:Trametes pubescens
OTU1711	8	0	0	0	0	0	0	0	0	0	0	0	0	0	0	0	0	0	0	0	0	0	1	0	0	2	0	0	0	0	0	0	0	0	0	0	0	0	0	0	0	0	0	0	GS|97.3|KT369820|SH1158578.08FU;k:Fungi,p:Ascomycota,c:Dothideomycetes,o:Pleosporales,f:Lophiostomataceae,g:Lophiostoma
OTU1712	11	0	0	0	0	0	0	0	0	0	0	0	0	0	0	0	0	0	0	0	0	0	0	0	0	0	0	0	0	0	0	0	0	0	0	0	0	0	0	0	0	0	0	0	US|0.9380|None;k:Fungi,p:Basidiomycota,c:Agaricomycetes,o:Polyporales
OTU1713	8	0	0	0	0	0	0	0	0	0	0	0	0	0	0	0	0	0	0	0	0	0	0	0	0	0	0	0	0	0	0	0	0	0	0	0	0	0	0	0	0	0	0	0	US|0.9045|LC204547|NA;k:Fungi,p:Ascomycota,c:Sordariomycetes,o:Hypocreales
OTU1714	0	0	0	0	0	0	0	0	0	0	0	0	0	0	0	0	0	0	0	0	0	0	0	0	0	0	0	10	0	0	0	0	0	0	0	0	0	0	0	0	0	0	0	0	GS|100.0|KY768137|NA;k:Fungi,p:Ascomycota,c:Dothideomycetes,o:Pleosporales,f:Melanommataceae
OTU1715	0	0	0	0	0	6	3	0	0	25	0	0	0	0	0	0	0	0	0	0	0	0	0	0	0	1	0	0	0	2	0	0	0	0	0	0	0	0	0	0	0	0	0	0	GS|100.0|MH620390|NA;k:Fungi,p:Ascomycota,c:Sordariomycetes,o:Hypocreales,f:Nectriaceae,g:Fusarium,s:Fusarium keratoplasticum
OTU1716	0	0	0	0	0	11	0	0	0	0	0	0	0	0	0	0	0	0	0	0	0	0	0	0	0	0	0	0	0	0	0	0	0	0	0	0	0	0	0	0	0	0	0	0	SS|0.9800|MG433411|NA;k:Fungi,p:Chytridiomycota,c:Rhizophlyctidomycetes,o:Rhizophlyctidales,f:Rhizophlyctidaceae,g:Rhizophlyctis
OTU1717	0	0	0	0	0	0	6	3	0	0	0	0	0	0	0	0	0	0	0	0	0	0	0	0	0	0	0	0	0	0	0	0	0	0	0	0	0	0	0	0	0	0	0	0	GS|100.0|GQ524560|NA;k:Fungi,p:Basidiomycota,c:Tremellomycetes,o:Tremellales,f:Rhynchogastremataceae,g:Papiliotrema,s:Papiliotrema perniciosus
OTU1718	0	0	0	4	0	0	0	0	0	0	0	0	0	0	0	0	0	0	0	0	0	0	0	0	0	0	0	0	0	0	0	10	0	0	0	0	0	0	0	0	0	0	0	0	GS|100.0|LT611880|NA;k:Fungi,p:Ascomycota,c:Dothideomycetes,o:Pleosporales,f:Tetraplosphaeriaceae
OTU1719	8	0	0	0	4	0	0	0	0	0	0	0	0	0	0	0	0	0	0	0	0	0	0	0	0	0	0	0	0	0	0	0	0	0	0	0	0	0	0	0	0	0	0	0	GS|100.0|FJ425196|SH1591990.08FU;k:Fungi,p:Ascomycota,c:Dothideomycetes,o:Capnodiales,f:Mycosphaerellaceae,g:Pseudocercosporella
OTU1720	8	0	0	0	0	0	0	0	0	0	0	0	0	0	0	0	0	0	0	0	0	0	0	0	0	0	0	0	0	0	0	0	0	0	0	0	0	0	0	0	0	0	0	0	GS|100.0|GQ508961|NA;k:Fungi,p:Basidiomycota,c:Tremellomycetes,o:Tremellales
OTU1721	0	0	0	0	0	0	0	0	0	0	0	0	0	0	0	0	0	0	0	0	0	0	0	0	0	0	18	0	0	0	0	0	0	0	0	0	0	0	0	0	0	0	0	0	GS|97.7|JN104550|NA;k:Fungi,p:Ascomycota,c:Dothideomycetes,o:Pleosporales,f:Sporormiaceae,g:Preussia,s:Preussia funiculata
OTU1722	14	0	0	0	0	0	0	0	0	0	0	0	0	0	0	0	0	0	0	0	0	0	9	0	0	0	0	0	0	0	0	0	0	0	0	0	0	0	0	0	0	0	0	0	US|0.8615|MG418393|NA;k:Fungi,p:Basidiomycota,c:Tremellomycetes,o:Tremellales
OTU1723	0	0	0	0	16	0	0	0	0	0	0	0	0	0	0	0	0	0	0	0	0	0	0	0	0	0	0	0	0	0	0	0	0	0	0	0	0	0	0	0	0	0	0	0	GS|98.3|U65605|SH1157398.08FU;k:Fungi,p:Basidiomycota,c:Tremellomycetes,o:Tremellales
OTU1724	0	0	0	0	0	0	0	0	0	0	0	0	0	0	0	0	0	0	0	0	0	0	0	0	0	0	0	11	0	0	0	0	0	0	0	0	0	0	0	0	0	0	0	0	SS|0.8300|GQ509801|NA;k:Fungi,p:Ascomycota,c:Dothideomycetes,o:Capnodiales
OTU1725	0	0	0	0	16	0	0	0	0	0	0	0	0	0	0	0	0	0	0	0	0	0	0	0	0	0	0	0	0	0	0	0	0	0	0	0	0	0	0	0	0	0	0	0	GDL|100.0|KM356000|NA;k:Fungi
OTU1726	0	0	0	0	18	0	0	0	0	0	0	0	0	0	0	0	0	0	0	0	0	0	0	0	0	0	0	0	0	0	0	0	0	0	0	0	0	0	0	0	0	0	0	0	US|0.9320|KT965059|SH1182331.08FU;k:Fungi,p:Basidiomycota,c:Cystobasidiomycetes,o:Cystobasidiales
OTU1727	7	0	0	0	0	0	0	0	0	0	0	0	0	0	0	0	0	0	0	0	0	0	0	0	0	0	0	0	0	0	0	0	0	0	0	0	0	0	0	0	0	0	0	0	GS|97.0|KP230842|SH1157275.08FU;k:Fungi,p:Ascomycota,c:Dothideomycetes,o:Pleosporales,f:Didymosphaeriaceae,g:Paraconiothyrium
OTU1728	0	0	0	0	0	0	0	0	0	0	0	0	0	0	0	0	0	0	0	0	0	0	5	0	0	0	0	0	6	0	0	0	0	0	0	0	0	0	0	0	0	0	0	0	SS|1.0000|KC965586|SH1149308.08FU;k:Fungi,p:Chytridiomycota,c:Lobulomycetes,o:Lobulomycetales
OTU1729	0	0	0	0	3	0	0	0	0	0	0	0	0	0	0	0	0	0	0	0	0	0	6	2	0	0	0	0	0	0	0	0	0	0	0	0	0	0	0	0	0	0	0	0	GS|100.0|KX592802|SH1574057.08FU;k:Fungi,p:Ascomycota,c:Pezizomycetes,o:Pezizales,f:Pyronemataceae,g:Pseudombrophila,s:Pseudombrophila petrakii
OTU1730	3	0	0	0	0	0	6	0	0	0	0	0	0	0	0	0	0	0	0	0	0	0	0	0	0	0	0	0	0	0	0	0	0	0	0	0	0	0	0	0	0	0	0	0	GS|99.5|JF300411|SH1563215.08FU;k:Fungi,p:Ascomycota,c:Leotiomycetes,o:Helotiales,f:Hyaloscyphaceae
OTU1731	3	0	0	0	6	0	0	0	0	0	0	0	0	0	0	0	0	0	0	0	0	0	0	0	0	0	0	0	0	0	0	0	0	0	0	0	0	0	0	0	0	0	0	0	GS|100.0|GQ512170|NA;k:Fungi,p:Basidiomycota,c:Agaricostilbomycetes,o:Agaricostilbales,f:Kondoaceae,g:Kondoa
OTU1732	0	4	0	0	5	0	0	0	0	0	0	0	0	0	0	0	0	0	0	0	0	0	0	0	8	0	0	0	5	0	0	0	0	0	0	0	0	0	0	0	0	0	0	0	GS|99.6|UDB036218|SH1566137.08FU;k:Fungi,p:Basidiomycota,c:Agaricomycetes,o:Agaricales,f:Psathyrellaceae,g:Coprinopsis,s:Coprinopsis atramentaria
OTU1733	0	0	0	0	8	0	0	0	0	0	0	0	0	0	0	0	0	0	0	0	0	0	0	0	0	0	0	0	0	0	0	0	0	0	0	0	0	0	0	0	0	0	0	0	GS|98.0|JN904899|NA;k:Fungi,p:Ascomycota,c:Dothideomycetes,o:Pleosporales
OTU1734	10	0	0	0	0	0	0	0	0	0	0	0	0	0	0	0	0	0	0	0	0	0	0	0	0	0	0	0	0	0	0	0	0	0	0	0	0	0	0	0	0	0	0	0	GS|99.5|HQ649990|SH1541938.08FU;k:Fungi,p:Ascomycota,c:Sordariomycetes,o:Hypocreales,g:Sarocladium
OTU1735	0	0	0	0	13	0	0	14	0	0	0	0	0	0	0	0	0	0	0	0	0	0	1	0	0	0	0	0	0	0	0	0	0	0	0	0	0	0	0	0	0	0	0	0	GS|98.7|UDB035653|SH1507106.08FU;k:Fungi,p:Ascomycota,c:Eurotiomycetes,o:Sclerococcales,f:Sclerococcaceae,g:Sclerococcum,s:Sclerococcum simplex
OTU1736	152	0	0	0	0	0	0	0	0	0	0	0	0	0	0	0	0	0	0	0	0	0	0	0	0	0	0	4	0	0	0	0	0	0	0	1386	0	0	0	10	0	0	0	0	GS|97.0|KX147573|SH1529595.08FU;k:Fungi,p:Ascomycota,c:Eurotiomycetes,o:Chaetothyriales,f:Herpotrichiellaceae,g:Exophiala,s:Exophiala bergeri
OTU1737	0	0	0	0	0	0	0	0	0	0	0	0	0	0	0	0	0	0	0	0	0	0	0	0	13	0	0	0	0	0	0	0	0	0	0	0	0	0	0	0	0	0	0	0	GS|100.0|KP135016|SH1563047.08FU;k:Fungi,p:Basidiomycota,c:Agaricomycetes,o:Polyporales,f:Meruliaceae,g:Efibula,s:Efibula americana
OTU1738	0	0	7	0	0	0	0	0	0	0	0	0	0	0	0	0	0	0	0	0	0	0	0	0	0	1	0	0	0	0	4	0	0	0	0	0	0	0	0	0	0	0	0	0	US|0.9110|JX361560|NA;k:Fungi,p:Ascomycota,c:Dothideomycetes,o:Dothideales
OTU1739	0	22	1	5	0	0	0	0	0	0	0	0	0	0	0	0	0	0	0	0	0	0	0	49	0	0	0	0	0	0	0	3	0	0	0	0	0	0	0	0	156	0	0	0	US|0.9380|MH625358|NA;k:Fungi,p:Basidiomycota,c:Agaricostilbomycetes,o:Agaricostilbales
OTU1740	0	0	0	0	2	0	0	9	0	0	0	0	0	0	0	0	0	0	0	0	0	0	0	0	0	0	0	0	0	0	0	0	0	0	0	0	0	0	0	0	0	0	0	0	GSL|100.0|FJ386439|SH1566145.08FU;k:Fungi,p:Basidiomycota,c:Agaricomycetes,o:Agaricales,f:Psathyrellaceae,g:Coprinopsis,s:Coprinopsis clastophylla
OTU1741	0	0	0	0	0	0	0	0	0	0	0	0	0	0	0	0	0	0	0	0	0	0	6	0	4	0	0	0	0	0	0	0	0	0	0	0	0	0	0	0	0	0	0	0	US|0.9110|None;k:Fungi,p:Basidiomycota,c:Tremellomycetes,o:Tremellales
OTU1742	0	0	0	0	0	0	0	0	0	12	0	0	0	0	0	0	0	0	0	0	0	0	0	0	0	0	0	0	0	0	0	0	0	0	0	0	0	0	0	0	0	0	0	0	SS|0.8800|MH625418|NA;k:Fungi,p:Ascomycota,c:Sordariomycetes,o:Savoryellales,f:Savoryellaceae,g:Ascotaiwania,s:Ascotaiwania sawadae
OTU1743	0	0	0	0	0	0	0	0	0	0	0	0	0	0	0	0	0	0	0	0	0	0	0	0	19	0	0	0	0	0	0	0	0	0	0	0	0	0	0	0	0	0	0	0	US|0.9607|None;k:Rhizaria,p:Cercozoa
OTU1744	0	0	0	0	2	0	0	0	0	0	0	0	0	0	0	0	0	0	0	0	0	0	1	0	4	0	0	0	0	1	0	0	0	0	0	0	0	0	0	0	0	0	0	0	SS|0.8500|KC576680|SH1567965.08FU;k:Fungi,p:Ascomycota,c:Sordariomycetes,o:Hypocreales,f:Hypocreaceae,g:Trichoderma
OTU1745	0	8	0	0	3	0	0	0	0	0	0	0	0	0	0	0	0	0	0	0	0	0	0	0	0	0	0	0	0	0	0	0	0	0	0	0	0	0	0	0	0	0	0	0	GSL|100.0|EF192939|SH1524421.08FU;k:Fungi,p:Ascomycota,c:Sordariomycetes,o:Hypocreales,f:Cordycipitaceae,g:Lecanicillium,s:Lecanicillium muscarium
OTU1746	5	0	0	0	0	0	0	0	0	0	0	0	0	0	0	0	0	0	0	0	0	0	0	0	0	0	0	15	0	2	0	0	0	0	0	0	0	0	0	0	0	0	0	0	GS|97.0|JN905846|NA;k:Fungi,p:Ascomycota,c:Dothideomycetes,o:Pleosporales
OTU1747	0	0	0	0	9	0	0	0	0	0	0	0	0	0	0	0	0	0	0	0	0	0	0	0	0	0	0	0	3	0	0	0	0	0	0	0	0	0	0	0	0	0	0	0	GS|100.0|KY948815|SH1152021.08FU;k:Fungi,p:Basidiomycota,c:Agaricomycetes,o:Polyporales,f:Steccherinaceae
OTU1748	0	0	0	0	11	0	0	0	0	0	0	0	0	0	0	0	0	0	0	0	0	0	0	0	0	0	0	0	0	0	0	0	0	0	0	0	0	0	0	0	0	0	0	0	GS|97.9|JX489817|SH1244302.08FU;k:Fungi,p:Ascomycota,c:Pezizomycetes,o:Pezizales,f:Pyronemataceae
OTU1749	4	0	0	0	2	0	0	0	0	0	0	0	0	0	0	0	0	0	0	0	0	0	4	2	0	0	0	0	0	0	0	0	0	0	0	0	0	0	0	0	0	0	0	0	GS|99.2|MG418602|NA;k:Fungi,p:Ascomycota,c:Dothideomycetes,o:Pleosporales,f:Didymosphaeriaceae
OTU1750	0	0	0	0	0	9	0	0	0	0	0	0	0	0	0	0	0	0	0	0	0	0	0	0	0	0	0	0	0	0	0	0	0	0	0	0	0	0	0	0	0	0	0	0	GS|100.0|FJ778234|NA;k:Fungi,p:Basidiomycota,c:Tremellomycetes,o:Tremellales
OTU1751	0	0	0	0	8	0	0	0	0	0	0	0	0	0	0	0	0	0	0	0	0	0	0	0	0	0	0	0	0	0	0	0	0	0	0	0	0	0	0	0	0	0	0	0	SS|0.9600|JX332252|NA;k:Fungi,p:Basidiomycota,c:Agaricomycetes,o:Geastrales,f:Geastraceae
OTU1752	0	0	0	0	9	0	0	0	0	0	0	0	0	0	0	0	0	0	0	0	0	0	0	0	0	0	0	0	0	0	0	0	0	0	0	0	0	0	0	0	0	0	0	0	GS|99.0|KT923218|SH1169123.08FU;k:Fungi,p:Ascomycota,c:Sordariomycetes,o:Myrmecridiales,f:Myrmecridiaceae,g:Myrmecridium
OTU1753	0	0	0	1	0	0	0	8	0	0	0	0	0	0	0	0	0	0	0	0	0	0	0	0	0	0	0	0	0	0	0	0	0	0	0	0	0	0	0	0	0	0	0	0	US|0.9375|AF461681|SH1645096.08FU;k:Fungi,p:Ascomycota,c:Sordariomycetes
OTU1754	0	0	0	0	0	0	0	0	0	14	0	0	0	0	0	0	0	0	0	0	0	0	0	0	0	0	0	0	0	0	0	0	0	0	0	0	0	0	0	0	0	0	0	0	US|0.9658|None;k:Filasteriae,c:Filasterea
OTU1755	0	0	0	0	0	0	4	8	0	0	0	0	0	0	0	0	0	0	0	0	0	0	0	0	0	0	0	0	0	0	0	0	0	0	0	0	0	0	0	0	0	0	0	0	GS|99.5|EU819517|SH1650627.08FU;k:Fungi,p:Basidiomycota,c:Agaricomycetes,o:Boletales,f:Sclerodermataceae,g:Scleroderma,s:Scleroderma bovista
OTU1756	0	0	1	0	0	0	0	0	0	0	0	0	0	0	0	0	0	0	0	0	0	0	0	0	0	0	3	0	0	0	2	0	0	0	0	0	0	0	0	0	0	0	0	0	GS|100.0|KY379676|SH1167870.08FU;k:Fungi,p:Ascomycota,c:Eurotiomycetes,o:Eurotiales,f:Aspergillaceae,g:Penicillium,s:Penicillium bilaiae
OTU1757	0	0	0	0	8	0	0	0	0	0	0	0	0	0	0	0	0	0	0	0	0	0	0	0	0	0	0	0	0	0	0	0	0	0	0	0	0	0	0	0	0	0	0	0	SS|0.8500|KJ778641|NA;k:Fungi,p:Basidiomycota,c:Agaricostilbomycetes,o:Agaricostilbales,f:Chionosphaeraceae
OTU1758	0	0	0	0	0	0	0	0	0	0	0	0	0	0	0	0	0	0	23	0	0	0	0	0	0	0	0	4	0	0	0	0	0	0	2	2	39	2	176	0	0	0	0	22	GS|98.4|AB712450|SH1245400.08FU;k:Fungi,p:Basidiomycota,c:Dacrymycetes,o:Dacrymycetales,f:Dacrymycetaceae,g:Dacrymyces,s:Dacrymyces capitatus
OTU1759	3	0	0	0	2	0	0	3	0	0	0	0	0	0	0	0	0	0	0	0	0	0	0	0	0	0	0	0	0	0	0	0	0	0	0	0	0	0	0	0	0	0	0	0	GS|100.0|KJ140539|SH1553934.08FU;k:Fungi,p:Basidiomycota,c:Agaricomycetes,o:Polyporales,f:Ischnodermataceae,g:Ischnoderma,s:Ischnoderma resinosum
OTU1760	9	0	0	0	0	0	0	0	0	0	0	0	0	0	0	0	0	0	0	0	0	0	0	0	0	0	0	0	0	0	0	0	0	0	0	0	0	0	0	0	0	0	0	0	US|0.9138|MH239907|NA;k:Fungi,p:Basidiomycota,c:Tremellomycetes,o:Tremellales
OTU1761	0	0	0	0	0	0	0	9	0	0	0	0	0	0	0	0	0	0	0	0	0	0	0	0	0	0	0	0	0	0	0	0	0	0	0	0	0	0	0	0	0	0	0	0	GS|98.7|JN905923|NA;k:Fungi,p:Ascomycota,c:Sordariomycetes,o:Hypocreales
OTU1762	0	0	0	0	8	0	0	0	0	0	0	0	0	0	0	0	0	0	0	0	0	0	0	0	0	0	3	0	0	0	0	0	0	0	0	0	0	0	0	0	0	0	0	0	US|0.9207|KF274369|NA;k:Fungi,p:Basidiomycota,c:Tremellomycetes,o:Tremellales
OTU1763	0	0	0	0	0	0	10	0	0	0	0	0	0	0	0	0	0	0	0	0	0	0	0	0	0	0	0	0	0	0	0	0	0	0	0	0	0	0	0	0	0	0	0	0	SS|0.8800|LC228052|SH1615601.08FU;k:Fungi,p:Ascomycota,c:Sordariomycetes,o:Sordariales,f:Chaetomiaceae,g:Humicola,s:Humicola grisea
OTU1764	6	0	0	1	4	0	0	5	0	0	0	0	0	0	0	0	0	0	0	0	0	0	0	0	0	0	0	0	0	0	0	0	0	0	0	0	0	0	0	0	0	0	0	0	GS|100.0|U63473|SH1539680.08FU;k:Fungi,p:Basidiomycota,c:Agaricomycetes,o:Hymenochaetales,g:Trichaptum,s:Trichaptum biforme
OTU1765	0	0	0	0	0	0	0	0	0	0	0	0	0	0	0	0	0	0	0	0	0	0	0	0	9	0	0	0	0	0	0	0	0	0	0	0	0	0	0	0	0	0	0	0	GS|98.7|KF163898|NA;k:Fungi,p:Ascomycota,c:Sordariomycetes,o:Xylariales
OTU1766	4	0	0	0	0	0	0	0	4	0	0	0	0	0	0	0	0	0	0	0	0	0	0	0	0	0	0	0	0	0	0	0	0	0	0	0	0	0	0	0	0	0	0	0	US|0.9045|KF274293|SH1176574.08FU;k:Fungi,p:Ascomycota,c:Sordariomycetes,o:Hypocreales
OTU1767	0	0	0	0	0	0	3	0	0	0	0	0	0	0	0	0	0	0	0	0	0	0	0	0	7	0	0	0	0	0	2	0	0	0	0	0	0	0	0	0	0	0	0	0	US|0.8882|None;k:Fungi,p:Ascomycota,c:Saccharomycetes,o:Saccharomycetales
OTU1768	0	0	0	1	0	0	6	0	0	0	0	0	0	0	0	0	0	0	0	0	0	0	0	0	0	0	0	0	0	0	1	0	0	0	0	0	0	0	0	0	0	0	0	0	GSL|100.0|EF513018|SH1524431.08FU;k:Fungi,p:Ascomycota,c:Sordariomycetes,o:Hypocreales,f:Cordycipitaceae,g:Lecanicillium,s:Lecanicillium dimorphum
OTU1769	0	0	0	0	0	0	0	8	0	0	0	0	0	0	0	0	0	0	0	0	0	0	0	0	0	0	0	0	0	0	0	0	0	0	0	0	0	0	0	0	0	0	0	0	GS|100.0|MH430335|NA;k:Fungi,p:Ascomycota,c:Sordariomycetes,o:Hypocreales,g:Acremonium,s:Acremonium furcatum
OTU1770	0	0	0	0	0	0	4	0	0	0	0	0	0	0	0	0	0	0	0	0	0	0	0	2	0	0	0	0	0	0	0	0	0	0	0	0	0	0	0	0	0	0	0	0	GS|100.0|KM030583|SH1507383.08FU;k:Fungi,p:Ascomycota,c:Dothideomycetes,o:Botryosphaeriales,f:Aplosporellaceae,g:Aplosporella,s:Aplosporella longipes
OTU1771	0	0	0	0	5	0	0	0	0	0	0	0	0	0	0	0	0	0	0	0	0	0	0	0	3	0	0	4	0	0	0	0	0	0	0	0	0	0	0	0	0	0	0	0	GS|100.0|MH532515|SH1556235.08FU;k:Fungi,p:Ascomycota,c:Dothideomycetes,o:Pleosporales,f:Periconiaceae,g:Periconia,s:Periconia macrospinosa
OTU1772	0	0	0	0	0	0	22	0	0	29	0	0	0	0	0	0	0	0	0	0	0	0	0	0	0	0	0	0	0	3	1	0	0	0	0	0	0	0	0	0	0	0	0	0	GDL|100.0|KM279964|NA;k:Fungi,p:Ascomycota,c:Sordariomycetes,o:Sordariales
OTU1773	0	0	0	0	0	0	5	0	0	0	0	0	0	0	0	0	0	0	0	0	0	0	0	0	0	0	0	0	0	0	0	0	0	0	0	0	0	0	0	0	0	0	0	0	GS|98.2|GQ511654|NA;k:Fungi,p:Ascomycota,c:Dothideomycetes,o:Pleosporales
OTU1774	0	6	1	0	0	0	0	0	0	3	0	0	0	0	0	0	0	0	0	0	0	0	0	19	0	0	0	0	0	0	4	0	0	0	0	0	0	0	0	0	0	0	0	0	US|0.9138|KU581969|SH1567379.08FU;k:Stramenopila,p:Oomycota,c:Oomycetes,o:Peronosporales
OTU1775	0	0	0	0	0	0	0	7	0	0	0	0	0	0	0	0	0	0	0	0	0	0	0	0	0	0	0	0	0	0	0	0	0	0	0	0	0	0	0	0	0	0	0	0	GS|99.5|JQ358792|SH1614074.08FU;k:Fungi,p:Ascomycota,c:Dothideomycetes,g:Peltaster,s:Peltaster fructicola
OTU1776	0	0	0	0	0	0	0	0	0	0	0	0	0	0	0	0	0	0	0	0	0	0	0	0	0	0	0	10	0	0	0	0	0	0	0	0	0	0	0	0	0	0	0	0	GS|99.5|FJ362232|SH1579760.08FU;k:Fungi,p:Ascomycota,c:Dothideomycetes,o:Pleosporales,f:Montagnulaceae
OTU1777	0	0	0	0	32	0	0	3	0	0	0	0	0	6	0	0	0	0	0	0	0	0	0	0	6	0	0	0	0	0	0	0	0	0	0	0	0	0	0	0	0	0	0	0	US|0.8882|None;k:Stramenopila,p:Oomycota,c:Oomycetes,o:Peronosporales
OTU1778	8	0	0	0	0	0	0	0	0	0	0	0	0	0	0	0	0	0	0	0	0	0	0	0	0	0	0	0	0	0	0	0	0	0	0	0	0	0	0	0	0	0	0	0	US|0.9207|HQ535941|SH1145512.08FU;k:Fungi,p:Ascomycota,c:Sordariomycetes,o:Hypocreales
OTU1779	0	0	0	0	0	0	0	0	5	0	0	0	0	0	0	0	0	0	0	0	0	0	0	0	0	0	0	0	0	0	0	0	0	0	0	0	0	0	0	0	0	0	0	0	GS|100.0|AM902044|SH1528209.08FU;k:Fungi,p:Basidiomycota,c:Tremellomycetes,o:Tremellales,f:Bulleribasidiaceae,g:Vishniacozyma
OTU1780	16	0	0	0	0	0	0	0	0	0	0	0	0	0	0	0	0	0	0	0	0	0	0	0	0	0	0	0	0	0	0	0	0	0	0	0	0	0	0	0	0	0	0	0	US|0.9207|LT609994|NA;k:Stramenopila,p:Oomycota,c:Oomycetes,o:Peronosporales
OTU1781	0	0	0	0	0	0	9	0	0	0	0	0	0	0	0	0	0	0	0	0	0	0	0	0	0	0	0	0	0	0	0	0	0	0	0	0	0	0	0	0	0	0	0	0	GS|100.0|KY592261|NA;k:Fungi,p:Ascomycota,c:Leotiomycetes,o:Helotiales,f:Helotiaceae,g:Tetracladium
OTU1782	0	0	0	0	0	0	0	0	0	0	0	0	0	0	0	0	0	0	0	0	0	0	0	0	0	0	0	0	0	0	0	0	0	0	0	0	0	0	0	8	0	0	0	0	GS|100.0|HQ022137|NA;k:Fungi,p:Mortierellomycota,c:Mortierellomycetes,o:Mortierellales,f:Mortierellaceae,g:Mortierella
OTU1783	0	0	2	0	0	0	0	0	0	0	0	0	0	0	0	0	0	0	0	0	0	0	0	0	0	2	5	0	0	0	2	0	0	0	0	0	0	0	0	0	0	0	0	0	GS|100.0|MG417594|NA;k:Fungi,p:Basidiomycota,c:Agaricomycetes,o:Agaricales
OTU1784	0	0	0	0	0	0	8	0	0	0	0	0	0	0	0	0	0	0	0	0	0	0	0	0	0	0	0	0	0	0	0	0	0	0	0	0	0	0	0	0	0	0	0	0	GS|98.0|KJ922381|SH1526399.08FU;k:Fungi,p:Ascomycota,c:Dothideomycetes,o:Pleosporales,f:Pleosporaceae,g:Bipolaris,s:Bipolaris sorokiniana
OTU1785	0	0	0	0	0	0	0	0	0	0	0	0	0	0	0	0	0	0	0	0	0	0	0	0	0	0	0	0	9	0	0	0	0	0	0	0	0	0	0	0	0	0	0	0	GS|100.0|MF534184|NA;k:Fungi,p:Ascomycota,c:Sordariomycetes,o:Hypocreales
OTU1786	8	0	0	0	0	0	0	0	0	0	0	0	0	0	0	0	0	0	0	0	0	0	0	0	0	0	0	0	0	0	0	0	0	0	0	0	0	0	0	0	0	0	0	0	GS|100.0|GQ511516|NA;k:Fungi,p:Ascomycota,c:Dothideomycetes,o:Pleosporales
OTU1787	0	0	0	0	0	0	7	0	0	0	0	0	0	0	0	0	0	0	0	0	0	0	0	0	0	0	0	0	0	0	0	0	0	0	0	0	0	0	0	0	0	0	0	0	US|0.9025|KT269962|SH1576187.08FU;k:Fungi,p:Ascomycota,c:Dothideomycetes,o:Pleosporales
OTU1788	0	0	0	0	0	5	0	0	0	0	0	0	0	0	0	0	0	0	0	0	0	0	0	0	0	0	0	0	0	0	0	0	0	0	0	0	0	0	0	0	0	0	0	0	GS|100.0|HE579383|SH1547073.08FU;k:Fungi,p:Ascomycota,c:Dothideomycetes,o:Pleosporales,f:Didymellaceae
OTU1789	0	0	0	0	0	0	0	0	0	0	0	0	0	0	0	92	0	0	8	0	0	0	0	0	0	0	0	0	0	0	0	0	0	0	0	0	0	0	63	0	0	0	0	0	SS|0.9200|KY853465|SH1144352.08FU;k:Fungi,p:Ascomycota,c:Sordariomycetes,o:Xenospadicoidales,f:Xenospadicoidaceae,g:Pseudodiplococcium,s:Pseudodiplococcium ibericum
OTU1790	5	3	0	0	0	0	0	0	0	0	0	0	0	0	0	0	0	0	0	0	0	0	0	0	0	0	0	0	0	0	0	0	0	0	0	0	0	0	0	0	0	0	0	0	GSL|100.0|MH063618|NA;k:Fungi,p:Ascomycota,c:Sordariomycetes,o:Hypocreales,f:Nectriaceae
OTU1791	0	0	0	0	0	0	0	17	0	0	0	0	0	0	0	0	0	0	0	0	0	0	0	0	0	0	0	12	0	0	0	0	0	0	0	0	0	0	0	0	0	0	0	0	SS|0.9500|KF221853|NA;k:Fungi,p:Ascomycota,c:Dothideomycetes,o:Pleosporales,f:Pleosporaceae
OTU1792	11	0	0	0	4	0	0	0	0	0	0	0	0	0	0	0	0	0	0	0	0	0	0	0	0	0	0	0	0	0	1	0	0	0	0	0	0	0	0	0	0	0	0	0	US|0.9380|UDB027566|NA;k:Stramenopila,p:Oomycota,c:Oomycetes,o:Peronosporales
OTU1793	7	0	0	0	0	0	0	0	0	0	0	0	0	0	0	0	0	0	0	0	0	0	0	0	0	0	0	0	0	0	0	0	0	0	0	0	0	0	0	0	0	0	0	0	US|0.9045|KT265804|SH1522428.08FU;k:Fungi,p:Basidiomycota,c:Tremellomycetes,o:Tremellales
OTU1794	17	0	0	0	0	0	0	0	0	0	0	0	0	0	0	0	0	0	0	3	0	0	0	0	0	0	0	0	0	0	0	0	0	0	0	0	0	0	0	0	0	0	0	0	SS|0.9500|LC003994|NA;k:Fungi,p:Basidiomycota,c:Dacrymycetes,o:Dacrymycetales,f:Dacrymycetaceae,g:Calocera
OTU1795	0	0	0	0	5	0	3	0	0	0	0	0	0	0	0	0	0	0	0	0	0	0	0	0	0	0	0	0	0	0	0	0	0	0	0	0	0	0	0	0	0	0	0	0	US|0.9110|MF534385|NA;k:Stramenopila,p:Oomycota,c:Oomycetes,o:Peronosporales
OTU1796	19	0	0	0	0	0	0	0	0	0	0	0	0	0	0	0	0	0	0	0	0	0	0	0	0	0	0	0	0	0	0	0	0	0	0	0	0	0	0	0	0	0	0	0	GS|99.6|MH155965|SH1513473.08FU;k:Fungi,p:Basidiomycota,c:Agaricomycetes,o:Agaricales,f:Psathyrellaceae,g:Psathyrella,s:Psathyrella saponacea
OTU1797	6	0	0	0	0	0	0	0	0	0	0	0	0	0	0	0	0	0	0	0	0	0	11	0	0	0	0	0	0	0	0	0	0	0	0	0	0	0	0	0	0	0	0	0	SS|0.8500|KP336757|SH1615631.08FU;k:Fungi,p:Ascomycota,c:Sordariomycetes,o:Sordariales,f:Chaetomiaceae,g:Chaetomium,s:Chaetomium jodhpurense
OTU1798	0	0	0	0	0	0	0	0	0	0	0	0	0	0	0	0	0	0	0	0	0	0	6	0	9	0	0	0	0	0	0	0	0	0	0	0	0	0	0	0	0	0	0	0	GS|99.6|AF345824|SH1513434.08FU;k:Fungi,p:Basidiomycota,c:Agaricomycetes,o:Agaricales,f:Psathyrellaceae,g:Coprinellus,s:Coprinellus bisporus
OTU1799	8	0	0	0	0	0	0	0	0	0	0	0	0	0	0	0	0	0	0	0	0	0	0	0	0	0	0	0	0	0	0	0	0	0	0	0	0	0	0	0	0	0	0	0	US|0.9090|KY114977|NA;k:Fungi,p:Basidiomycota,c:Tremellomycetes,o:Tremellales
OTU1800	0	0	0	0	5	0	0	0	0	0	0	0	0	0	0	0	0	0	0	0	0	0	5	0	1	0	0	0	0	1	0	4	0	0	0	0	0	0	0	0	0	0	0	0	GSL|100.0|MG983994|SH1508486.08FU;k:Fungi,p:Basidiomycota,c:Agaricomycetes,o:Agaricales,f:Psathyrellaceae,g:Psathyrella,s:Psathyrella piluliformis
OTU1801	0	0	0	0	5	0	0	0	0	0	0	0	0	0	0	0	0	0	0	0	0	0	0	0	0	0	0	0	0	0	0	0	0	0	0	0	0	0	0	0	0	0	0	0	US|0.9384|MG433173|NA;k:Fungi,p:Ascomycota,c:Sordariomycetes
OTU1802	0	9	0	0	0	0	0	0	0	0	0	0	0	0	0	0	0	0	0	0	0	0	0	0	0	0	0	0	0	0	0	0	0	0	0	0	0	0	0	0	0	0	0	0	US|0.9110|None;k:Fungi,p:Basidiomycota,c:Ustilaginomycetes,o:Ustilaginales
OTU1803	0	0	0	2	0	0	0	0	0	0	0	0	0	0	0	0	0	0	0	0	0	0	0	0	8	0	0	0	0	0	0	0	0	0	0	0	0	0	0	0	0	0	0	0	US|0.9511|JF945605|NA;k:Fungi,p:Ascomycota,c:Sordariomycetes
OTU1804	0	0	0	0	8	0	0	0	0	0	0	0	0	0	0	0	0	0	0	0	0	0	0	0	0	0	0	0	0	0	0	0	0	0	0	0	0	0	0	0	0	0	0	0	US|0.9110|None;k:Fungi,p:Basidiomycota,c:Tremellomycetes,o:Tremellales
OTU1805	0	0	0	0	0	0	7	0	0	0	0	0	0	0	0	0	0	0	0	0	0	0	0	0	0	0	0	0	0	0	0	0	0	0	0	0	0	0	0	0	0	0	0	0	GSL|100.0|KP204322|SH1612864.08FU;k:Fungi,p:Ascomycota,c:Leotiomycetes,o:Helotiales,f:Chaetomellaceae,g:Pilidium,s:Pilidium concavum
OTU1806	0	0	0	0	6	0	0	3	0	0	0	0	0	0	0	0	0	0	0	0	0	0	0	0	0	0	0	0	0	0	0	0	0	0	0	0	0	0	0	0	0	0	0	0	GS|100.0|LT610647|NA;k:Fungi,p:Basidiomycota,c:Cystobasidiomycetes,o:Erythrobasidiales,f:Erythrobasidiaceae,g:Erythrobasidium
OTU1807	0	0	0	0	0	0	3	0	0	0	0	0	0	0	0	0	0	0	0	0	0	0	0	0	0	0	13	0	0	0	0	0	0	0	0	0	0	0	0	0	0	0	0	0	US|0.9138|JN104550|NA;k:Fungi,p:Ascomycota,c:Dothideomycetes,o:Dothideales
OTU1808	0	0	0	0	7	0	0	0	0	0	0	0	0	0	0	0	0	0	0	0	0	0	0	0	0	0	0	0	0	0	0	0	0	0	0	0	0	0	0	0	0	0	0	0	GS|97.8|EU118658|SH1178491.08FU;k:Fungi,p:Basidiomycota,c:Agaricomycetes,o:Polyporales,f:Xenasmataceae,g:Xenasmatella
OTU1809	0	7	0	0	0	0	0	0	0	0	0	0	0	0	0	0	0	0	0	0	0	0	0	0	0	0	0	0	0	0	0	0	0	0	0	0	0	0	0	0	0	0	0	0	US|0.9034|JX383303|NA;k:Fungi,p:Ascomycota,c:Sordariomycetes,o:Hypocreales
OTU1810	0	0	0	0	8	0	0	0	0	0	0	0	0	0	0	0	0	0	0	0	0	0	0	0	0	0	0	0	0	0	0	0	0	0	0	0	0	0	0	0	0	0	0	0	GS|100.0|KJ140733|SH1156419.08FU;k:Fungi,p:Basidiomycota,c:Agaricomycetes,o:Auriculariales,g:Heterochaetella
OTU1811	0	0	0	5	0	0	0	0	0	0	0	0	0	0	0	0	0	0	0	0	0	0	0	0	0	0	0	0	0	0	0	2	0	0	0	0	0	0	0	0	0	0	0	0	SS|0.9700|EF434081|SH1559871.08FU;k:Fungi,p:Basidiomycota,c:Microbotryomycetes,o:Sporidiobolales
OTU1812	0	0	0	0	0	0	0	0	0	0	0	0	0	0	0	0	0	0	0	0	0	0	0	0	12	0	0	0	0	0	0	0	0	0	0	0	0	0	0	0	0	0	0	0	GS|100.0|KT804085|SH1566146.08FU;k:Fungi,p:Basidiomycota,c:Agaricomycetes,o:Agaricales,f:Psathyrellaceae,g:Coprinopsis,s:Coprinopsis radiata
OTU1813	0	0	0	1	0	0	6	0	0	0	0	0	0	0	0	0	0	0	0	0	0	0	0	0	0	0	0	0	0	0	0	0	0	0	0	0	0	0	0	0	0	0	0	0	US|0.8882|MG417952|NA;k:Fungi,p:Basidiomycota,c:Agaricomycetes,o:Agaricales
OTU1814	0	0	0	0	0	0	0	12	0	0	0	0	0	0	0	0	0	0	0	0	0	0	0	0	0	0	0	0	0	0	0	0	0	0	0	0	0	0	0	0	0	0	0	0	GDL|100.0|MF534479|NA;
OTU1815	0	0	0	0	10	0	0	0	0	0	0	0	0	0	0	0	0	0	0	0	0	0	0	0	0	0	0	0	0	0	0	0	0	0	0	0	0	0	0	0	0	0	0	0	GSL|100.0|HG004555|SH1562604.08FU;k:Fungi,p:Ascomycota,c:Dothideomycetes,f:Eremomycetaceae,g:Arthrographis,s:Arthrographis longispora
OTU1816	0	0	0	0	0	0	7	0	0	0	0	0	0	0	0	0	0	0	0	0	0	0	0	0	0	0	0	0	0	0	0	0	0	0	0	0	0	0	0	0	0	0	0	0	GS|99.5|KX174865|NA;k:Fungi,p:Ascomycota,c:Sordariomycetes,o:Hypocreales
OTU1817	0	0	0	0	0	0	0	11	0	0	0	0	0	0	0	0	0	0	0	0	0	0	0	0	0	0	0	0	0	0	0	0	0	0	0	0	0	0	0	0	0	0	0	0	GS|99.0|HM122953|SH1157131.08FU;k:Fungi,p:Ascomycota,c:Dothideomycetes,o:Pleosporales,f:Phaeosphaeriaceae
OTU1818	4	0	0	0	4	0	0	0	0	0	0	0	0	0	0	0	0	0	0	0	0	0	4	0	4	0	0	0	5	0	0	0	0	0	0	0	0	0	0	0	0	0	0	0	GS|99.3|FJ596804|SH1646722.08FU;k:Fungi,p:Basidiomycota,c:Agaricomycetes,o:Agaricales,f:Crepidotaceae,g:Crepidotus,s:Crepidotus applanatus
OTU1819	0	0	0	0	0	0	0	0	0	0	0	0	0	0	0	0	0	0	0	0	0	0	0	0	12	0	0	0	0	0	0	0	0	0	0	0	0	0	0	0	0	0	0	0	US|0.9380|None;k:Fungi,p:Basidiomycota,c:Agaricostilbomycetes,o:Agaricostilbales
OTU1820	0	0	0	0	5	0	0	0	0	0	0	0	0	0	0	0	0	0	0	0	0	0	0	0	0	0	0	0	0	0	0	0	0	0	0	0	0	0	0	0	0	0	0	0	GS|100.0|MH178700|SH1543008.08FU;k:Fungi,p:Ascomycota,c:Sordariomycetes,o:Xylariales,f:Xylariaceae,g:Rosellinia,s:Rosellinia corticium
OTU1821	9	0	0	0	0	0	0	0	0	0	0	0	0	0	0	0	0	0	0	0	0	0	0	0	2	0	0	0	0	0	0	0	0	0	0	0	0	0	0	0	0	0	0	0	US|0.9034|MG433857|NA;k:Fungi,p:Basidiomycota,c:Pucciniomycetes,o:Pucciniales
OTU1822	3	0	0	0	4	0	0	8	0	0	0	0	0	0	0	0	0	0	0	0	0	0	3	0	0	0	0	0	0	0	0	0	0	0	0	0	0	0	0	0	0	0	0	0	US|0.9110|LN882724|NA;k:Fungi,p:Basidiomycota,c:Tremellomycetes,o:Tremellales
OTU1823	0	0	0	0	7	0	0	0	0	0	0	0	0	0	0	0	0	0	0	0	0	0	0	0	0	0	0	0	0	0	0	0	0	0	0	0	0	0	0	0	0	0	0	0	US|0.9536|JF945605|NA;k:Fungi,p:Ascomycota,c:Sordariomycetes
OTU1824	0	0	0	0	0	0	0	9	0	0	0	0	0	0	0	0	0	0	0	0	0	0	0	0	0	0	0	0	0	0	0	0	0	0	0	0	0	0	0	0	0	0	0	0	US|0.9034|JN905741|NA;k:Fungi,p:Basidiomycota,c:Tremellomycetes,o:Tremellales
OTU1825	0	0	1	0	0	4	0	0	0	0	0	0	0	0	0	852	0	0	0	0	0	0	2	3	6	8	0	0	0	0	2	2	2	6	2	0	12	3	3	4	46	12810	1	20	GS|98.7|JQ759423|NA;k:Fungi,p:Ascomycota,c:Sordariomycetes,o:Coniochaetales,f:Coniochaetaceae
OTU1826	0	0	0	0	7	0	0	0	0	0	0	0	0	0	0	0	0	0	0	0	0	0	0	0	0	0	0	0	0	0	0	0	0	0	0	0	0	0	0	0	0	0	0	0	US|0.9025|KT965059|SH1182331.08FU;k:Fungi,p:Basidiomycota,c:Cystobasidiomycetes,o:Cystobasidiales
OTU1827	0	0	0	0	0	0	0	12	0	0	0	0	0	0	0	0	0	0	0	0	0	0	0	0	0	0	0	0	0	0	0	0	0	0	0	0	0	0	0	0	0	0	0	0	US|0.9110|None;k:Fungi,p:Basidiomycota,c:Agaricomycetes,o:Boletales
OTU1828	0	0	0	0	4	4	0	0	0	0	0	0	0	0	0	0	0	0	0	0	0	0	0	0	0	0	0	0	0	0	0	0	0	0	0	0	0	0	0	0	0	0	0	0	GS|99.6|MG865797|NA;k:Fungi,p:Ascomycota,c:Dothideomycetes,o:Pleosporales,f:Phaeosphaeriaceae
OTU1829	0	0	0	0	9	0	0	0	0	0	0	0	0	0	0	0	0	0	0	0	0	0	0	0	0	0	0	0	0	0	0	0	0	0	0	0	0	0	0	0	0	0	0	0	SS|0.9800|KF041398|NA;k:Fungi,p:Ascomycota,c:Pezizomycetes,o:Pezizales,f:Pezizaceae,g:Hydnobolites
OTU1830	9	0	0	0	0	0	0	0	0	0	0	0	0	0	0	0	0	0	0	0	0	0	0	0	0	0	0	0	0	0	0	0	0	0	0	0	0	0	0	0	0	0	0	0	GDL|100.0|DQ420827|SH1235020.08FU;k:Fungi,p:Ascomycota
OTU1831	0	0	0	0	0	0	0	0	0	7	0	0	0	0	0	0	0	0	0	0	0	0	0	0	0	0	0	0	0	0	0	0	0	0	0	0	0	0	0	0	0	0	0	0	US|0.9658|None;k:Filasteriae,c:Filasterea
OTU1832	0	0	0	0	0	0	0	0	0	0	0	0	0	0	0	0	0	0	0	0	0	0	0	0	7	0	0	0	0	0	0	0	0	0	0	0	0	0	0	0	0	0	0	0	GS|100.0|MG433166|NA;k:Fungi,p:Ascomycota,c:Eurotiomycetes,o:Chaetothyriales,f:Herpotrichiellaceae
OTU1833	6	0	0	0	0	0	0	0	0	0	0	0	0	0	0	0	0	0	0	0	0	0	0	0	0	0	0	0	0	0	0	0	0	0	0	0	0	0	0	0	0	0	0	0	US|0.9380|MG433437|NA;k:Fungi,p:Basidiomycota,c:Agaricomycetes,o:Polyporales
OTU1834	0	0	0	0	0	0	0	5	0	0	0	0	0	0	0	0	0	0	0	0	0	0	0	0	0	0	0	0	3	0	0	0	0	0	0	0	0	0	0	0	0	0	0	0	US|0.9110|None;k:Rhodoplantae,p:Rhodophyta,c:Florideophyceae,o:Gracilariales
OTU1835	0	0	0	0	8	0	0	0	0	0	0	0	0	0	0	0	0	0	0	0	0	0	0	0	0	0	0	0	0	0	0	0	0	0	0	0	0	0	0	0	0	0	0	0	GS|100.0|JN395794|NA;k:Fungi,p:Ascomycota,c:Dothideomycetes,o:Capnodiales,f:Teratosphaeriaceae,g:Devriesia
OTU1836	8	0	0	0	0	0	0	0	0	0	0	0	0	0	0	0	0	0	0	0	0	0	0	0	0	0	0	0	0	0	0	0	0	0	0	0	0	0	0	0	0	0	0	0	US|0.9025|KP335247|SH1524833.08FU;k:Fungi,p:Ascomycota,c:Sordariomycetes,o:Hypocreales
OTU1837	0	0	0	0	3	0	0	0	0	0	0	0	0	0	0	0	0	0	0	0	0	0	9	0	0	0	0	0	0	0	0	0	0	0	0	0	0	0	0	0	0	0	0	0	US|0.9207|KC869696|SH1240239.08FU;k:Fungi,p:Basidiomycota,c:Tremellomycetes,o:Tremellales
OTU1838	0	0	0	0	0	0	0	0	0	0	0	0	0	0	0	0	13	0	0	0	0	0	0	0	0	0	0	0	0	0	0	0	0	0	0	0	0	0	0	0	0	0	0	0	US|0.9396|KX908681|SH1522459.08FU;k:Fungi,p:Ascomycota,c:Sordariomycetes
OTU1839	0	0	0	0	0	0	0	0	0	3	0	0	0	0	0	0	0	0	0	0	0	0	0	0	0	0	0	0	0	7	2	0	0	0	0	0	0	0	0	0	0	0	0	0	GSL|100.0|KF741988|SH1516144.08FU;k:Fungi,p:Ascomycota,c:Eurotiomycetes,o:Eurotiales,f:Trichocomaceae,g:Talaromyces,s:Talaromyces kendrickii
OTU1840	0	0	0	0	0	0	0	0	0	0	0	0	0	0	0	0	0	0	0	0	0	0	1	0	0	0	0	0	6	0	0	0	0	0	0	0	0	0	0	0	0	0	0	0	GS|97.7|FJ761208|NA;k:Fungi,p:Ascomycota,c:Dothideomycetes,o:Pleosporales
OTU1841	0	0	0	0	0	0	0	0	0	3	0	0	0	0	0	0	0	0	0	0	0	0	0	4	0	0	0	0	0	0	0	0	0	0	0	0	0	0	0	0	0	0	0	0	GS|100.0|MF494625|SH1566285.08FU;k:Fungi,p:Ascomycota,c:Leotiomycetes,o:Helotiales
OTU1842	0	0	0	0	9	0	0	0	0	0	0	0	0	0	0	0	0	0	0	0	0	0	0	0	0	0	0	0	0	0	0	0	0	0	0	0	0	0	0	0	0	0	0	0	US|0.9145|JN904500|NA;k:Fungi,p:Basidiomycota,c:Tremellomycetes,o:Tremellales
OTU1843	0	0	0	0	0	0	0	0	0	0	7	0	0	0	0	0	0	0	0	0	0	0	0	0	0	0	0	0	0	0	0	0	0	0	0	0	0	0	0	0	0	0	0	0	GS|99.0|HQ878587|SH1637993.08FU;k:Fungi,p:Ascomycota,c:Sordariomycetes,o:Calosphaeriales,f:Calosphaeriaceae,g:Jattaea,s:Jattaea discreta
OTU1844	0	0	0	0	3	0	0	6	0	0	0	0	0	0	0	0	0	0	0	0	0	0	0	0	0	0	0	0	0	0	0	0	0	0	0	0	0	0	0	0	0	0	0	0	GS|100.0|JF945716|NA;k:Fungi,p:Ascomycota,c:Taphrinomycetes,o:Taphrinales,f:Taphrinaceae,g:Taphrina
OTU1845	0	0	0	0	0	0	0	0	0	0	0	0	0	0	0	0	0	0	0	0	0	0	0	0	0	0	0	0	0	0	0	0	0	0	0	0	0	0	0	0	9	0	0	0	GS|100.0|JQ919956|SH1650076.08FU;k:Fungi,p:Basidiomycota,c:Tremellomycetes,o:Tremellales
OTU1846	0	0	0	0	0	0	6	0	0	0	0	0	0	0	0	0	0	0	0	0	0	0	0	0	0	0	0	0	0	0	0	0	0	0	0	0	0	0	0	0	0	0	0	0	GS|100.0|MG251452|SH1615639.08FU;k:Fungi,p:Ascomycota,c:Sordariomycetes,o:Glomerellales,f:Glomerellaceae,g:Colletotrichum,s:Colletotrichum gloeosporioides
OTU1847	0	0	0	0	0	0	0	0	0	0	0	0	0	0	0	0	0	0	0	0	0	0	0	0	0	0	9	0	0	0	0	0	0	0	0	0	0	0	0	0	0	0	0	0	US|0.9045|KF800323|SH1150687.08FU;k:Fungi,p:Basidiomycota,c:Tremellomycetes,o:Tremellales
OTU1848	0	0	0	0	7	0	0	0	0	0	0	0	0	0	0	0	0	0	0	0	0	0	0	0	0	0	0	0	0	0	0	0	0	0	0	0	0	0	0	0	0	0	0	0	GS|99.6|MF161162|SH1626114.08FU;k:Fungi,p:Basidiomycota,c:Agaricomycetes,o:Agaricales,f:Cortinariaceae,g:Gymnopilus,s:Gymnopilus junonius
OTU1849	8	0	0	0	0	0	0	0	0	0	0	0	0	0	0	0	0	0	0	0	0	0	0	0	0	0	0	0	0	0	0	0	0	0	0	0	0	0	0	0	0	0	0	0	GSL|98.5|AY789432|SH1543073.08FU;k:Fungi,p:Ascomycota,c:Leotiomycetes,o:Helotiales,f:Helotiaceae,g:Hymenoscyphus
OTU1850	0	0	0	0	0	0	10	0	0	0	0	0	0	0	0	0	0	0	0	0	0	0	0	0	0	0	0	0	0	0	0	0	0	0	0	0	0	0	0	0	0	0	0	0	US|0.9380|None;k:Rhodoplantae,p:Rhodophyta,c:Florideophyceae,o:Ceramiales
OTU1851	0	0	0	0	12	4	0	0	0	0	0	0	0	0	0	0	0	0	0	0	0	0	1	0	12	0	0	0	0	0	2	0	0	0	0	0	0	0	0	0	0	0	0	0	GS|100.0|GU721227|SH1656479.08FU;k:Fungi,p:Basidiomycota,c:Agaricomycetes,o:Polyporales
OTU1852	0	0	0	0	13	0	4	0	0	0	0	0	0	0	0	0	0	0	0	0	0	0	0	0	0	0	0	0	0	0	0	0	0	0	0	0	0	0	0	0	0	0	0	0	GS|99.6|DQ112625|SH1180315.08FU;k:Fungi,p:Basidiomycota,c:Agaricomycetes,o:Agaricales,f:Lycoperdaceae,g:Calvatia,s:Calvatia craniiformis
OTU1853	7	0	0	0	0	0	0	0	0	0	0	0	0	0	0	0	0	0	0	0	0	0	0	0	0	0	0	0	0	0	0	0	0	0	0	0	0	0	0	0	0	0	0	0	GS|100.0|JX385293|SH1186233.08FU;k:Fungi,p:Basidiomycota,c:Tremellomycetes,o:Tremellales,f:Trimorphomycetaceae,g:Saitozyma,s:Saitozyma paraflava
OTU1854	0	0	0	0	0	0	0	0	0	0	0	0	0	0	0	0	0	0	0	0	0	0	0	0	0	0	0	0	10	0	0	0	0	0	0	0	0	0	0	0	0	0	0	0	GS|98.2|AM397672|NA;k:Fungi,p:Ascomycota,c:Saccharomycetes,o:Saccharomycetales,f:Dipodascaceae,g:Geotrichum
OTU1855	5	0	0	0	4	0	0	0	0	0	0	0	0	0	0	0	0	0	0	0	0	0	0	0	7	0	0	0	0	0	0	0	0	0	0	0	0	0	0	0	0	0	0	0	GS|100.0|KC978007|SH1204857.08FU;k:Fungi,p:Ascomycota,c:Eurotiomycetes,o:Chaetothyriales
OTU1856	0	0	0	0	9	0	0	0	0	0	0	0	0	0	0	0	0	0	0	0	0	0	0	0	9	0	0	0	0	0	0	0	0	0	0	0	0	0	0	0	0	0	0	0	GS|99.0|KF800454|SH1241233.08FU;k:Fungi,p:Basidiomycota,c:Agaricomycetes,o:Auriculariales
OTU1857	0	0	0	0	14	0	0	0	0	0	0	0	0	0	0	0	0	0	0	0	0	0	0	0	0	0	0	0	0	0	0	0	0	0	0	0	0	0	0	0	0	0	0	0	US|0.9426|None;k:Fungi,p:Ascomycota,c:Sordariomycetes
OTU1858	0	6	0	0	0	7	0	6	0	0	0	0	0	0	0	0	0	0	0	0	0	0	0	0	6	0	0	0	0	0	0	0	0	0	0	0	0	0	0	0	0	0	0	0	GS|100.0|UDB011716|SH1516049.08FU;k:Fungi,p:Basidiomycota,c:Agaricomycetes,o:Agaricales,f:Strophariaceae,g:Psilocybe,s:Psilocybe montana
OTU1859	0	0	3	0	10	0	0	0	0	0	0	0	0	0	0	0	0	0	0	0	0	0	0	0	5	0	0	0	0	0	4	0	0	0	0	0	0	0	0	0	0	0	0	0	GDL|97.3|FJ778424|NA;
OTU1860	0	0	0	0	0	0	0	7	4	0	0	0	0	0	0	0	0	0	0	0	0	0	0	0	0	0	0	0	0	0	0	0	0	0	0	0	0	0	0	0	0	0	0	0	GDL|100.0|MG417945|NA;
OTU1861	0	0	0	0	0	0	0	6	0	0	0	0	0	0	0	0	0	0	0	0	0	0	0	0	4	0	0	0	0	0	0	0	0	0	0	0	0	0	0	0	0	0	0	0	US|0.8882|MG418260|NA;k:Stramenopila,p:Oomycota,c:Oomycetes,o:Peronosporales
OTU1862	0	0	0	0	0	0	5	0	0	0	0	0	0	0	0	0	0	0	0	0	0	0	0	0	0	0	0	0	0	0	0	0	0	0	0	0	0	0	0	0	0	0	0	0	SS|0.8400|HG328117|SH1615601.08FU;k:Fungi,p:Ascomycota,c:Sordariomycetes,o:Sordariales,f:Chaetomiaceae,g:Humicola,s:Humicola grisea
OTU1863	0	0	0	0	0	0	0	0	0	0	0	0	0	0	0	0	0	0	0	0	0	0	0	0	0	0	0	0	7	0	0	0	0	0	0	0	0	0	0	0	0	0	0	0	GS|99.4|FJ776194|NA;k:Fungi,p:Ascomycota,c:Sordariomycetes,o:Sordariales,f:Lasiosphaeriaceae
OTU1864	6	0	0	0	0	0	0	0	0	0	0	0	0	0	0	0	0	0	0	0	0	0	0	3	0	0	0	0	0	0	0	0	0	0	0	0	0	0	0	0	0	0	0	0	GS|100.0|KY948766|SH1540360.08FU;k:Fungi,p:Basidiomycota,c:Agaricomycetes,o:Polyporales,f:Meruliaceae,g:Phlebia,s:Phlebia coccineofulva
OTU1865	0	0	0	0	3	0	0	8	0	0	0	0	0	0	0	0	0	0	0	0	0	0	0	0	0	0	0	0	0	0	0	0	0	0	0	0	0	0	0	0	0	0	0	0	GS|100.0|MH040287|SH1526178.08FU;k:Fungi,p:Basidiomycota,c:Agaricomycetes,o:Boletales,f:Sclerodermataceae,g:Scleroderma,s:Scleroderma areolatum
OTU1866	0	0	0	0	0	0	8	0	0	0	0	0	0	0	0	0	0	0	0	0	0	0	0	0	0	0	0	0	0	0	0	0	0	0	0	0	0	0	0	0	0	0	0	0	GS|100.0|KX641956|SH1525097.08FU;k:Fungi,p:Ascomycota,c:Dothideomycetes,o:Pleosporales
OTU1867	0	0	0	0	0	0	0	0	0	0	0	0	0	0	0	0	0	0	0	0	0	0	0	0	6	0	0	0	0	0	0	0	0	0	0	0	0	0	0	0	0	0	0	0	GS|100.0|HQ630306|SH1552517.08FU;k:Fungi,p:Mortierellomycota,c:Mortierellomycetes,o:Mortierellales,f:Mortierellaceae,g:Mortierella,s:Mortierella wolfii
OTU1868	0	0	0	0	0	0	0	0	0	0	0	0	0	0	0	0	0	0	0	0	0	0	0	0	9	0	0	0	0	0	0	0	0	0	0	0	0	0	0	0	0	0	0	0	GS|100.0|JQ794568|SH1554182.08FU;k:Fungi,p:Basidiomycota,c:Agaricomycetes,o:Hymenochaetales,f:Hymenochaetaceae,g:Fuscoporia,s:Fuscoporia ferruginosa
OTU1869	0	0	0	0	0	0	0	0	0	0	0	0	0	0	0	0	0	0	0	0	0	0	0	0	0	0	0	0	0	0	0	0	0	0	0	0	0	9	0	0	0	0	0	0	SS|0.8700|AY805567|NA;k:Fungi,p:Ascomycota,c:Sordariomycetes,o:Coniochaetales,f:Coniochaetaceae,g:Coniochaeta,s:Coniochaeta prunicola
OTU1870	0	5	0	0	0	0	0	0	0	6	0	0	0	0	0	0	0	0	0	0	0	0	0	0	0	0	0	0	0	1	0	0	0	0	0	0	0	0	0	0	0	0	0	0	GDL|100.0|MF534873|NA;
OTU1871	0	0	0	0	6	0	0	0	0	0	0	0	0	0	0	0	0	0	0	0	0	0	0	0	0	0	0	0	0	0	0	0	0	0	0	0	0	0	0	0	0	0	0	0	US|0.9138|MF966009|NA;k:Fungi,p:Ascomycota,c:Dothideomycetes,o:Pleosporales
OTU1872	6	0	0	0	0	0	0	0	0	0	0	0	0	0	0	0	0	0	0	0	0	0	0	0	0	0	0	0	0	0	0	0	0	0	0	0	0	0	0	0	0	0	0	0	GS|100.0|MH474137|SH1573203.08FU;k:Fungi,p:Ascomycota,c:Dothideomycetes,o:Pleosporales,f:Periconiaceae,g:Periconia
OTU1873	0	6	0	0	0	0	0	0	0	0	0	0	0	0	0	0	0	0	0	0	0	0	0	0	0	0	0	0	0	0	0	0	0	0	0	0	0	0	0	0	0	0	0	0	SS|1.0000|LT612247|NA;k:Fungi,p:Ascomycota,c:Pezizomycetes,o:Pezizales
OTU1874	0	0	0	0	0	0	0	6	0	0	0	0	0	0	0	0	0	0	0	0	0	0	0	0	0	0	0	0	0	0	0	0	0	0	0	0	0	0	0	0	0	0	0	0	SS|1.0000|FJ196925|SH1159975.08FU;k:Fungi,p:Basidiomycota,c:Agaricomycetes,o:Agaricales,f:Inocybaceae,g:Inocybe
OTU1875	0	0	0	0	0	0	0	6	0	0	0	0	0	0	0	0	0	0	0	0	0	0	0	0	0	0	0	0	0	0	0	0	0	0	0	0	0	0	0	0	0	0	0	0	GS|100.0|KP230814|SH1612874.08FU;k:Fungi,p:Ascomycota,c:Dothideomycetes,o:Pleosporales,f:Morosphaeriaceae,g:Acrocalymma
OTU1876	6	0	0	0	0	0	0	0	0	0	0	0	0	0	0	0	0	0	0	0	0	0	0	0	0	0	0	0	0	0	0	0	0	0	0	0	0	0	0	0	0	0	0	0	GSL|100.0|GU073110|SH1158134.08FU;k:Fungi,p:Ascomycota,c:Dothideomycetes,o:Pleosporales,f:Pleosporaceae,g:Bipolaris,s:Bipolaris sorokiniana
OTU1877	3	0	0	0	0	0	0	0	0	0	0	0	0	0	0	0	0	0	0	0	0	0	0	0	0	0	0	0	0	0	0	0	0	0	0	0	0	0	0	0	0	0	0	0	GSL|100.0|KJ140736|SH1520113.08FU;k:Fungi,p:Basidiomycota,c:Agaricomycetes,o:Polyporales,f:Polyporaceae,g:Datronia,s:Datronia stereoides
OTU1878	0	7	0	0	0	0	7	0	0	0	0	0	0	0	0	0	0	0	0	0	0	0	4	0	4	0	0	0	0	0	2	0	0	0	0	0	0	0	0	0	0	0	0	0	GS|98.6|JF907961|SH1185928.08FU;k:Fungi,p:Basidiomycota,c:Agaricomycetes,o:Agaricales,f:Crepidotaceae,g:Crepidotus,s:Crepidotus subverrucisporus
OTU1879	0	0	0	0	0	0	13	0	6	0	0	0	0	0	0	0	0	0	0	0	0	0	0	0	0	0	0	0	0	0	0	0	0	0	0	0	0	0	0	0	0	0	0	0	SS|0.8300|U40216|NA;k:Fungi,p:Ascomycota,c:Dothideomycetes,o:Pleosporales,f:Leptosphaeriaceae,g:Leptosphaeria
OTU1880	0	0	0	0	0	0	0	9	0	0	0	0	0	0	0	0	0	0	0	0	0	0	0	0	0	0	0	2	0	0	0	0	0	0	0	0	0	0	0	0	0	0	0	0	GS|99.5|KR935633|NA;k:Fungi,p:Ascomycota,c:Sordariomycetes,o:Sordariales,f:Chaetomiaceae,g:Chaetomium,s:Chaetomium grande
OTU1881	5	0	0	0	0	0	0	0	0	0	0	0	0	0	0	0	0	0	0	0	0	0	0	0	0	0	0	0	0	0	0	0	0	0	0	0	0	0	0	0	0	0	0	0	GS|98.4|KC977997|SH1628178.08FU;k:Fungi,p:Ascomycota,c:Dothideomycetes,o:Capnodiales
OTU1882	357	0	0	0	0	0	0	0	0	0	0	0	0	0	0	0	0	0	0	0	0	0	128	0	2	0	0	0	0	1	0	0	0	0	0	0	0	0	0	0	0	0	0	0	SS|0.8100|KP991610|SH1615638.08FU;k:Fungi,p:Ascomycota,c:Sordariomycetes,o:Sordariales,f:Lasiosphaeriaceae
OTU1883	0	0	0	0	0	0	0	0	0	0	0	0	0	0	0	0	0	0	0	0	0	0	0	0	0	0	2	8	0	3	0	0	0	0	0	0	0	0	0	0	0	0	0	0	GS|100.0|MG576113|SH1573186.08FU;k:Fungi,p:Ascomycota,c:Dothideomycetes,o:Pleosporales,f:Periconiaceae,g:Periconia,s:Periconia macrospinosa
OTU1884	0	0	0	0	0	0	5	0	0	0	0	0	0	0	0	0	0	0	0	0	0	0	3	0	0	0	0	0	0	1	0	0	0	0	0	0	0	0	0	0	0	0	0	0	US|0.9396|MH430480|NA;k:Fungi,p:Ascomycota,c:Sordariomycetes
OTU1885	0	3	0	0	0	0	4	0	0	0	0	0	0	0	0	0	0	0	0	0	0	0	0	0	0	0	0	0	0	0	0	0	0	0	0	0	0	0	0	0	0	0	0	0	GS|100.0|JF495246|SH1565598.08FU;k:Fungi,p:Basidiomycota,c:Tremellomycetes,o:Tremellales
OTU1886	0	0	0	0	0	0	0	0	0	6	0	0	0	0	0	0	0	0	0	0	0	0	0	0	0	0	0	0	0	8	0	0	0	0	0	0	0	0	0	0	0	0	0	0	SS|0.9500|FJ217308|NA;k:Fungi,p:Ascomycota,c:Sordariomycetes,o:Sordariales,f:Sordariaceae
OTU1887	0	0	0	0	5	0	0	0	0	0	0	0	0	0	0	0	0	0	0	0	0	0	0	0	0	0	0	0	0	2	0	0	0	0	0	0	0	0	0	0	0	0	0	0	SS|0.9200|LT612706|NA;k:Fungi,p:Basidiomycota,c:Agaricostilbomycetes,o:Agaricostilbales,f:Chionosphaeraceae
OTU1888	0	0	0	0	0	0	0	0	0	0	0	0	0	0	0	0	0	0	0	0	0	0	10	0	0	0	0	0	0	0	0	0	0	0	0	0	0	0	0	0	0	0	0	0	GS|100.0|KF181253|SH1643345.08FU;k:Fungi,p:Ascomycota,c:Dothideomycetes,o:Pleosporales,f:Phaeosphaeriaceae,g:Chaetosphaeronema
OTU1889	0	0	0	0	0	0	0	0	0	0	0	0	0	0	0	0	0	0	0	0	0	0	0	0	0	0	0	0	0	4	3	0	0	0	0	0	0	0	0	0	0	0	0	0	GS|100.0|MG433265|NA;k:Fungi,p:Ascomycota,c:Sordariomycetes
OTU1890	5	0	0	0	0	0	0	0	0	0	0	0	0	0	0	0	0	0	0	0	0	0	9	0	0	0	0	0	0	0	0	0	0	0	0	0	0	0	0	0	0	0	0	0	US|0.9380|LC204760|NA;k:Fungi,p:Ascomycota,c:Dothideomycetes,o:Dothideales
OTU1891	3	0	0	0	0	0	3	0	0	0	0	0	0	0	0	0	0	0	0	0	0	0	0	0	1	0	0	0	0	0	0	0	0	0	0	0	0	0	0	0	0	0	0	0	GS|98.5|KT999387|NA;k:Fungi,p:Ascomycota,c:Dothideomycetes,o:Pleosporales
OTU1892	0	0	0	0	0	3	0	0	0	0	0	0	0	0	0	0	0	0	0	0	0	0	0	0	0	0	0	0	0	0	4	0	0	0	0	0	0	0	0	0	0	0	0	0	GS|100.0|KT225527|SH1564872.08FU;k:Fungi,p:Ascomycota,c:Sordariomycetes,o:Chaetosphaeriales,f:Chaetosphaeriaceae,g:Menispora,s:Menispora tortuosa
OTU1893	5	0	0	0	3	0	0	0	0	0	0	0	0	0	0	0	0	0	0	0	0	0	0	0	0	0	0	0	0	0	0	0	0	0	0	0	0	0	0	0	0	0	0	0	GS|99.5|JN906439|NA;k:Fungi,p:Ascomycota,c:Sordariomycetes
OTU1894	0	0	0	0	0	0	0	0	0	0	0	0	0	0	0	0	0	0	0	0	0	0	0	0	0	0	0	0	0	0	0	0	0	4	2	0	0	0	0	0	0	0	0	0	GS|97.1|KY366240|SH1149661.08FU;k:Fungi,p:Ascomycota,c:Saccharomycetes,o:Saccharomycetales,f:Metschnikowiaceae,g:Metschnikowia
OTU1895	0	0	0	0	12	10	0	0	0	0	0	0	0	0	0	0	0	0	0	0	0	0	0	0	0	0	0	0	0	0	0	0	0	0	0	0	0	0	0	0	0	0	0	0	US|0.9207|LC204252|NA;k:Stramenopila,p:Oomycota,c:Oomycetes,o:Peronosporales
OTU1896	0	3	0	0	4	0	0	0	0	0	0	0	0	0	0	0	0	0	0	0	0	0	0	0	0	0	0	0	0	0	0	0	0	0	0	0	0	0	0	0	0	0	0	0	GS|100.0|AY909002|SH1567274.08FU;k:Fungi,p:Ascomycota,c:Sordariomycetes,o:Xylariales,f:Xylariaceae,g:Rosellinia,s:Rosellinia subiculata
OTU1897	0	0	0	0	0	0	0	0	0	4	0	0	0	0	0	0	0	0	0	0	0	0	0	0	0	0	0	0	0	0	0	0	0	0	0	0	0	0	0	0	0	0	0	0	US|0.9380|MG433382|NA;k:Fungi,p:Glomeromycota,c:Glomeromycetes,o:Diversisporales
OTU1898	0	0	0	0	0	0	0	6	0	0	0	0	0	0	0	0	0	0	0	0	0	0	0	0	0	0	0	0	0	0	0	0	0	0	0	0	0	0	0	0	0	0	0	0	GS|97.9|KM246197|SH1172100.08FU;k:Fungi,p:Basidiomycota,c:Tremellomycetes,o:Tremellales,f:Tremellaceae,g:Cryptococcus,s:Cryptococcus dimennae
OTU1899	0	0	0	0	4	0	0	0	0	0	0	0	0	0	0	0	0	0	0	0	0	0	0	0	3	0	0	0	0	0	0	0	0	0	0	0	0	0	0	0	0	0	0	0	GS|99.3|MF330952|NA;k:Fungi,p:Ascomycota,c:Dothideomycetes,o:Pleosporales,f:Pleosporaceae,g:Alternaria,s:Alternaria arborescens
OTU1900	0	0	0	1	0	0	0	4	0	0	0	0	0	0	0	0	0	0	0	0	0	0	0	0	0	0	0	0	0	0	0	0	0	0	0	0	0	0	0	0	0	0	0	0	GS|100.0|KY849964|SH1572192.08FU;k:Fungi,p:Ascomycota,c:Sordariomycetes,o:Xylariales,f:Diatrypaceae,g:Diatrypella,s:Diatrypella favacea
OTU1901	6	0	0	1	0	0	13	3	0	0	0	0	0	0	0	0	0	0	0	0	0	0	6	0	0	0	0	2	0	0	0	0	0	0	0	0	0	0	0	0	0	0	0	0	US|0.9110|MG418230|NA;k:Fungi,p:Mucoromycota,c:Mucoromycetes,o:Mucorales
OTU1902	4	0	1	0	0	0	0	0	0	0	0	0	0	0	0	0	0	0	0	0	0	0	0	0	0	1	0	3	0	0	2	0	0	0	0	0	0	0	0	0	0	0	0	0	US|0.9145|None;k:Fungi,p:Ascomycota,c:Sordariomycetes,o:Hypocreales
OTU1903	0	0	0	0	10	0	0	0	0	0	0	0	0	0	0	0	0	0	0	0	0	0	0	0	0	0	0	0	0	0	2	0	0	0	0	0	0	0	0	0	0	0	0	0	GS|100.0|AF454088|SH1528299.08FU;k:Fungi,p:Ascomycota,c:Eurotiomycetes,o:Eurotiales,f:Aspergillaceae,g:Penicillium,s:Penicillium glaucoalbidum
OTU1904	0	0	0	0	3	0	3	0	0	0	0	0	0	0	0	0	0	0	0	0	0	0	0	0	0	0	0	0	0	0	0	0	0	0	0	0	0	0	0	0	0	0	0	0	GSL|100.0|EU254837|SH1615526.08FU;k:Fungi,p:Ascomycota,c:Sordariomycetes,o:Diaporthales,f:Gnomoniaceae,g:Gnomoniopsis,s:Gnomoniopsis paraclavulata
OTU1905	0	7	0	0	0	4	0	0	0	0	0	0	0	0	0	0	0	0	0	0	0	0	2	0	0	0	0	0	0	0	0	0	0	0	0	0	0	0	0	0	0	0	0	0	US|0.9207|None;k:Fungi,p:Basidiomycota,c:Microbotryomycetes,o:Sporidiobolales
OTU1906	0	0	0	0	0	0	0	0	0	13	0	0	0	0	0	0	0	0	0	0	0	0	0	0	0	0	0	0	0	0	1	0	0	0	0	0	0	0	0	0	0	0	0	0	SS|1.0000|KF800534|SH1646254.08FU;k:Fungi,p:Ascomycota,c:Dothideomycetes,o:Pleosporales
OTU1907	0	0	0	0	2	7	0	0	0	0	0	0	0	0	0	0	0	0	0	0	0	0	0	2	17	0	0	0	0	0	0	0	0	0	0	0	0	0	0	0	0	0	0	0	GS|97.9|GQ221854|SH1526404.08FU;k:Fungi,p:Ascomycota,c:Dothideomycetes,o:Pleosporales,f:Pleosporaceae,g:Curvularia,s:Curvularia lunata
OTU1908	0	0	0	0	5	0	0	6	0	0	0	0	0	0	0	0	0	0	0	0	0	0	0	0	0	0	0	0	0	0	0	0	0	0	0	0	0	0	0	0	0	0	0	0	GSL|100.0|FJ467351|SH1573031.08FU;k:Fungi,p:Basidiomycota,c:Agaricomycetes,o:Agaricales,f:Strophariaceae,g:Pholiota,s:Pholiota adiposa
OTU1909	4	0	0	0	0	0	0	3	0	0	0	0	0	0	0	0	0	0	0	0	0	0	0	0	0	0	0	0	3	0	0	0	0	0	0	0	0	0	0	0	0	0	0	0	US|0.9045|LN836010|NA;k:Fungi,p:Basidiomycota,c:Tremellomycetes,o:Tremellales
OTU1910	0	7	0	0	0	0	0	0	0	0	0	0	0	0	0	0	0	0	0	0	0	0	0	0	0	0	0	0	0	0	0	0	0	0	0	0	0	0	0	0	0	0	0	0	GS|100.0|JX367822|NA;k:Fungi,p:Ascomycota,c:Sordariomycetes,o:Hypocreales
OTU1911	0	0	0	0	0	0	0	5	0	0	0	0	0	0	0	0	0	0	0	0	0	0	1	0	0	0	0	0	0	0	0	0	0	0	0	0	0	0	0	0	0	0	0	0	GS|100.0|KP131521|SH1519342.08FU;k:Fungi,p:Ascomycota,c:Sordariomycetes,o:Hypocreales,g:Acremonium,s:Acremonium hyalinulum
OTU1912	6	0	0	0	0	0	0	0	0	0	0	0	0	0	0	0	0	0	0	0	0	0	0	0	0	0	0	0	0	0	0	0	0	0	0	0	0	0	0	0	0	0	0	0	SS|1.0000|KP973894|SH1150267.08FU;k:Fungi,p:Basidiomycota,c:Agaricomycetes,o:Cantharellales,f:Tulasnellaceae,g:Tulasnella
OTU1913	7	0	0	0	0	0	0	0	0	0	0	0	0	0	0	0	0	0	0	0	0	0	0	0	0	0	0	0	0	0	0	0	0	0	0	0	0	0	0	0	0	0	0	0	GS|97.9|KF274356|SH1242246.08FU;k:Fungi,p:Basidiomycota,c:Tremellomycetes,o:Tremellales
OTU1914	0	0	0	0	0	0	0	0	0	0	0	0	0	0	0	0	0	0	0	0	0	0	0	0	0	0	0	8	0	0	0	0	0	0	0	0	0	0	0	0	0	0	0	0	GSL|100.0|MH091581|SH1566141.08FU;k:Fungi,p:Basidiomycota,c:Agaricomycetes,o:Agaricales,f:Psathyrellaceae,g:Coprinopsis,s:Coprinopsis atramentaria
OTU1915	0	3	0	0	0	0	0	0	0	3	0	0	0	0	0	0	0	0	0	0	0	0	6	0	0	0	0	0	0	2	0	0	0	0	0	0	0	0	0	0	0	0	0	0	GSL|100.0|HE861855|SH1158122.08FU;k:Fungi,p:Ascomycota,c:Dothideomycetes,o:Pleosporales,f:Pleosporaceae,g:Curvularia,s:Curvularia intermedia
OTU1916	0	0	0	0	0	0	0	0	0	0	0	0	0	0	0	6	0	0	0	0	0	0	0	0	0	0	0	0	0	0	0	0	0	0	0	0	0	0	0	0	0	0	0	0	SS|1.0000|EU770223|SH1229553.08FU;k:Fungi,p:Ascomycota,c:Sordariomycetes,o:Calosphaeriales,f:Calosphaeriaceae,g:Jattaea
OTU1917	0	0	0	0	7	0	0	0	0	0	0	0	0	0	0	0	0	0	0	0	0	0	0	0	0	0	0	0	0	0	0	0	0	0	0	0	0	0	0	0	0	0	0	0	GS|99.5|FJ781261|NA;k:Fungi,p:Basidiomycota,c:Agaricomycetes,o:Agaricales,f:Inocybaceae,g:Inocybe,s:Inocybe adaequata
OTU1918	0	0	0	0	2	0	0	0	0	0	0	0	0	0	0	0	0	0	0	0	0	0	0	0	4	0	0	0	10	0	0	0	0	0	0	0	0	0	0	0	0	0	0	0	US|0.8882|EU516998|NA;k:Rhodoplantae,p:Rhodophyta,c:Florideophyceae,o:Corallinales
OTU1919	0	0	0	0	6	0	0	0	0	0	0	0	0	0	0	0	0	0	0	0	0	0	0	0	0	0	0	0	0	0	0	0	0	0	0	0	0	0	0	0	0	0	0	0	GS|100.0|KF988431|SH1556017.08FU;k:Fungi,p:Basidiomycota,c:Agaricomycetes,o:Geastrales,f:Geastraceae,g:Geastrum
OTU1920	0	0	0	0	0	0	0	0	0	0	0	0	0	0	0	0	0	0	0	0	0	0	6	0	0	0	0	0	0	0	0	0	0	0	0	0	0	0	0	0	0	0	0	0	GS|100.0|MF373487|NA;k:Fungi,p:Ascomycota,c:Sordariomycetes,o:Sordariales,f:Chaetomiaceae,g:Thielavia
OTU1921	0	0	0	0	0	0	0	0	0	0	0	0	0	0	0	0	0	0	0	0	0	0	4	0	0	0	0	0	0	0	0	0	0	0	0	0	0	0	0	0	0	0	0	0	US|0.9380|None;k:Fungi,p:Basidiomycota,c:Tremellomycetes,o:Tremellales
OTU1922	0	0	0	0	0	0	0	6	0	0	0	0	0	0	0	0	0	0	0	0	0	0	0	0	0	0	0	0	0	0	0	0	0	0	0	0	0	0	0	0	0	0	0	0	US|0.9207|None;k:Fungi,p:Basidiomycota,c:Tremellomycetes,o:Tremellales
OTU1923	0	0	4	0	0	0	0	0	0	0	0	0	0	0	0	0	0	0	0	0	0	0	0	0	0	0	0	0	0	0	1	0	0	0	0	0	0	0	0	0	0	0	0	0	GSL|100.0|KM279964|NA;k:Fungi,p:Ascomycota,c:Sordariomycetes,o:Sordariales,f:Sordariaceae
OTU1924	0	4	0	0	0	0	0	0	0	0	0	0	0	0	0	0	0	0	0	0	0	0	0	2	0	0	0	0	0	0	0	0	0	0	0	0	0	0	0	0	0	0	0	0	SS|1.0000|MG432948|NA;k:Fungi,p:Basidiomycota,c:Agaricomycetes,o:Russulales
OTU1925	0	0	0	1	10	0	0	0	0	0	0	0	0	0	0	0	0	0	0	0	0	0	0	0	0	0	0	0	0	0	0	0	0	0	0	0	0	0	0	0	0	0	0	0	GS|100.0|KU308552|SH1551640.08FU;k:Fungi,p:Basidiomycota,c:Agaricomycetes,o:Agaricales,f:Physalacriaceae,g:Flammulina,s:Flammulina velutipes
OTU1926	0	0	0	0	0	0	0	0	0	0	0	0	0	0	0	0	0	0	0	0	0	0	0	0	0	0	0	4	0	0	0	2	0	0	0	0	15	0	155	1	0	0	0	0	SS|1.0000|AB712450|SH1245400.08FU;k:Fungi,p:Basidiomycota,c:Dacrymycetes,o:Dacrymycetales,f:Dacrymycetaceae,g:Dacrymyces,s:Dacrymyces capitatus
OTU1927	0	0	0	0	0	0	3	0	0	0	0	0	0	0	0	0	0	0	0	0	0	0	0	0	0	0	0	0	3	0	0	0	0	0	0	0	0	0	0	0	0	0	0	0	GS|100.0|FJ759839|NA;k:Fungi,p:Ascomycota,c:Sordariomycetes,o:Xylariales,f:Sporocadaceae,g:Pestalotiopsis
OTU1928	0	0	0	0	0	0	20	4	0	0	0	0	0	0	0	0	0	0	0	0	0	0	0	0	0	0	0	0	0	0	0	0	0	0	0	0	0	0	0	0	0	0	0	0	GS|100.0|GQ479555|NA;k:Fungi,p:Ascomycota,c:Dothideomycetes,o:Capnodiales,f:Mycosphaerellaceae,g:Sphaerulina,s:Sphaerulina populicola
OTU1929	0	0	0	0	0	0	0	0	0	0	0	0	0	0	0	0	0	0	0	0	0	0	0	0	10	0	0	0	0	0	0	0	0	0	0	0	0	0	0	0	0	0	0	0	GS|100.0|AF177782|NA;k:Viridiplantae,p:Anthophyta,c:Eudicotyledonae,o:Asterales,f:Asteraceae,g:Ageratina,s:Ageratina altissima
OTU1930	0	0	0	0	0	0	0	0	0	0	0	0	0	0	0	0	0	0	12	0	0	0	0	0	0	1	0	7	0	0	0	0	0	0	2	13	79	4	299	0	0	0	0	47	GS|98.4|AB712450|SH1245400.08FU;k:Fungi,p:Basidiomycota,c:Dacrymycetes,o:Dacrymycetales,f:Dacrymycetaceae,g:Dacrymyces,s:Dacrymyces capitatus
OTU1931	0	0	0	0	9	0	0	0	0	0	0	0	0	0	0	0	0	0	0	0	0	0	0	0	0	0	0	0	0	0	0	0	0	0	0	0	0	0	0	0	0	0	0	0	SS|1.0000|UDB016403|SH1242691.08FU;k:Fungi,p:Basidiomycota,c:Agaricomycetes,o:Auriculariales,f:Exidiaceae,g:Basidiodendron,s:Basidiodendron eyrei
OTU1932	0	0	0	0	0	0	0	5	0	0	0	0	0	0	0	0	0	0	0	0	0	0	0	0	0	1	0	6	0	0	0	0	0	0	0	0	0	0	0	0	0	0	0	0	GS|100.0|EU479762|SH1642177.08FU;k:Fungi,p:Ascomycota,c:Dothideomycetes,o:Pleosporales
OTU1933	0	0	0	0	0	0	0	6	0	0	0	0	0	0	0	0	0	0	0	0	0	0	0	0	0	0	0	0	0	0	0	0	0	0	0	0	0	0	0	0	0	0	0	0	US|0.9207|KP132406|SH1613813.08FU;k:Fungi,p:Ascomycota,c:Sordariomycetes,o:Hypocreales
OTU1934	0	0	0	2	0	0	0	0	0	0	0	0	0	0	0	0	0	0	0	0	0	0	0	0	0	0	0	0	0	0	0	6	0	0	0	0	0	0	0	0	0	0	0	0	GS|99.4|GQ515518|NA;k:Fungi,p:Ascomycota,c:Dothideomycetes,o:Pleosporales
OTU1935	0	0	0	0	607	0	0	0	0	0	0	0	0	0	0	0	0	0	0	0	0	0	0	0	276	0	0	0	0	0	0	1	0	0	0	0	0	0	0	0	0	0	0	0	GS|97.6|HG935999|SH1615708.08FU;k:Fungi,p:Ascomycota,c:Sordariomycetes,o:Sordariales,f:Lasiosphaeriaceae
OTU1936	0	0	0	0	0	0	0	0	0	0	0	0	0	0	0	0	0	0	0	0	0	0	0	0	7	0	0	0	0	0	0	0	0	0	0	0	0	0	0	0	0	0	0	0	US|0.8882|None;k:Fungi,p:Basidiomycota,c:Tremellomycetes,o:Tremellales
OTU1937	0	0	0	0	0	0	0	0	0	0	0	0	0	0	0	0	0	0	0	0	0	0	0	0	0	0	0	0	9	0	0	0	0	0	0	0	0	0	0	0	0	0	0	0	US|0.9380|MG433721|NA;k:Fungi,p:Basidiomycota,c:Agaricomycetes,o:Boletales
OTU1938	0	0	0	0	0	0	0	0	0	0	0	0	0	0	0	0	0	0	0	0	0	0	8	0	0	0	0	0	0	0	0	0	0	0	0	0	0	0	0	0	0	0	0	0	GS|98.9|LT608089|NA;k:Fungi,p:Basidiomycota,c:Tremellomycetes,o:Tremellales
OTU1939	9	0	0	0	0	0	0	0	0	0	0	0	0	0	0	0	0	0	0	0	0	0	2	0	0	0	0	0	0	0	0	3	0	0	0	0	0	0	0	0	0	0	0	0	US|0.9110|AJ877091|NA;k:Rhodoplantae,p:Rhodophyta,c:Florideophyceae,o:Gracilariales
OTU1940	0	0	0	0	5	0	0	0	0	0	0	0	0	0	0	0	0	0	0	0	0	0	0	4	9	0	0	0	0	0	0	0	0	0	0	0	0	0	0	0	0	0	0	0	GSL|100.0|UDB037124|SH1626111.08FU;k:Fungi,p:Basidiomycota,c:Agaricomycetes,o:Agaricales,f:Cortinariaceae,g:Gymnopilus,s:Gymnopilus purpureosquamulosus
OTU1941	0	0	0	0	0	0	0	0	0	0	0	0	0	0	0	0	0	0	0	0	0	0	8	0	0	0	0	0	0	0	0	0	0	0	0	0	0	0	0	0	0	0	0	0	GSL|100.0|HQ688653|SH1574054.08FU;k:Fungi,p:Ascomycota,c:Pezizomycetes,o:Pezizales,f:Pyronemataceae
OTU1942	0	0	0	0	0	0	0	0	0	5	0	0	0	0	0	0	0	0	0	0	0	0	0	0	8	1	0	0	0	2	0	0	0	0	0	0	0	0	0	0	0	0	0	0	GS|100.0|KT804091|NA;k:Fungi,p:Ascomycota,c:Dothideomycetes,o:Pleosporales,f:Sporormiaceae,g:Preussia,s:Preussia pilosella
OTU1943	0	0	0	0	6	0	0	0	0	0	0	0	0	0	0	0	0	0	0	0	0	0	0	0	0	0	0	0	0	0	0	0	0	0	0	0	0	0	0	0	0	0	0	0	GS|100.0|KT835049|SH1554286.08FU;k:Fungi,p:Ascomycota,c:Dothideomycetes,o:Pleosporales,f:Pleosporaceae,g:Alternaria,s:Alternaria longissima
OTU1944	0	0	0	0	0	0	0	0	0	0	0	0	0	0	0	0	0	0	0	0	0	0	0	0	0	0	0	6	0	0	0	0	0	0	0	0	0	0	0	0	0	0	0	0	US|0.9138|None;k:Fungi,p:Ascomycota,c:Leotiomycetes,o:Erysiphales
OTU1945	0	0	0	0	12	0	0	0	0	0	0	0	0	0	0	0	0	0	0	0	0	0	0	0	0	0	0	0	0	0	0	0	0	0	0	0	0	0	0	0	0	0	0	0	GS|100.0|MF686494|SH1573568.08FU;k:Fungi,p:Basidiomycota,c:Agaricomycetes,o:Polyporales,f:Meruliaceae,g:Gloeoporus,s:Gloeoporus dichrous
OTU1946	0	0	0	0	0	0	0	0	0	0	0	0	0	0	0	0	0	0	0	0	0	0	9	0	0	0	0	4	0	0	0	0	0	0	0	0	0	0	0	0	0	0	0	0	US|0.9110|LC205393|NA;k:Fungi,p:Basidiomycota,c:Pucciniomycetes,o:Pucciniales
OTU1947	0	0	0	0	0	0	0	0	0	0	0	0	0	0	0	0	0	0	0	0	0	0	5	0	0	0	0	0	0	0	0	0	0	0	0	0	0	0	0	0	0	0	0	0	GS|100.0|KT269412|SH1643337.08FU;k:Fungi,p:Ascomycota,c:Dothideomycetes,o:Pleosporales,f:Phaeosphaeriaceae,g:Chaetosphaeronema
OTU1948	0	0	0	0	5	0	0	0	0	0	0	0	0	0	0	0	0	0	0	0	0	0	0	0	2	0	0	0	0	0	0	0	0	0	0	0	0	0	0	0	0	0	0	0	SS|0.9200|HG935975|SH1615673.08FU;k:Fungi,p:Ascomycota,c:Sordariomycetes,o:Sordariales,f:Lasiosphaeriaceae
OTU1949	0	0	0	0	0	0	0	0	0	0	0	0	0	0	0	0	0	0	0	0	0	0	0	3	0	0	0	0	0	0	0	0	0	0	0	0	0	0	0	0	0	0	0	0	GS|99.6|MF971185|SH1172128.08FU;k:Fungi,p:Basidiomycota,c:Tremellomycetes,o:Tremellales
OTU1950	0	0	0	0	5	0	92	8	0	6	0	0	0	0	0	0	0	0	0	0	0	0	21	48	14	0	8	12	0	33	4	0	0	0	0	0	0	0	0	0	0	0	0	0	US|0.9110|FN391371|SH1564074.08FU;k:Rhodoplantae,p:Rhodophyta,c:Florideophyceae,o:Gracilariales
OTU1951	0	0	0	0	8	0	0	0	0	0	0	0	0	0	0	0	0	0	0	0	0	0	0	0	0	0	0	0	0	0	0	0	0	0	0	0	0	0	0	0	0	0	0	0	GS|99.1|LT609794|NA;k:Fungi,p:Basidiomycota,c:Agaricomycetes,o:Agaricales,f:Bolbitiaceae,g:Panaeolus,s:Panaeolus papilionaceus
OTU1952	0	0	0	0	0	0	0	7	0	0	0	0	0	0	0	0	0	0	0	0	0	0	0	0	0	0	0	0	0	0	0	0	0	0	0	0	0	0	0	0	0	0	0	0	US|0.9207|MF530480|NA;k:Stramenopila,p:Oomycota,c:Oomycetes,o:Peronosporales
OTU1953	0	0	0	0	6	0	0	0	0	0	0	0	0	0	0	0	0	0	0	0	0	0	0	0	0	0	0	0	0	0	0	0	0	0	0	0	0	0	0	0	0	0	0	0	US|0.9145|JN905220|NA;k:Fungi,p:Basidiomycota,c:Tremellomycetes,o:Tremellales
OTU1954	0	0	0	0	0	0	0	0	0	0	0	0	0	0	0	0	0	0	0	0	0	0	0	0	0	0	7	0	0	0	0	0	0	0	0	0	0	0	0	0	0	0	0	0	GDL|98.0|MF530582|NA;
OTU1955	0	0	0	0	0	0	0	184	0	0	0	0	0	0	0	0	0	0	0	0	0	0	11	0	13	0	0	0	0	0	0	0	0	0	0	0	0	0	0	0	0	0	0	0	GS|98.4|FJ758694|NA;k:Fungi,p:Ascomycota,c:Dothideomycetes,o:Pleosporales,f:Cucurbitariaceae,g:Pyrenochaeta
OTU1956	0	0	0	0	0	0	0	0	0	0	0	0	0	0	0	0	0	0	0	0	0	0	0	0	4	2	0	0	0	0	0	0	0	0	0	0	0	0	0	0	0	0	0	0	GSL|100.0|KY801694|SH1547057.08FU;k:Fungi,p:Ascomycota,c:Dothideomycetes,o:Pleosporales,f:Didymellaceae,g:Ascochyta,s:Ascochyta medicaginicola var macrospora
OTU1957	0	0	0	0	0	0	0	0	0	0	0	0	0	0	0	0	0	0	0	0	0	0	0	0	0	0	2	0	7	0	0	0	0	0	0	0	0	0	0	0	0	0	0	0	GS|98.6|MG551276|SH1539592.08FU;k:Fungi,p:Ascomycota,c:Sordariomycetes,o:Myrmecridiales,f:Myrmecridiaceae,g:Myrmecridium,s:Myrmecridium schulzeri
OTU1958	10	0	0	0	0	0	0	0	0	0	0	0	0	0	0	0	0	0	0	0	0	0	0	0	0	0	0	0	0	0	0	0	0	0	0	0	0	0	0	0	0	0	0	0	GS|100.0|AJ581559|SH1528431.08FU;k:Fungi,p:Basidiomycota,c:Agaricomycetes,o:Thelephorales,f:Thelephoraceae,g:Thelephora
OTU1959	0	0	0	1	0	0	0	0	0	0	0	0	0	0	0	0	0	0	0	0	0	0	0	0	3	0	0	4	0	0	1	0	0	0	0	0	0	0	0	0	0	0	0	0	US|0.9161|MG098304|SH1615660.08FU;k:Fungi,p:Ascomycota,c:Sordariomycetes,o:Hypocreales
OTU1960	0	0	0	0	0	0	0	0	0	0	0	0	0	0	0	0	0	0	0	0	0	0	0	0	0	0	0	0	0	0	0	0	0	0	0	19	0	0	0	0	0	0	0	0	US|0.9110|JN904493|NA;k:Stramenopila,p:Oomycota,c:Oomycetes,o:Peronosporales
OTU1961	0	0	0	0	0	0	0	0	0	0	0	0	0	0	0	0	0	0	0	0	0	0	0	0	17	0	0	0	0	0	0	0	0	0	0	0	0	0	0	0	0	0	0	0	GS|100.0|KY821868|NA;k:Fungi,p:Ascomycota,c:Pezizomycetes,o:Pezizales,f:Ascobolaceae
OTU1962	0	0	0	0	0	0	0	0	0	0	0	0	0	0	0	0	0	0	0	0	0	0	0	0	22	0	0	0	0	0	0	0	0	0	0	0	0	0	0	0	0	0	0	0	US|0.8882|None;k:Fungi,p:Ascomycota,c:Sordariomycetes,o:Hypocreales
OTU1963	0	0	0	0	0	0	0	0	0	0	0	0	0	0	0	0	0	0	0	0	0	0	0	0	0	0	7	0	0	0	0	0	0	0	0	0	0	0	0	0	0	0	0	0	US|0.9232|FM200533|SH1645095.08FU;k:Fungi,p:Ascomycota,c:Sordariomycetes,o:Hypocreales
OTU1964	0	0	0	0	0	0	0	0	0	6	0	0	0	0	0	0	0	0	0	0	0	0	0	0	0	0	0	0	0	0	0	0	0	0	0	0	0	0	0	0	0	0	0	0	US|0.9380|KC965322|SH1241207.08FU;k:Fungi,p:Basidiomycota,c:Agaricomycetes,o:Agaricales
OTU1965	0	0	0	0	6	0	0	0	0	0	0	0	0	0	0	0	0	0	0	0	0	0	0	0	0	0	0	0	0	0	0	0	0	0	0	0	0	0	0	0	0	0	0	0	SS|0.9600|KT264357|SH1552782.08FU;k:Fungi,p:Ascomycota,c:Dothideomycetes,o:Pleosporales,f:Phaeosphaeriaceae,g:Sclerostagonospora
OTU1966	0	0	0	0	6	0	0	0	0	0	0	0	0	0	0	0	0	0	0	0	0	0	0	0	0	0	0	0	0	0	0	0	0	0	0	0	0	0	0	0	0	0	0	0	SS|0.9700|EU041784|SH1238098.08FU;k:Fungi,p:Ascomycota,c:Sordariomycetes,o:Pleurotheciales,f:Pleurotheciaceae
OTU1967	0	7	0	0	0	0	3	0	0	0	0	0	0	0	0	0	0	0	0	0	0	0	0	0	0	0	0	0	0	0	0	0	0	0	0	0	0	0	0	0	0	0	0	0	GS|98.3|KY821743|NA;k:Fungi,p:Ascomycota,c:Sordariomycetes
OTU1968	0	0	0	0	0	0	0	0	0	0	0	0	0	0	0	0	0	0	0	0	0	0	6	0	0	0	0	0	0	0	0	0	0	0	0	0	0	0	0	0	0	0	0	0	US|0.9025|AY805567|NA;k:Fungi,p:Ascomycota,c:Sordariomycetes,o:Microascales
OTU1969	4	0	0	0	0	0	0	0	0	0	0	0	0	0	0	0	0	0	0	0	0	0	0	0	0	0	0	0	0	0	0	0	0	0	0	0	0	0	0	0	0	0	0	0	US|0.9145|FJ008690|SH1235654.08FU;k:Fungi,p:Ascomycota,c:Dothideomycetes,o:Pleosporales
OTU1970	0	3	0	1	0	0	0	0	0	0	0	0	0	0	0	0	0	0	0	0	0	0	0	0	67	0	0	0	5	0	0	10	0	0	0	0	0	0	0	0	0	0	0	0	GS|99.1|GQ524209|NA;k:Fungi,p:Ascomycota,c:Dothideomycetes
OTU1971	0	0	0	0	7	0	0	0	0	0	0	0	0	0	0	0	0	0	0	0	0	0	0	0	0	0	0	0	0	0	0	0	0	0	0	0	0	0	0	0	0	0	0	0	GS|100.0|KJ720805|SH1612984.08FU;k:Fungi,p:Ascomycota,c:Pezizomycetes,o:Pezizales,f:Pezizaceae,g:Pachyphloeus
OTU1972	0	5	0	0	0	0	0	0	0	0	0	0	0	0	0	0	0	0	0	0	0	0	0	0	0	0	0	0	0	0	0	0	0	0	0	0	0	0	0	0	0	0	0	0	GS|100.0|GU997156|NA;k:Fungi,p:Basidiomycota,c:Tremellomycetes,o:Tremellales,f:Bulleribasidiaceae,g:Vishniacozyma,s:Vishniacozyma victoriae
OTU1973	0	0	0	0	6	0	0	0	0	0	0	0	0	0	0	0	0	0	0	0	0	0	0	0	0	0	0	0	0	0	0	0	0	0	0	0	0	0	0	0	0	0	0	0	US|0.9380|MG418421|NA;k:Fungi,p:Basidiomycota,c:Pucciniomycetes,o:Pucciniales
OTU1974	5	0	0	0	0	0	0	0	0	0	0	0	0	0	0	0	0	0	0	0	0	0	0	0	0	0	0	0	0	0	0	0	0	0	0	0	0	0	0	0	0	0	0	0	GS|98.0|MF529849|NA;k:Fungi,p:Ascomycota,c:Sordariomycetes
OTU1975	0	12	0	0	0	0	0	0	0	0	0	0	0	0	0	0	0	0	0	0	0	0	0	0	0	0	0	0	0	0	0	0	0	0	0	0	0	0	0	0	0	0	0	0	SS|1.0000|JQ429160|SH1572552.08FU;k:Fungi,p:Ascomycota,c:Sordariomycetes,o:Pleurotheciales,f:Pleurotheciaceae,g:Pleurotheciella,s:Pleurotheciella rivularia
[truncated: 1,238 more rows]
