# Supplementary material for: Role of Leaf Litter in Above-Ground Wood Decay
Source: Microorganisms. 2020 May 9;8(5):696. doi: 10.3390/microorganisms8050696 (PMC7286020; doi:10.3390/microorganisms8050696)
Supplement: Supplementary file 1 [file microorganisms-08-00696-s001.zip › Table S2_OTU+guilds_03092020.xlsx]

## Sheet: Full data set
#OTU ID	LEAF-1-D	LEAF-1-E	LEAF-1-HM	LEAF-1-SB	LEAF-2-B	LEAF-2-E	LEAF-3-D	LEAF-3-E	LEAF-5-A	LEAF-5-B	WOOD-1-A	WOOD-1-D	WOOD-1-E	WOOD-2-B	WOOD-2-C	WOOD-2-E	WOOD-3-B	WOOD-3-D	WOOD-3-E	WOOD-5-A	WOOD-5-B	WOOD-5-E	run764.Leaf25	run764.Leaf26	run764.Leaf27	run764.Leaf28	run764.Leaf29	run764.Leaf30	run764.Leaf31	run764.Leaf32	run764.Leaf33	run764.Leaf34	run764.Wood35	run764.Wood36	run764.Wood37	run764.Wood38	run764.Wood39	run764.Wood40	run764.Wood41	run764.Wood42	run764.Wood43	run764.Wood44	run764.Wood45	run764.Wood46	Taxonomy	Taxon	Taxon Level	Trophic Mode	Guild
	41 months										41 months												25months										25 months
	aged	young	control_young	control_aged	young	aged	aged	young	aged	young	Wood, no litter				wood, aged litter				wood, young litter				aged	young	aged	young	young	aged	aged	young	control_young	control_aged	Wood, no litter				wood, aged litter				wood, young litter
OTU1	1913	53	1654	92565	398	63	96	427993	356216	729	35	16	19	50819	29	19	18	26	106277	72816	16584	55	588	31	2154	31	26	115127	170087	5339	2607	124492	9	1849	18	461	38	77628	45000	87960	35	127	15	34576	US|0.9090|AF461681|SH1645096.08FU;k:Fungi,p:Ascomycota,c:Sordariomycetes,o:Hypocreales	Hypocreales	7	Saprotroph	Undefined Saprotroph
OTU7	6599	5864	87	135	2063	458	137	288	163	1061	12	10	22990	60310	3800	65979	6837	43292	934	17704	7628	24	9300	2812	2447	71	115	316	3313	353	155	239	95	8314	212	2541	37306	17538	3684	6017	132701	70785	13163	58776	GSL|100.0|MH178680|SH1645095.08FU;k:Fungi,p:Ascomycota,c:Sordariomycetes,o:Coniochaetales	-	-	-	-
OTU8	1837	26796	37928	234	154	157169	61952	1393	145	93252	13	12	4	8	11	1183	9	1047	10	5	2671	16	1249	1771	887	18667	37560	519	101	93586	54341	263	6	8	8	4	9	4	6	7	9	213	1717	7732	GSL|100.0|AY681180|SH1517597.08FU;k:Fungi,p:Ascomycota,c:Sordariomycetes,o:Sordariales,f:Sordariaceae	Sordariaceae	9	Saprotroph	Dung Saprotroph-Plant Saprotroph
OTU2	448	453	188	551	632	104	544	1430	227	38	248	3	26171	32161	22850	5	335	8945	2456	7961	15170	613	419	348	2333	22	135	1942	4163	50	268	788	134	85313	9930	44535	11659	13656	57904	78785	25638	15691	71528	15144	GSL|100.0|MG905629|SH1645095.08FU;k:Fungi,p:Ascomycota,c:Sordariomycetes,o:Coniochaetales,f:Coniochaetaceae,g:Coniochaeta	Coniochaeta	13	Pathotroph-Saprotroph-Symbiotroph	Animal Pathogen-Dung Saprotroph-Endophyte-Lichen Parasite-Plant Pathogen-Undefined Saprotroph
OTU3	17	538	13495	84	21	173877	178610	802	13	12580	10	16	4	12	27	10	9	1771	6	11	8	14	125	2	6	66843	3990	219	101	989	21186	126	2	3	1	4	10	2	2	1	0	6	1	3	GSL|100.0|KX592801|SH1574056.08FU;k:Fungi,p:Ascomycota,c:Pezizomycetes,o:Pezizales	-	-	-	-
OTU4	28	27	10	19	23	22	23	19	27	27	4740	0	17	26	28	14	32848	24	190	20	16	388086	3	0	0	0	2	4	0	2	2	4	0	4	21675	0	1	0	0	0	0	0	1	0	GS|100.0|EF687930|SH1545015.08FU;k:Fungi,p:Basidiomycota,c:Agaricomycetes,o:Trechisporales,g:Sistotremastrum,s:Sistotremastrum guttuliferum	Sistotremastrum	13	Saprotroph	Undefined Saprotroph
OTU6	2835	1131	132	5	94	116666	23193	380	60	219476	13	7	9	14	18	804	10	23	8	19	263	19	919	4	0	9966	55	109	0	6992	211	3	0	0	0	0	0	1	3	0	0	2	2	33	GS|100.0|KC427073|SH1541718.08FU;k:Fungi,p:Ascomycota,c:Dothideomycetes,o:Pleosporales,f:Sporormiaceae,g:Preussia,s:Preussia pilosella	Sporormiaceae	9	Saprotroph	Dung Saprotroph-Plant Saprotroph
OTU5	94906	17	3	174	7	13	27	3687	60	14	18	4	14	10	15	7	11	12	142414	489	734	16	22	7	6	4	8	9398	11	16	6	258	5	4	86	1503	11662	208	110753	379	18	10	93	140	GS|100.0|MH488721|NA;k:Fungi,p:Basidiomycota,c:Dacrymycetes,o:Dacrymycetales,f:Dacrymycetaceae,g:Dacrymyces,s:Dacrymyces capitatus	Dacrymyces	13	Saprotroph	Wood Saprotroph
OTU14	19834	0	0	32078	3	0	3	3	0	4	7481	0	0	4523	485	2	0	363	0	5420	3	156	94970	9	6	4	12	4	7	6	3	51263	8	201	54	55286	29478	296	7	488	11	13	11	1303	GS|100.0|HQ392620|SH1510276.08FU;k:Fungi,p:Basidiomycota,c:Agaricomycetes,o:Hymenochaetales,g:Peniophorella,s:Peniophorella praetermissa	Peniophorella	13	Saprotroph	Undefined Saprotroph
OTU11	285	19	29	94	463	55	14	480	5	33	34407	2	554	8170	131131	58899	71	2	4261	6	4	8	4408	3	36	4	0	57	0	0	62	134	471	3	11984	5	1081	25871	1017	2	0	148	0	0	SS|0.9700|KY591665|NA;k:Fungi,p:Ascomycota,c:Dothideomycetes,o:Pleosporales,f:Lophiostomataceae,g:Lophiostoma	Lophiostoma	13	Saprotroph	Undefined Saprotroph
OTU20	12	6	5	9	6	12	15	4277	18	63595	1121	1	7	13	10	9	441	10	22075	4	138394	17250	2	0	0	0	0	0	2	0	0	0	0	0	0	2398	0	1	0	0	0	0	0	5	GS|100.0|DQ647449|SH1510267.08FU;k:Fungi,p:Basidiomycota,c:Agaricomycetes,o:Hymenochaetales,g:Peniophorella,s:Peniophorella praetermissa	Peniophorella	13	Saprotroph	Undefined Saprotroph
OTU18	16	3	0	26	32	0	6	0	7	9	115610	0	678	3	56477	5	34991	0	2	3	180	1009	5	0	0	0	0	0	2	0	0	7	9597	6283	13064	156	1	0	0	1	0	0	1	0	GS|100.0|U57496|SH1506152.08FU;k:Fungi,p:Ascomycota,c:Leotiomycetes,o:Helotiales,f:Hyaloscyphaceae,g:Arachnopeziza,s:Arachnopeziza aurata	Arachnopeziza	13	Saprotroph	Undefined Saprotroph
OTU24	96	33360	22347	105	533	5335	21110	143	25	5370	7	1	800	4	7	183	0	3	0	2	0	4	264	35158	980	1800	39016	482	514	20376	34286	130	3	12	6	7	6	164	4	5	2262	1033	6561	710	GSL|100.0|MH063655|SH1511528.08FU;k:Fungi,p:Ascomycota,c:Dothideomycetes,o:Pleosporales,f:Sporormiaceae,g:Preussia	Sporormiaceae	9	Saprotroph	Dung Saprotroph-Plant Saprotroph
OTU9	38	0	0	6	0	6	8	9	5	0	33722	1	955	6269	21282	0	18643	17808	1048	1420	225	619	13	4	5	1	6	2	3	4	0	18	45521	14212	27581	16842	4737	3547	5006	1202	1364	545	6713	1762	GSL|99.5|GU067765|SH1641877.08FU;k:Fungi,p:Ascomycota,c:Sordariomycetes,o:Hypocreales	Hypocreales	7	Saprotroph	Undefined Saprotroph
OTU10	9	7	4	3	18	11	11	25	64099	16	20	11	13	13	17	7	12	8	861	137125	14	5235	0	0	0	0	0	0	0	0	0	0	0	0	0	0	0	0	0	0	0	0	0	0	SS|0.9500|JF945493|NA;k:Fungi,p:Basidiomycota,c:Agaricomycetes,o:Polyporales,f:Meruliaceae,g:Phlebia,s:Phlebia lilascens	Phlebia	13	Saprotroph	Wood Saprotroph
OTU17	4	6	0	45	4	3	4	45	7	7	142314	1	2	287	909	3	363	2	1959	3	2264	34552	0	0	1	0	0	3	2	1	0	1	1344	195	159	19566	1	0	216	15	0	0	3	37	GS|100.0|DQ647504|SH1510268.08FU;k:Fungi,p:Basidiomycota,c:Agaricomycetes,o:Hymenochaetales,g:Peniophorella,s:Peniophorella pubera	Peniophorella	13	Saprotroph	Undefined Saprotroph
OTU13	5	4963	161	38	5	3462	0	11	8	60	0	2	0	0	0	0	0	0	0	0	0	0	604	24731	2319	64423	1601	36	2388	964	245	56	11	10	9	11	14	7	4	5	23050	71450	442	4	GDL|98.5|JQ247401|SH1646991.08FU;k:Fungi	-	-	-	-
OTU16	9	10	1	8	15	8	9	20	169629	3	9	4	3	5	7	7	3	3	3	24547	4	14	0	0	0	0	0	0	11	0	0	13	0	0	0	0	0	0	0	23	0	0	0	0	GS|99.6|UDB024239|SH1573345.08FU;k:Fungi,p:Basidiomycota,c:Agaricomycetes,o:Russulales,f:Peniophoraceae,g:Subulicystidium,s:Subulicystidium brachysporum	Subulicystidium	13	Saprotroph	Undefined Saprotroph
OTU22	30	7	3	5	8	5	7	5	12	15	11	2	7	3144	9992	7	84120	65654	766	726	16561	11	0	0	0	0	0	0	0	0	0	1	0	0	3620	0	13	0	250	1	0	2	100	0	SS|0.8300|KY931794|SH1237311.08FU;k:Fungi,p:Ascomycota,c:Sordariomycetes,g:Lentomitella	Lentomitella	13	Saprotroph	Undefined Saprotroph
OTU12	48	4	3	10	13	6	6	7	226	20	5492	1	6	3	38901	3	65468	8	82	48879	8803	4437	0	0	0	1	0	0	30	0	0	2	0	329	1727	7627	0	0	0	29	0	0	0	119	GDL|98.0|MH212111|NA;k:Fungi,p:Ascomycota,c:Dothideomycetes,o:Tubeufiales,f:Tubeufiaceae	Tubeufiaceae	9	Pathotroph-Saprotroph	Animal Pathogen-Undefined Saprotroph
OTU15	9	118561	365	4	63	1800	68	105	26	48	4	0	17662	12	6	805	5	5	4	2	5	5	4	40701	487	18	2	0	4	1	560	2	2	0	1	0	1	1	2	1	3	0	0	1	GS|100.0|EU826926|SH1555884.08FU;k:Fungi,p:Ascomycota,c:Pezizomycetes,o:Pezizales,f:Pyronemataceae	Pyronemataceae	9	Saprotroph-Symbiotroph	Dung Saprotroph-Ectomycorrhizal-Soil Saprotroph-Wood Saprotroph
OTU25	128	0	0	8	19	3	7	9	6	0	30716	0	2	1456	21823	1489	11882	6952	724	1235	224	567	2	3	1	0	3	4	6	1	1	17	26223	44402	18822	8174	1449	22	1211	493	241	5	460	570	GS|100.0|JX174872|SH1509541.08FU;k:Fungi,p:Ascomycota,c:Leotiomycetes,o:Helotiales,f:Helotiaceae,g:Collophora	Collophora	13	Pathotroph	Plant Pathogen
OTU19	4	24	0	0	55	3	16	6	0	0	0	0	0	0	0	0	0	0	0	0	0	0	13	46	65	5	9	56	26	14	14	10	10	11	8	14	13	10	5	6	154512	24	6	9	GSL|100.0|AY038836|SH1556066.08FU;k:Fungi,p:Basidiomycota,c:Tremellomycetes,o:Cystofilobasidiales,f:Mrakiaceae,g:Mrakia,s:Mrakia frigida	-	-	-	-
OTU21	4	0	1	19	4	7	4	11979	11	109	4	1	34720	6	524	8	0	6	18178	1595	57062	64	0	0	1	0	0	577	0	1	0	34	0	0	0	0	0	0	10702	0	0	0	1	0	SS|1.0000|KY931798|SH1507945.08FU;k:Fungi,p:Ascomycota,c:Sordariomycetes,o:Sordariales,f:Helminthosphaeriaceae,g:Spadicoides	Spadicoides	13	Saprotroph	Undefined Saprotroph
OTU32	18	50820	721	60	213	4	15787	83	818	162	5	1	6857	2	0	12090	5	2560	0	0	0	0	3	12426	0	0	2789	0	281	1	1221	80	0	0	0	0	1	0	0	37	2402	0	222	0	GS|97.2|MF965808|NA;k:Fungi,p:Ascomycota,c:Sordariomycetes,o:Pleurotheciales,f:Pleurotheciaceae	-	-	-	-
OTU26	1219	11324	13497	274	598	42	11122	3999	9	522	0	1	380	3	0	2	0	3	0	0	3	0	699	1210	342	5	24282	13781	38	497	20273	338	3	2	1	3	0	195	0	1	2213	4	1394	165	GS|99.4|AY943051|SH1640633.08FU;k:Fungi,p:Ascomycota,c:Dothideomycetes,o:Pleosporales,f:Sporormiaceae,g:Sporormia,s:Sporormia subticinensis	Sporormia	13	Saprotroph	Dung Saprotroph
OTU23	86808	0	1	5	2	0	0	20	12	4	8	0	0	2	7	4	0	5	4119	3	815	81	8	0	4	0	0	0	0	0	0	0	0	0	0	1813	3963	0	83	0	0	0	0	12	GS|100.0|MH488721|NA;k:Fungi,p:Basidiomycota,c:Dacrymycetes,o:Dacrymycetales,f:Dacrymycetaceae,g:Dacrymyces,s:Dacrymyces capitatus	Dacrymyces	13	Saprotroph	Wood Saprotroph
OTU27	64374	0	2	6	0	3	3	10	0	3	0	0	6106	4	9	1304	2	294	61	19260	2	5650	19	0	0	0	0	0	0	0	0	0	0	0	0	0	0	0	0	0	10	0	0	0	US|0.9090|KF412375|SH1507944.08FU;k:Fungi,p:Ascomycota,c:Sordariomycetes,o:Hypocreales	Hypocreales	7	Saprotroph	Undefined Saprotroph
OTU34	3	16	2	3	91640	3	7	0	0	0	4	0	5	3	0	2	0	7	3	0	2	22	0	0	0	0	0	0	0	0	0	0	0	0	0	0	0	0	0	0	0	0	0	0	GS|100.0|EU516719|SH1213031.08FU;k:Fungi,p:Basidiomycota,c:Agaricomycetes,o:Agaricales,f:Tricholomataceae,g:Arrhenia	Arrhenia	13	Saprotroph	Undefined Saprotroph
OTU29	9	0	1527	11	2	0	27212	0	0	0	0	1	0	0	0	0	2	1450	0	0	0	0	58	4	4	5	52122	110	0	5	2525	17	0	6	1	8	6	7	4	4	0	0	365	1	GS|100.0|LN882323|NA;k:Fungi,p:Ascomycota,c:Sordariomycetes,o:Hypocreales	Hypocreales	7	Saprotroph	Undefined Saprotroph
OTU47	12	3	0	4	0	0	5	3	0	0	5	0	3	3	5	2	84948	0	0	3	0	0	0	0	0	0	0	0	0	0	0	0	0	0	0	0	0	0	0	0	0	0	0	0	GS|100.0|KC585391|SH1521217.08FU;k:Fungi,p:Basidiomycota,c:Agaricomycetes,o:Polyporales,f:Polyporaceae,g:Rhodonia,s:Rhodonia placenta	Rhodonia	13	Saprotroph	Wood Saprotroph
OTU42	47839	0	4	59	371	4	15	12	417	64	4	0	3	10436	4	446	0	2525	291	522	5	9	15956	0	1163	0	19	70	8	1	1	102	2	6	2	6	3267	862	0	41	0	0	151	0	GSL|100.0|EU514697|SH1529583.08FU;k:Fungi,p:Ascomycota,c:Eurotiomycetes,o:Chaetothyriales,f:Herpotrichiellaceae,g:Capronia,s:Capronia semi-immersa	Capronia	13	Symbiotroph	Endophyte
OTU35	25	1714	258	6	113	19381	6636	61	50	40114	0	5	4	0	0	3454	0	4	0	0	2948	6	71	803	80	684	1535	59	391	4713	402	23	0	0	0	0	1	0	0	0	0	0	0	2	GSL|100.0|KY945342|SH1610158.08FU;k:Fungi,p:Ascomycota,c:Sordariomycetes,o:Hypocreales,f:Nectriaceae	Hypocreales	7	Saprotroph	Undefined Saprotroph
OTU28	11	3	1	1	7	0	5	4	11	5	7	0	7	0	7	8	3	69338	4	4	376	4659	0	0	0	0	0	0	0	0	0	0	0	0	0	4013	0	0	0	101	0	0	0	0	GS|98.6|FR837913|SH1527135.08FU;k:Fungi,p:Ascomycota,c:Sordariomycetes,g:Xylomelasma	Xylomelasma	13	Saprotroph	Undefined Saprotroph
OTU30	8	4155	17676	77	37	133	6891	113	44	698	4	0	353	0	0	0	0	0	2	2	0	0	29	3214	72	5	15306	113	776	194	28214	151	0	5	1	5	0	2	0	2	0	5	1	2	GS|100.0|UDB014729|SH1610148.08FU;k:Fungi,p:Aphelidiomycota,c:Aphelidiomycetes	-	-	-	-
OTU31	0	14	31	17	11	183	56	61	0	0	0	0	0	0	0	0	0	0	0	0	0	0	43	302	11	94	307	605	159	6	65	45	10	4	8	4	1	6	4	6	5035	30696	39855	62	GS|100.0|KP903343|NA;k:Fungi,p:Ascomycota,c:Leotiomycetes,o:Thelebolales,f:Thelebolaceae,g:Thelebolus	Thelebolus	13	Saprotroph-Symbiotroph	Dung Saprotroph-Endophyte-Undefined Saprotroph
OTU37	1235	121	35	89	1190	116	108	972	43	72	3062	0	0	1097	3262	2555	1494	249	1568	2697	662	269	2106	358	1344	38	550	2121	633	113	70	124	12053	7552	10232	2867	714	1067	2039	2612	4	454	360	819	GS|100.0|MG639912|SH1575244.08FU;k:Fungi,p:Ascomycota,c:Eurotiomycetes,o:Chaetothyriales,f:Herpotrichiellaceae,g:Exophiala,s:Exophiala xenobiotica	Exophiala	13	Pathotroph-Saprotroph	Animal Pathogen-Undefined Saprotroph
OTU33	23	24692	151	1	188	6	40	24	0	7	0	0	5587	0	3	1105	0	2	0	0	0	0	3	36095	17	6	18	8	6	3	264	2	0	0	0	0	0	0	3	0	203	3	1	0	GS|100.0|MH178704|SH1552358.08FU;k:Fungi,p:Ascomycota,c:Sordariomycetes,o:Sordariales,f:Lasiosphaeriaceae,g:Podospora	Podospora	13	Saprotroph-Symbiotroph	Dung Saprotroph-Endophyte-Litter Saprotroph-Undefined Saprotroph
OTU36	39	0	0	0	0	0	0	4	0	4	464	0	0	0	3727	0	652	0	0	219	0	961	7	20	12	5	3	30	115	10	2	13	7179	14006	6740	33457	0	3	0	46	0	3	1	10	GS|100.0|AF121283|SH1562722.08FU;k:Fungi,p:Ascomycota,c:Dothideomycetes,o:Dothideales,f:Aureobasidiaceae,g:Aureobasidium,s:Aureobasidium pullulans	Aureobasidium pullulans	20	Pathotroph-Symbiotroph	Animal Pathogen-Endophyte-Epiphyte-Plant Pathogen
OTU67	13	30941	386	7	276	8864	120	14	0	63	0	0	0	0	3	363	0	2	0	0	0	0	9	17991	334	3452	70	307	0	9	625	6	0	0	0	0	0	2	0	2	0	2	2	0	US|0.9380|MG418125|NA;k:Fungi,p:Ascomycota,c:Sordariomycetes,o:Hypocreales	Hypocreales	7	Saprotroph	Undefined Saprotroph
OTU45	6017	0	0	5	0	3	3	266	47	4	902	1	0	2470	1977	0	240	4973	22998	4721	3216	7	1	0	0	0	3	130	8	0	2	0	382	554	394	275	3045	241	4715	731	0	0	260	975	GS|100.0|FJ008687|SH1529615.08FU;k:Fungi,p:Ascomycota,c:Eurotiomycetes,o:Chaetothyriales,f:Herpotrichiellaceae,g:Exophiala	Exophiala	13	Pathotroph-Saprotroph	Animal Pathogen-Undefined Saprotroph
OTU43	0	0	0	3	0	0	3	10	0	0	753	0	0	0	0	0	0	0	0	0	0	0	9	2	1	0	3	2	2	1	0	6	34871	8517	5401	3552	3534	2	0	63	0	0	96	1	GS|100.0|EU002896|SH1514168.08FU;k:Fungi,p:Basidiomycota,c:Agaricomycetes,o:Cantharellales,g:Sistotrema	Sistotrema	13	Saprotroph-Symbiotroph	Ectomycorrhizal-Wood Saprotroph
OTU39	0	443	20	458	3111	94	235	3	1972	3021	0	0	0	6475	0	0	0	0	0	0	400	0	4	10	35511	1	40	2	31	1811	32	717	0	2	0	3	1	981	2	1	3	0	1	0	SS|0.9100|FJ777464|NA;k:Fungi,p:Ascomycota,c:Sordariomycetes,o:Pleurotheciales,f:Pleurotheciaceae	-	-	-	-
OTU697	693	0	1	3	0	0	0	574	15	0	0	0	0	0	3	0	486	0	20509	4	643	4	2	0	0	3	2	465	2	0	3	6	2	0	49	364	4946	175	20872	68	0	2	0	3344	GS|98.4|AB712450|SH1245400.08FU;k:Fungi,p:Basidiomycota,c:Dacrymycetes,o:Dacrymycetales,f:Dacrymycetaceae,g:Dacrymyces,s:Dacrymyces capitatus	Dacrymyces	13	Saprotroph	Wood Saprotroph
OTU38	15	7701	185	526	1416	22062	1962	3445	127	849	0	0	451	0	0	881	4	176	0	0	0	4	799	1025	3014	2129	116	2868	81	51	240	748	0	0	0	2	0	89	2	92	0	23	55	0	GSL|100.0|MH137749|SH1610157.08FU;k:Fungi,p:Ascomycota,c:Sordariomycetes,o:Hypocreales,f:Nectriaceae,g:Fusarium	Fusarium	13	Pathotroph-Saprotroph-Symbiotroph	Animal Pathogen-Endophyte-Lichen Parasite-Plant Pathogen-Soil Saprotroph-Wood Saprotroph
OTU40	258	527	18	18	9322	9362	4014	13478	38	4185	3	0	0	0	0	501	0	0	897	0	2	0	112	74	0	252	10	48	231	739	20	17	0	0	0	0	0	0	0	0	0	3351	0	686	GS|97.9|KU578332|SH1557018.08FU;k:Fungi,p:Mortierellomycota,c:Mortierellomycetes,o:Mortierellales,f:Mortierellaceae,g:Mortierella,s:Mortierella sarnyensis	Mortierellaceae	9	Saprotroph-Symbiotroph	Endophyte-Litter Saprotroph-Soil Saprotroph-Undefined Saprotroph
OTU41	0	5	2643	14	0	3	1069	0	0	107	0	0	0	0	0	0	0	1167	0	0	0	0	9	0	0	2	37638	171	4	2	3899	8	2	3	0	5	3	1	0	0	0	3	815	0	GS|100.0|KX271307|SH1194552.08FU;k:Fungi,p:Ascomycota,c:Sordariomycetes,o:Sordariales,f:Lasiosphaeriaceae	Lasiosphaeriaceae	9	Saprotroph	Undefined Saprotroph
OTU46	738	4	0	3	76	8	8	87	34	11	0	0	4881	2498	0	2346	521	4654	0	1822	13975	0	1012	2	3	3	0	6	6	1	1	4	31	506	612	1967	4087	1943	93	4833	0	54	138	70	GS|100.0|GQ517106|NA;k:Fungi,p:Ascomycota,c:Sordariomycetes,o:Sordariales,f:Helminthosphaeriaceae,g:Spadicoides	Spadicoides	13	Saprotroph	Undefined Saprotroph
OTU55	14	243	44	477	1796	266	81	321	28	94	0	0	0	0	0	0	0	0	0	0	0	0	73	3028	27712	126	88	359	8767	1	58	732	2	2	1	6	0	0	0	2	5	0	3	0	GS|97.2|JX361560|NA;k:Fungi,p:Basidiomycota,c:Agaricomycetes,o:Russulales	-	-	-	-
OTU57	114	3	1	5	20	0	0	0	0	0	5082	0	2596	0	3503	1367	1282	131	2	614	63	63	13	13	2	1	0	0	9	3	0	6	5975	4244	17594	0	0	0	381	59	0	135	94	28	GS|98.7|AY618683|SH1650582.08FU;k:Fungi,p:Ascomycota,c:Eurotiomycetes,o:Chaetothyriales,f:Herpotrichiellaceae,g:Rhinocladiella,s:Rhinocladiella atrovirens	Rhinocladiella	13	Saprotroph	Undefined Saprotroph-Wood Saprotroph
OTU49	8196	188	238	216	7032	23	840	7	55	709	0	0	3293	2	0	0	0	0	0	0	0	0	9162	79	10220	1	19	0	566	1682	333	272	0	0	0	6	1	1	0	0	0	0	0	0	GS|100.0|GU183113|SH1615600.08FU;k:Fungi,p:Ascomycota,c:Sordariomycetes,o:Sordariales,f:Chaetomiaceae,g:Humicola,s:Humicola fuscoatra	Humicola	13	Saprotroph	Undefined Saprotroph-Wood Saprotroph
OTU51	7280	874	28	51	9763	492	6279	3726	444	199	0	0	0	0	0	0	0	0	0	0	0	3	2793	804	3034	25	1775	524	2469	21	48	85	0	0	0	3	1	1	0	0	0	0	1	0	GS|99.6|JX361289|NA;k:Fungi,p:Ascomycota,c:Sordariomycetes	-	-	-	-
OTU44	17999	0	0	37	3	0	0	166	423	192	4	0	0	3164	3	0	190	2	5757	3267	961	182	31	0	2	0	0	878	0	0	0	60	0	0	0	96	5312	333	1136	457	0	0	0	0	GS|99.3|LC003994|NA;k:Fungi,p:Basidiomycota,c:Dacrymycetes,o:Dacrymycetales,f:Dacrymycetaceae,g:Calocera	Calocera	13	Saprotroph	Wood Saprotroph
OTU48	3	4	3	0	32174	20	0	3	0	26	0	0	0	0	0	3	0	0	0	0	258	3	0	0	0	5	0	249	0	16	6	0	0	0	0	0	0	0	0	0	0	5117	0	103	GSL|100.0|MH150879|SH1650283.08FU;k:Fungi,p:Mortierellomycota,c:Mortierellomycetes,o:Mortierellales,f:Mortierellaceae,g:Mortierella,s:Mortierella alpina	Mortierellaceae	9	Saprotroph-Symbiotroph	Endophyte-Litter Saprotroph-Soil Saprotroph-Undefined Saprotroph
OTU52	4674	426	30	37	18259	668	498	801	794	167	0	0	0	0	1508	2	2	0	0	2	0	0	816	94	976	118	468	391	406	237	49	60	1455	1372	0	0	548	28	0	28	112	1873	482	368	GSL|100.0|MH203394|SH1526398.08FU;k:Fungi,p:Ascomycota,c:Dothideomycetes,o:Pleosporales,f:Pleosporaceae,g:Alternaria,s:Alternaria alternata	Alternaria	13	Pathotroph-Saprotroph-Symbiotroph	Animal Pathogen-Endophyte-Plant Pathogen-Wood Saprotroph
OTU53	7	0	0	2	4	5	0	12	0	3	0	0	0	14228	3	19640	0	0	0	0	2	3	155	0	13	0	0	0	0	0	1	1	0	0	0	0	1388	0	1765	0	0	190	159	29	GS|100.0|EU427312|SH1581102.08FU;k:Fungi,p:Ascomycota,c:Sordariomycetes,o:Togniniales,f:Togniniaceae,g:Phaeoacremonium,s:Phaeoacremonium fraxinopennsylvanicum	Phaeoacremonium	13	Pathotroph	Plant Pathogen
OTU68	128	64	1	0	22	11	0	9	0	0	4722	1	2784	0	7179	0	325	489	1801	2288	149	294	59	4	0	3	8	0	0	1	0	0	1011	0	262	52	14115	968	132	72	0	572	0	0	GS|100.0|KX881592|SH1647285.08FU;k:Fungi,p:Ascomycota,c:Leotiomycetes,o:Helotiales,f:Vibrisseaceae,g:Phialocephala,s:Phialocephala dimorphospora	Phialocephala	13	Symbiotroph	Endophyte
OTU50	0	5	0	0	0	0	0	0	0	0	0	0	0	0	0	0	0	0	0	0	0	0	0	0	0	0	0	2	0	1	0	9	35604	103	0	2	1000	1	0	0	0	0	1	29	GS|100.0|EU673083|SH1517361.08FU;k:Fungi,p:Basidiomycota,c:Tremellomycetes,o:Tremellales,f:Tremellaceae,g:Tremella,s:Tremella encephala	Tremella	13	Pathotroph	Fungal Parasite-Lichen Parasite
OTU75	40	0	0	0	29	0	0	14	0	0	0	0	0	0	2173	0	0	0	0	0	0	0	7	0	8	0	3	0	9	1	3	0	4773	3547	16746	8216	0	0	0	0	266	0	0	27	GSL|100.0|GQ412725|SH1515061.08FU;k:Fungi,p:Ascomycota,c:Dothideomycetes,o:Dothideales,f:Dothioraceae,g:Hormonema,s:Hormonema macrosporum	Hormonema	13	Saprotroph	Undefined Saprotroph
OTU59	0	0	0	0	0	0	28430	0	0	0	0	0	0	0	0	0	0	0	0	0	0	0	0	0	0	0	3991	0	0	0	0	0	0	0	0	0	1	1	0	0	0	0	0	0	GS|100.0|LC204208|NA;k:Fungi,p:Basidiomycota,c:Agaricomycetes,o:Russulales,f:Peniophoraceae,g:Subulicystidium	Subulicystidium	13	Saprotroph	Undefined Saprotroph
OTU63	3182	2731	113	182	7238	20	100	1283	174	27	0	0	0	0	0	0	0	0	0	0	0	0	3637	2188	8204	4	31	848	699	32	156	254	0	0	0	0	0	0	0	0	0	0	1	0	GSL|100.0|KM655350|SH1615613.08FU;k:Fungi,p:Ascomycota,c:Sordariomycetes,o:Sordariales,f:Chaetomiaceae,g:Thielavia	Thielavia	13	Saprotroph	Dung Saprotroph-Undefined Saprotroph
OTU81	9	0	1	0	50	0	27	17	0	0	0	1	0	2511	0	0	0	5196	3719	1604	327	0	22	0	21	0	20	19	0	1	1	3	0	0	0	6	2437	2612	4614	1777	3	371	5031	114	GS|99.2|AF050244|SH1556906.08FU;k:Fungi,p:Ascomycota,c:Eurotiomycetes,o:Chaetothyriales,f:Herpotrichiellaceae,g:Capronia,s:Capronia epimyces	Capronia	13	Symbiotroph	Endophyte
OTU54	0	16	87	28	24113	0	20	0	0	236	0	0	0	0	0	0	0	0	0	0	0	6	0	3	5061	3	26	0	0	39	73	28	0	0	0	4	0	1	0	0	0	0	0	0	GS|100.0|HQ631039|SH1578237.08FU;k:Fungi,p:Ascomycota,c:Sordariomycetes,o:Sordariales,f:Lasiosphaeriaceae,g:Cercophora	Cercophora	13	Saprotroph	Dung Saprotroph
OTU60	0	586	15	3	11	3	0	0	0	0	0	0	0	0	0	0	0	0	0	0	0	0	102	1721	14	2	0	14	36	0	16	4	0	4	4	4	1	3	6	1	26569	378	5	5	GS|100.0|FJ776203|NA;k:Fungi,p:Basidiomycota,c:Tremellomycetes,o:Tremellales	Tremellales	7	Pathotroph-Saprotroph-Symbiotroph	Fungal Parasite-Undefined Saprotroph
OTU82	0	397	8	60	1272	110	12	434	1300	960	0	0	0	0	0	0	0	0	0	0	0	0	55	0	557	5	5	455	9699	13215	18	88	0	2	1	0	1	0	0	1	0	2	2	1	GS|99.5|KF624794|SH1560571.08FU;k:Fungi,p:Ascomycota,c:Dothideomycetes,o:Pleosporales,f:Lophiostomataceae,g:Lophiostoma	Lophiostoma	13	Saprotroph	Undefined Saprotroph
OTU58	0	0	0	0	720	0	0	0	0	0	4	2	0	5847	20091	0	0	0	0	0	0	0	0	0	857	5	0	0	0	0	0	0	0	386	0	0	0	236	0	0	0	0	0	0	GS|100.0|JX976121|SH1557014.08FU;k:Fungi,p:Mortierellomycota,c:Mortierellomycetes,o:Mortierellales,f:Mortierellaceae,g:Mortierella,s:Mortierella gemmifera	Mortierellaceae	9	Saprotroph-Symbiotroph	Endophyte-Litter Saprotroph-Soil Saprotroph-Undefined Saprotroph
OTU61	0	0	0	1754	0	6	4	1800	0	5	0	0	0	0	0	0	0	0	0	0	0	0	1	0	0	0	2	21654	12	8	0	2569	0	0	0	0	1	0	116	1	3	0	0	0	SS|0.9800|MF965628|NA;k:Fungi,p:Ascomycota,c:Sordariomycetes,o:Sordariales	-	-	-	-
OTU56	0	0	0	5	0	0	0	0	0	0	0	0	2	0	27105	0	0	0	0	0	0	0	0	0	0	0	0	0	0	0	0	0	0	0	0	0	0	0	0	0	0	0	0	0	SS|1.0000|GQ924027|SH1179227.08FU;k:Fungi,p:Ascomycota,c:Sordariomycetes,o:Conioscyphales	-	-	-	-
OTU66	24	0	1	2	0	110	0	3	91	584	0	0	0	0	0	0	0	0	0	0	342	0	54	3	1	79	3	0	513	225	7	8	0	0	0	2	1	1	0	2	0	23032	425	1220	GSL|100.0|KY312636|SH1645099.08FU;k:Fungi,p:Ascomycota,c:Sordariomycetes,o:Coniochaetales,f:Coniochaetaceae,g:Coniochaeta	Coniochaeta	13	Pathotroph-Saprotroph-Symbiotroph	Animal Pathogen-Dung Saprotroph-Endophyte-Lichen Parasite-Plant Pathogen-Undefined Saprotroph
OTU62	0	0	1	8	5	0	0	9	0	4	0	0	334	3	0	3	0	23758	131	0	5	0	0	0	0	0	0	10	0	0	0	15	0	0	0	0	0	0	1743	0	0	0	134	1	SS|0.9900|KY931794|SH1237311.08FU;k:Fungi,p:Ascomycota,c:Sordariomycetes,g:Lentomitella	Lentomitella	13	Saprotroph	Undefined Saprotroph
OTU64	0	23369	0	0	9	10	3	0	0	154	0	0	411	0	0	0	0	0	0	0	0	0	0	549	0	0	0	0	8	1	0	0	0	0	0	0	0	0	0	0	0	0	0	0	GSL|100.0|MG267121|SH1610163.08FU;k:Fungi,p:Ascomycota,c:Sordariomycetes,o:Hypocreales,f:Nectriaceae	Hypocreales	7	Saprotroph	Undefined Saprotroph
OTU1176	0	166	24	244	956	172	42	169	18	56	0	0	0	0	0	0	0	0	0	0	0	0	30	1596	13910	80	40	194	4963	2	38	369	0	241	1	3	0	1	0	0	0	0	0	1	GDL|97.7|JX361560|NA;	-	-	-	-
OTU69	4530	505	2	10	3025	441	2363	1183	300	91	0	0	0	0	3276	0	128	0	0	0	0	0	153	46	171	24	29	36	0	34	1	13	56	0	0	172	0	56	0	0	2090	0	3975	307	GSL|100.0|MH165223|SH1547057.08FU;k:Fungi,p:Ascomycota,c:Dothideomycetes,o:Pleosporales	-	-	-	-
OTU71	0	0	0	0	0	0	0	0	0	0	0	0	0	0	0	0	0	0	0	0	0	0	1	0	0	0	0	0	0	0	0	0	0	21039	1234	0	0	0	0	0	0	0	0	0	GS|100.0|MH239730|NA;k:Fungi,p:Ascomycota,c:Saccharomycetes,o:Saccharomycetales	Saccharomycetales	7	Saprotroph	Undefined Saprotroph
OTU80	0	0	0	0	2	0	0	0	0	0	0	0	0	657	0	0	0	0	0	0	89	1162	1	7	1	1	0	0	0	0	1	0	0	107	0	12149	3	7693	2	12	100	0	0	122	GS|100.0|JX031403|NA;k:Fungi,p:Ascomycota,c:Sordariomycetes,o:Hypocreales	Hypocreales	7	Saprotroph	Undefined Saprotroph
OTU101	893	0	0	0	14971	3	11	5469	0	0	0	0	2	0	0	0	2	2	3	0	0	0	0	0	0	0	0	0	0	0	0	0	0	0	0	0	0	0	0	0	0	0	0	0	GS|100.0|MG417706|NA;k:Fungi,p:Basidiomycota,c:Agaricomycetes,o:Agaricales	-	-	-	-
OTU65	3335	1457	24	23	7747	584	577	2766	407	190	0	0	2	0	447	2	0	0	2	0	0	4	63	24	306	49	124	137	109	141	27	41	183	384	8	2	267	51	0	43	272	1004	175	56	GSL|100.0|KP701899|SH1572792.08FU;k:Fungi,p:Ascomycota,c:Dothideomycetes,o:Capnodiales,f:Cladosporiaceae,g:Cladosporium,s:Cladosporium delicatulum	Cladosporium	13	Pathotroph-Saprotroph-Symbiotroph	Animal Pathogen-Endophyte-Lichen Parasite-Plant Pathogen-Wood Saprotroph
OTU110	0	3	0	1	0	0	0	30	5	0	0	1	0	0	3	0	0	0	14453	0	6417	0	0	0	0	0	0	0	0	0	0	0	0	0	0	0	103	0	0	0	0	0	0	0	SS|1.0000|UDB013162|SH1241697.08FU;k:Fungi,p:Basidiomycota,c:Agaricomycetes,o:Auriculariales	-	-	-	-
OTU92	0	0	2	1	0	0	0	0	0	0	0	0	0	0	0	2	0	0	0	0	0	18196	0	0	2	0	0	0	0	0	0	0	91	0	0	1104	0	0	0	0	0	0	0	0	GS|100.0|AY513136|SH1524919.08FU;k:Fungi,p:Basidiomycota,c:Agaricomycetes,o:Russulales,f:Auriscalpiaceae,g:Artomyces,s:Artomyces pyxidatus	Artomyces	13	Saprotroph	Undefined Saprotroph
OTU74	0	10583	1	3	424	19	11	0	0	66	0	0	0	0	0	0	0	0	0	0	0	0	1	6544	592	12	73	0	0	0	1	0	0	0	0	0	0	0	0	0	576	0	1	0	GS|100.0|JX489810|SH1541726.08FU;k:Fungi,p:Ascomycota,c:Dothideomycetes,o:Pleosporales,f:Sporormiaceae,g:Preussia	Sporormiaceae	9	Saprotroph	Dung Saprotroph-Plant Saprotroph
OTU78	8	0	1	0	0	0	0	0	0	0	0	0	0	0	0	0	8550	0	0	191	0	0	7	0	0	0	0	0	0	0	0	1	7	0	9540	0	0	1	0	336	0	0	0	0	US|0.9034|KF274285|NA;k:Fungi,p:Basidiomycota,c:Microbotryomycetes,o:Sporidiobolales	-	-	-	-
OTU77	128	0	1385	4	0	0	226	0	0	0	0	0	0	0	0	0	0	0	0	0	0	0	2	0	1	1	11657	83	0	2	2117	2	0	0	0	0	2	1	0	0	0	2	2842	0	GS|97.2|JF908084|NA;k:Fungi,p:Ascomycota,c:Sordariomycetes,o:Xylariales,f:Xylariaceae,g:Hypoxylon,s:Hypoxylon rutilum	Hypoxylon	13	Saprotroph	Undefined Saprotroph
OTU96	1319	260	139	51	9308	456	396	572	105	98	0	0	0	0	0	2	0	0	0	0	0	3	1114	122	1544	120	123	64	529	238	264	58	333	455	175	210	0	65	0	27	0	67	0	14	GSL|100.0|EU295637|SH1525446.08FU;k:Fungi,p:Ascomycota,c:Dothideomycetes,o:Pleosporales,f:Didymosphaeriaceae	Didymosphaeriaceae	9	Pathotroph-Saprotroph-Symbiotroph	Endophyte-Lichen Parasite-Plant Pathogen-Undefined Saprotroph
OTU73	51	0	24	1	2	0	10501	0	0	5	0	0	758	2	0	0	0	694	0	0	0	0	3	0	13	0	289	0	0	0	33	0	0	0	0	0	0	1	0	0	0	0	5286	0	GSL|100.0|LC228052|SH1615601.08FU;k:Fungi,p:Ascomycota,c:Sordariomycetes,o:Sordariales,f:Chaetomiaceae,g:Humicola,s:Humicola grisea	Humicola	13	Saprotroph	Undefined Saprotroph-Wood Saprotroph
OTU102	20	1382	535	9	16	3153	2594	78	4	2940	0	0	0	0	0	0	0	0	0	0	0	0	8	1616	27	794	3239	0	44	150	827	12	0	0	0	0	1	0	0	0	0	0	0	0	GSL|100.0|MF281316|SH1549902.08FU;k:Fungi,p:Ascomycota,c:Eurotiomycetes,o:Eurotiales,f:Aspergillaceae,g:Aspergillus,s:Aspergillus pseudodeflectus	Eurotiales	7	Saprotroph	Undefined Saprotroph
OTU70	17142	0	0	1	0	0	0	7	0	0	0	0	0	0	0	0	0	2	0	0	3	0	0	0	0	0	0	0	0	0	0	0	0	0	0	0	0	0	0	0	0	0	0	0	US|0.9119|AF042453|SH1552298.08FU;k:Fungi,p:Basidiomycota,c:Tremellomycetes,o:Tremellales	Tremellales	7	Pathotroph-Saprotroph-Symbiotroph	Fungal Parasite-Undefined Saprotroph
OTU188	0	0	0	31	0	0	0	0	492	0	0	0	0	0	0	0	0	0	0	0	0	0	0	0	0	0	0	0	16317	0	0	37	0	0	0	0	0	0	0	197	0	0	0	1	US|0.9232|KC841950|NA;k:Fungi,p:Ascomycota,c:Sordariomycetes,o:Microascales	-	-	-	-
OTU72	3977	0	0	0	0	0	0	11	0	0	0	0	12939	0	0	0	0	0	0	0	0	0	0	0	0	0	0	0	0	0	0	0	0	0	0	0	0	0	0	0	0	0	0	0	GS|100.0|AY843117|SH1515062.08FU;k:Fungi,p:Ascomycota,c:Dothideomycetes,o:Dothideales,f:Dothioraceae,g:Perusta,s:Perusta inaequalis	-	-	-	-
OTU87	169	0	33	135	0	19	2126	498	4	2792	0	0	0	0	0	0	0	0	0	0	0	0	226	0	1	0	1700	640	0	3978	43	178	0	0	0	0	1	0	2	1	0	0	3898	93	GS|100.0|MF529850|NA;k:Fungi,p:Ascomycota,c:Sordariomycetes	-	-	-	-
OTU100	154	7270	12	9	16	0	41	52	13	0	0	0	2023	0	0	1776	0	0	0	0	0	0	168	3442	21	0	8	39	1301	5	19	13	0	0	0	0	0	0	0	0	130	0	1	0	GS|98.9|KC841950|NA;k:Fungi,p:Ascomycota,c:Sordariomycetes,o:Microascales	-	-	-	-
OTU79	16403	0	0	1	0	0	0	0	0	0	0	0	0	0	3	0	0	0	0	0	0	0	23	0	0	0	0	0	0	0	0	0	0	0	0	0	0	0	0	0	0	0	0	0	US|0.9438|FJ777464|NA;k:Fungi,p:Ascomycota,c:Sordariomycetes	-	-	-	-
OTU84	588	26	14	63	1179	338	467	121	90	91	0	0	0	735	5851	0	0	0	0	0	0	0	810	15	4401	29	81	156	299	121	39	119	0	231	0	0	0	475	0	77	0	0	0	0	GS|100.0|MF494612|SH1616188.08FU;k:Fungi,p:Ascomycota,c:Dothideomycetes,o:Pleosporales,f:Phaeosphaeriaceae,g:Paraphoma,s:Paraphoma fimeti	Phaeosphaeriaceae	9	Pathotroph-Saprotroph	Fungal Parasite-Plant Pathogen-Plant Saprotroph
OTU751	13	1498	193	6	3	9429	130	26	0	46	0	0	0	0	0	0	0	0	0	0	0	0	1	799	18	3434	74	355	0	0	289	8	0	0	1	3	0	0	0	0	0	0	0	0	GS|97.1|MG418125|NA;k:Fungi,p:Ascomycota,c:Sordariomycetes,o:Hypocreales	Hypocreales	7	Saprotroph	Undefined Saprotroph
OTU76	15062	65	0	7	70	0	3	0	0	0	0	0	0	0	0	0	0	0	0	0	0	0	614	0	0	0	11	0	0	0	0	18	0	0	0	0	0	0	0	0	0	0	0	0	GS|100.0|JX361915|NA;k:Fungi,p:Ascomycota,c:Sordariomycetes,o:Hypocreales	Hypocreales	7	Saprotroph	Undefined Saprotroph
OTU112	2218	352	11	29	1050	106	420	2216	86	58	213	0	0	0	0	0	0	0	0	0	0	0	1039	66	698	45	170	288	995	36	21	34	0	0	0	0	0	0	0	4	5357	0	97	0	GSL|100.0|LT592929|SH1547057.08FU;k:Fungi,p:Ascomycota,c:Dothideomycetes,o:Pleosporales	-	-	-	-
OTU129	38	9	0	0	0	0	0	0	0	0	0	0	3425	0	0	0	0	0	0	0	0	0	619	12	16	1	0	0	0	0	0	2	0	0	0	5	6606	0	0	0	4454	2	16	352	GS|99.5|KX175931|NA;k:Fungi,p:Ascomycota,c:Sordariomycetes,o:Coniochaetales,f:Coniochaetaceae,g:Coniochaeta	Coniochaeta	13	Pathotroph-Saprotroph-Symbiotroph	Animal Pathogen-Dung Saprotroph-Endophyte-Lichen Parasite-Plant Pathogen-Undefined Saprotroph
OTU83	0	0	0	0	0	0	0	0	0	0	2580	0	0	0	2373	0	1956	0	0	0	0	0	0	0	0	0	0	0	0	0	1	0	2925	1495	1486	1900	0	1	0	1	0	0	0	0	US|0.9145|KU534835|SH1155476.08FU;k:Fungi,p:Basidiomycota,c:Tremellomycetes,o:Tremellales	Tremellales	7	Pathotroph-Saprotroph-Symbiotroph	Fungal Parasite-Undefined Saprotroph
OTU98	53	96	5	2	23	4	5	71	0	10	0	0	7786	400	0	1553	0	886	78	0	0	0	30	6	62	0	2	7	0	0	2	6	0	0	1	0	1099	149	421	5	0	135	975	275	GSL|100.0|EU128030|SH1581100.08FU;k:Fungi,p:Ascomycota,c:Sordariomycetes,o:Togniniales,f:Togniniaceae,g:Phaeoacremonium	Phaeoacremonium	13	Pathotroph	Plant Pathogen
OTU85	4	8	0	0	4	0	0	0	0	10	0	0	8274	140	0	2753	545	0	17	2050	0	0	0	0	0	0	0	3	0	0	0	0	0	0	222	0	0	0	0	43	28	0	0	11	SS|0.9300|HM036633|NA;k:Fungi,p:Ascomycota,c:Sordariomycetes,o:Sordariales,f:Helminthosphaeriaceae,g:Spadicoides,s:Spadicoides bina	Spadicoides	13	Saprotroph	Undefined Saprotroph
OTU1825	0	0	1	0	0	4	0	0	0	0	0	0	0	0	0	852	0	0	0	0	0	0	2	3	6	8	0	0	0	0	2	2	2	6	2	0	12	3	3	4	46	12810	1	20	GS|98.7|JQ759423|NA;k:Fungi,p:Ascomycota,c:Sordariomycetes,o:Coniochaetales,f:Coniochaetaceae	Coniochaetaceae	9	Pathotroph-Saprotroph-Symbiotroph	Animal Pathogen-Dung Saprotroph-Endophyte-Lichen Parasite-Plant Pathogen-Undefined Saprotroph
OTU118	0	0	0	1	9	0	0	3	0	0	0	4	0	13156	0	453	0	0	0	0	0	4	0	0	0	0	0	0	0	0	0	0	0	0	0	0	0	0	0	0	0	0	0	0	US|0.9511|GU079613|SH1646511.08FU;k:Fungi,p:Ascomycota,c:Sordariomycetes	-	-	-	-
OTU105	0	0	0	0	0	0	0	0	0	0	0	1	0	8417	0	0	0	0	0	4610	0	0	0	0	0	0	0	0	0	0	0	0	0	0	0	0	0	345	0	58	0	0	0	122	GS|99.5|KT991679|SH1527137.08FU;k:Fungi,p:Ascomycota,c:Sordariomycetes,g:Xylomelasma,s:Xylomelasma sordida	Xylomelasma	13	Saprotroph	Undefined Saprotroph
OTU86	29	7	263	86	1003	7868	0	407	0	0	0	0	0	0	0	0	0	0	0	591	0	0	11	3	1769	193	0	571	0	0	332	110	0	0	0	0	0	0	0	0	0	194	0	0	GS|99.5|MG098304|SH1615660.08FU;k:Fungi,p:Ascomycota,c:Sordariomycetes,o:Sordariales,f:Lasiosphaeriaceae,g:Jugulospora,s:Jugulospora rotula	Jugulospora	13	Saprotroph	Undefined Saprotroph
OTU90	8045	188	15	3	1063	156	1933	152	89	37	0	0	0	0	1143	0	0	2	0	0	0	0	72	17	53	9	49	23	39	167	16	15	13	0	0	0	0	0	0	0	0	0	0	0	GSL|100.0|MH178690|SH1525448.08FU;k:Fungi,p:Ascomycota,c:Dothideomycetes,o:Pleosporales,f:Didymosphaeriaceae,g:Pseudopithomyces	Didymosphaeriaceae	9	Pathotroph-Saprotroph-Symbiotroph	Endophyte-Lichen Parasite-Plant Pathogen-Undefined Saprotroph
OTU89	0	0	0	1	0	0	0	0	0	0	1120	0	0	0	0	0	0	0	0	0	0	364	2	0	0	0	0	0	0	0	0	2	4929	63	3981	2613	0	0	0	5	0	0	0	51	GSL|100.0|EF419976|SH1573805.08FU;k:Fungi,p:Ascomycota,c:Eurotiomycetes,o:Phaeomoniellales,f:Phaeomoniellaceae,g:Aequabiliella,s:Aequabiliella effusa	Aequabiliella effusa	20	Pathotroph	Plant Pathogen
OTU94	0	0	13	2796	0	0	0	70	115	9	0	0	0	0	0	0	0	0	0	0	0	0	0	0	1093	0	2	567	3570	96	21	3673	0	0	0	0	0	41	0	828	0	0	0	0	GS|98.2|MG237858|SH1567246.08FU;k:Fungi,p:Ascomycota,c:Sordariomycetes,o:Pleurotheciales,f:Pleurotheciaceae,g:Phaeoisaria	Phaeoisaria	13	Saprotroph	Undefined Saprotroph-Wood Saprotroph
OTU88	6913	0	0	21	0	0	0	4	36	115	0	3	0	2959	0	0	0	2	114	0	731	0	119	0	0	0	0	64	0	0	0	40	0	0	0	0	1149	81	93	29	0	0	0	0	GS|97.3|KP013031|SH1563450.08FU;k:Fungi,p:Basidiomycota,c:Dacrymycetes,o:Dacrymycetales,f:Dacrymycetaceae,g:Calocera	Calocera	13	Saprotroph	Wood Saprotroph
OTU99	23	55	43	0	780	8	1287	7	0	6915	0	0	0	0	0	1234	0	0	0	0	933	0	7	0	530	0	14	4	0	144	76	2	0	0	1	0	0	88	0	0	0	0	0	0	GSL|100.0|MG685669|SH1615599.08FU;k:Fungi,p:Ascomycota,c:Sordariomycetes,o:Sordariales,f:Chaetomiaceae,g:Chaetomium	Chaetomium	13	Pathotroph-Saprotroph-Symbiotroph	Animal Pathogen-Dung Saprotroph-Endophyte-Epiphyte-Plant Saprotroph-Wood Saprotroph
OTU156	286	56	13	1	1175	36	112	869	84	12	0	0	0	0	0	0	0	0	0	0	0	0	216	409	929	101	32	3921	2223	1638	16	2	0	0	0	0	0	1	0	0	0	0	0	0	GS|100.0|KY821206|NA;k:Fungi,p:Ascomycota,c:Sordariomycetes	-	-	-	-
OTU106	871	9	0	12	2620	218	604	6289	33	33	0	0	0	0	0	0	0	0	2	0	0	0	212	0	68	11	53	904	13	5	2	16	0	0	0	0	0	0	0	0	0	0	0	0	GS|100.0|FJ552933|SH1646256.08FU;k:Fungi,p:Ascomycota,c:Dothideomycetes,o:Pleosporales,f:Pleosporaceae	Pleosporaceae	9	Pathotroph-Saprotroph	Endophyte-Lichen Parasite-Plant Pathogen-Undefined Saprotroph
OTU95	0	5	2	0	0	0	0	0	0	0	0	0	0	1435	0	3583	0	1496	92	1497	73	0	2	7	0	0	0	6	0	0	2	5	0	100	0	205	510	176	908	1221	109	246	147	0	GS|100.0|AY857522|SH1556903.08FU;k:Fungi,p:Ascomycota,c:Eurotiomycetes,o:Chaetothyriales,f:Herpotrichiellaceae,g:Exophiala,s:Exophiala heteromorpha	Exophiala	13	Pathotroph-Saprotroph	Animal Pathogen-Undefined Saprotroph
OTU104	0	0	0	0	0	0	0	0	239	14	7	0	0	0	3	0	0	0	160	6024	1495	0	0	0	0	0	0	0	59	0	0	1	2062	3	1	0	0	2	0	1579	0	0	0	126	SS|0.8800|KT380099|SH1151466.08FU;k:Fungi,p:Ascomycota,c:Orbiliomycetes,o:Orbiliales,f:Orbiliaceae,g:Orbilia	Orbiliaceae	9	Saprotroph	Wood Saprotroph
OTU2328	5	294	43	0	32	69	0	6	0	0	0	0	0	0	0	0	0	0	0	0	0	0	27	721	12	2	0	13	57	2	60	1	0	0	1	0	0	0	0	2	8340	2062	1	1	GS|100.0|GQ388267|NA;k:Fungi,p:Basidiomycota,c:Tremellomycetes,o:Cystofilobasidiales,f:Mrakiaceae,g:Tausonia,s:Tausonia pullulans	-	-	-	-
OTU97	198	0	0	267	340	0	97	67	54	0	0	0	0	0	0	0	0	0	0	0	0	0	5567	0	1982	6	164	357	1819	9	3	416	0	0	0	0	0	0	0	0	0	0	1	0	US|0.9536|MF971268|SH1235760.08FU;k:Fungi,p:Ascomycota,c:Sordariomycetes	-	-	-	-
OTU93	0	0	0	0	0	0	0	0	0	0	455	0	0	0	0	0	0	0	0	0	0	0	0	0	0	0	0	0	0	0	0	1	9353	1263	0	0	0	0	0	0	0	0	1	159	GS|100.0|DQ899094|SH1514167.08FU;k:Fungi,p:Basidiomycota,c:Agaricomycetes,o:Cantharellales,g:Sistotrema,s:Sistotrema brinkmannii	Sistotrema	13	Saprotroph-Symbiotroph	Ectomycorrhizal-Wood Saprotroph
OTU116	0	0	0	0	0	0	0	3	41	66	0	0	0	0	0	0	0	0	0	1363	9597	0	0	0	0	0	0	0	0	0	0	3	0	0	0	0	0	0	0	0	0	0	0	150	GS|97.0|UDB025191|SH1182525.08FU;k:Fungi,p:Basidiomycota,c:Agaricomycetes,o:Auriculariales	-	-	-	-
OTU577	169	11	0	0	45	124	0	0	0	0	0	0	0	0	0	0	0	0	0	0	94	0	0	0	10	1	0	0	0	0	0	0	0	4	1	14	0	1	0	0	0	10713	1	12	GS|99.1|HQ335304|SH1645095.08FU;k:Fungi,p:Ascomycota,c:Sordariomycetes,o:Coniochaetales,f:Coniochaetaceae,g:Coniochaeta	Coniochaeta	13	Pathotroph-Saprotroph-Symbiotroph	Animal Pathogen-Dung Saprotroph-Endophyte-Lichen Parasite-Plant Pathogen-Undefined Saprotroph
OTU91	0	0	0	1	0	0	0	31	0	0	0	0	0	1379	510	0	0	0	6448	0	0	0	0	0	21	0	0	0	0	0	0	5	0	0	0	45	2	2552	0	0	0	0	0	0	US|0.9138|KJ778629|SH1240244.08FU;k:Stramenopila,p:Oomycota,c:Oomycetes,o:Peronosporales	-	-	-	-
OTU109	100	18	0	3	55	13	52	185	6	7	0	0	0	0	199	0	0	0	0	0	0	0	270	43	108	3	30	11	78	12	0	2	646	2800	4383	788	266	0	0	0	0	0	1	0	GSL|100.0|MH202939|SH1515060.08FU;k:Fungi,p:Ascomycota,c:Dothideomycetes,o:Dothideales,f:Aureobasidiaceae	Aureobasidiaceae	9	Pathotroph-Saprotroph-Symbiotroph	Animal Pathogen-Endophyte-Epiphyte-Plant Pathogen-Undefined Saprotroph
OTU114	31	4	5	4	0	3	0	13	0	0	0	1	0	516	1342	0	1158	0	897	286	48	0	0	11	56	1	0	8	17	9	12	11	243	528	343	1021	537	902	215	726	0	0	0	260	GS|99.0|KJ652934|SH1529595.08FU;k:Fungi,p:Ascomycota,c:Eurotiomycetes,o:Chaetothyriales,f:Herpotrichiellaceae,g:Exophiala,s:Exophiala bergeri	Exophiala	13	Pathotroph-Saprotroph	Animal Pathogen-Undefined Saprotroph
OTU113	0	2171	152	3	0	97	14	0	0	18	0	0	0	0	0	0	0	0	0	0	0	0	5	2730	34	107	49	0	5	2	234	1	0	0	1	0	0	0	0	0	3217	2	201	0	GS|100.0|MG663590|NA;k:Fungi,p:Ascomycota,c:Leotiomycetes,o:Thelebolales,f:Pseudeurotiaceae,g:Hyphozyma,s:Hyphozyma variabilis	Hyphozyma variabilis	20	Symbiotroph	Endophyte
OTU103	3	0	0	0	0	0	5	0	0	0	0	0	0	0	0	0	0	0	0	0	0	0	0	0	0	0	2	4	0	0	0	2	4970	4033	0	0	0	0	0	0	0	0	0	0	GS|100.0|AY618669|SH1244174.08FU;k:Fungi,p:Basidiomycota,c:Pucciniomycetes,o:Pachnocybales,f:Pachnocybaceae,g:Pachnocybe,s:Pachnocybe ferruginea	Pachnocybe	13	Saprotroph	Undefined Saprotroph
OTU111	56	0	0	0	8769	0	0	0	0	0	0	0	0	0	0	0	0	0	0	0	0	0	0	0	18	0	0	0	0	0	0	0	0	0	0	0	0	0	0	0	0	0	0	0	GS|100.0|MF534989|NA;k:Fungi,p:Chytridiomycota,c:Rhizophlyctidomycetes,o:Rhizophlyctidales,f:Rhizophlyctidaceae,g:Rhizophlyctis,s:Rhizophlyctis rosea	Rhizophlyctis	13	Saprotroph	Undefined Saprotroph
OTU2989	0	0	1	1	0	0	0	7	0	0	0	0	0	0	274	0	0	0	597	0	0	0	0	0	13	0	0	7	3	0	0	2	38	4468	0	2393	0	0	857	90	0	0	0	0	SS|1.0000|LC317583|SH1529595.08FU;k:Fungi,p:Ascomycota,c:Eurotiomycetes,o:Chaetothyriales,f:Herpotrichiellaceae,g:Exophiala	Exophiala	13	Pathotroph-Saprotroph	Animal Pathogen-Undefined Saprotroph
OTU123	0	0	2	0	0	0	0	4	0	0	2626	0	0	0	51	0	0	87	0	0	0	0	0	0	0	0	0	5	5	0	2	1	0	0	0	2	113	1	71	268	0	860	4513	87	GSL|100.0|EF159528|SH1645235.08FU;k:Fungi,p:Ascomycota,c:Sordariomycetes,o:Hypocreales	Hypocreales	7	Saprotroph	Undefined Saprotroph
OTU119	0	17	0	1	17	0	3	14	0	0	0	0	1935	0	0	2021	0	0	194	0	118	0	1	43	47	0	0	7	0	1	0	0	42	0	0	87	49	946	642	123	0	0	2001	0	GS|100.0|GQ154541|SH1645108.08FU;k:Fungi,p:Ascomycota,c:Sordariomycetes,o:Coniochaetales,f:Coniochaetaceae,g:Coniochaeta,s:Coniochaeta prunicola	Coniochaeta	13	Pathotroph-Saprotroph-Symbiotroph	Animal Pathogen-Dung Saprotroph-Endophyte-Lichen Parasite-Plant Pathogen-Undefined Saprotroph
OTU107	3	0	0	0	0	0	0	0	0	0	0	0	0	8225	0	0	0	0	0	0	0	0	0	0	0	0	0	0	0	0	0	0	0	0	0	0	0	0	0	0	0	0	0	0	GS|99.5|AY843140|SH1154572.08FU;k:Fungi,p:Ascomycota,c:Dothideomycetes,o:Capnodiales	-	-	-	-
OTU117	4	43	912	168	0	0	0	0	374	0	0	0	305	0	0	0	0	0	0	0	0	0	13	287	9	0	0	16	2236	1841	1258	223	0	0	0	0	1	0	0	21	0	0	0	165	GS|100.0|KT278720|SH1567244.08FU;k:Fungi,p:Ascomycota,c:Sordariomycetes,o:Pleurotheciales,f:Pleurotheciaceae,g:Phaeoisaria,s:Phaeoisaria fasciculata	Phaeoisaria	13	Saprotroph	Undefined Saprotroph-Wood Saprotroph
OTU108	0	0	0	0	0	0	0	0	0	0	0	0	0	0	5489	0	0	0	0	0	0	0	0	0	0	0	0	0	0	0	0	0	0	2273	0	0	0	0	0	0	0	0	0	0	SS|1.0000|GQ924027|SH1179227.08FU;k:Fungi,p:Ascomycota,c:Sordariomycetes,o:Conioscyphales	-	-	-	-
OTU175	17	17	298	9	0	1653	484	17	0	2099	0	0	0	0	0	0	0	0	0	0	0	0	85	0	0	574	1069	25	20	738	469	14	0	0	0	0	0	0	0	10	0	0	18	0	GS|98.2|KU839100|SH1240528.08FU;k:Fungi,p:Ascomycota,c:Sordariomycetes,o:Hypocreales	Hypocreales	7	Saprotroph	Undefined Saprotroph
OTU2489	1412	130	0	0	1152	121	390	630	83	72	0	0	0	0	1218	0	0	0	0	0	0	0	2	0	100	8	3	18	28	17	0	0	0	1091	0	274	0	0	0	0	0	655	0	0	GS|99.3|AY042929|NA;k:Fungi,p:Ascomycota,c:Dothideomycetes,o:Botryosphaeriales,f:Phyllostictaceae,g:Phyllosticta,s:Phyllosticta artocarpina	Phyllosticta	13	Pathotroph-Saprotroph-Symbiotroph	Endophyte-Plant Pathogen-Wood Saprotroph
OTU130	1200	0	1	48	0	0	0	4	7	995	1520	0	0	0	0	0	0	0	931	0	716	0	25	0	0	0	4	30	0	6	0	74	860	0	0	0	0	0	0	0	0	0	0	777	GDL|98.0|KF780591|SH1190229.08FU;k:Fungi,p:Ascomycota	-	-	-	-
OTU2298	3084	0	0	4	0	0	11	0	0	11	0	0	0	0	0	0	0	0	197	0	0	0	1833	0	0	0	16	0	0	0	0	3	0	0	0	0	1747	2	0	1	0	0	125	1	GSL|97.9|EU833203|NA;k:Fungi,p:Ascomycota,c:Eurotiomycetes,o:Chaetothyriales,f:Herpotrichiellaceae	Herpotrichiellaceae	9	Pathotroph-Saprotroph	Animal Pathogen-Fungal Parasite-Undefined Saprotroph
OTU151	8	5	199	4	7	1815	248	11	0	2344	0	0	0	0	0	0	2	0	0	0	0	0	46	0	0	551	560	3	0	815	315	1	0	0	0	0	0	0	0	0	0	0	0	92	US|0.9138|MG418580|NA;k:Fungi,p:Ascomycota,c:Sordariomycetes,o:Hypocreales	Hypocreales	7	Saprotroph	Undefined Saprotroph
OTU172	1685	0	0	142	12	0	0	16	0	58	0	0	0	0	0	0	0	165	0	0	0	0	3356	0	8	3	13	18	31	8	0	219	0	0	0	0	1082	0	138	0	0	0	39	0	GS|100.0|U31848|SH1529625.08FU;k:Fungi,p:Ascomycota,c:Eurotiomycetes,o:Chaetothyriales,f:Herpotrichiellaceae,g:Phialophora,s:Phialophora verrucosa	Phialophora verrucosa	20	Symbiotroph	Endophyte
OTU158	17	3	130	0	22	394	625	12	0	114	0	0	0	0	0	1888	786	1837	20	0	2	0	0	0	1	7	218	0	0	2	252	0	0	0	158	0	0	0	286	0	0	54	158	0	GSL|100.0|MF326430|SH1567965.08FU;k:Fungi,p:Ascomycota,c:Sordariomycetes,o:Hypocreales,f:Hypocreaceae,g:Trichoderma	Hypocreales	7	Saprotroph	Undefined Saprotroph
OTU120	37	256	2	0	3679	516	2021	77	0	11	0	0	0	0	0	0	0	0	0	0	0	0	0	24	245	0	5	0	0	4	0	0	0	0	0	0	0	0	0	0	0	0	0	0	US|0.9380|None;k:Fungi,p:Basidiomycota,c:Agaricomycetes,o:Agaricales	-	-	-	-
OTU139	551	72	23	86	99	8	12	268	56	0	0	0	0	0	0	0	0	0	0	0	0	0	1558	263	595	14	45	2463	226	6	23	133	0	0	0	0	0	8	132	40	0	0	1	0	GS|100.0|EU035459|SH1626886.08FU;k:Fungi,p:Ascomycota,c:Dothideomycetes,o:Venturiales,f:Venturiaceae,g:Venturia,s:Venturia hystrioides	Venturia	13	Pathotroph	Plant Pathogen
OTU159	8	0	1	0	12	0	0	3	0	0	445	0	0	90	0	2416	2	195	1463	0	0	0	2	0	0	0	0	7	5	0	1	1	126	0	0	0	1	177	1569	0	0	0	90	0	GS|100.0|KP035001|SH1160378.08FU;k:Fungi,p:Ascomycota,c:Eurotiomycetes,o:Chaetothyriales,f:Herpotrichiellaceae,g:Capronia	Capronia	13	Symbiotroph	Endophyte
OTU165	0	0	0	0	0	0	0	0	0	0	1017	0	0	0	0	0	0	0	0	0	0	0	19	0	0	0	0	0	0	0	0	3	14	2492	0	1213	1814	0	0	0	0	0	0	0	SS|1.0000|KT380099|SH1151466.08FU;k:Fungi,p:Ascomycota,c:Orbiliomycetes,o:Orbiliales,f:Orbiliaceae,g:Orbilia,s:Orbilia eucalypti	Orbiliaceae	9	Saprotroph	Wood Saprotroph
OTU115	0	0	0	1	0	0	327	63	0	0	0	0	0	0	6156	0	0	0	0	0	0	0	0	0	0	0	0	12	0	0	0	0	0	0	0	0	0	0	0	0	0	0	0	0	US|0.9090|MH625492|NA;k:Fungi,p:Basidiomycota,c:Tremellomycetes,o:Tremellales	Tremellales	7	Pathotroph-Saprotroph-Symbiotroph	Fungal Parasite-Undefined Saprotroph
OTU131	0	0	0	0	0	0	0	0	0	0	0	0	4775	0	0	0	0	0	0	0	0	0	4	0	0	1	0	0	0	0	0	0	0	0	0	0	0	0	0	0	0	0	1542	1	GS|100.0|MG433262|NA;k:Fungi,p:Ascomycota,c:Sordariomycetes,o:Coniochaetales,f:Coniochaetaceae,g:Coniochaeta,s:Coniochaeta acaciae	Coniochaeta	13	Pathotroph-Saprotroph-Symbiotroph	Animal Pathogen-Dung Saprotroph-Endophyte-Lichen Parasite-Plant Pathogen-Undefined Saprotroph
OTU157	0	6	2	5	2477	0	0	15	7	6	0	0	0	0	0	0	0	0	0	0	0	0	24	16	3673	2	0	7	2	0	3	4	0	0	0	0	0	1	0	1	0	0	1	0	US|0.9145|MG418040|NA;k:Fungi,p:Mucoromycota,c:Mucoromycetes,o:Mucorales	Mucorales	7	Saprotroph	Undefined Saprotroph
OTU216	123	163	10	6	547	41	4	732	11	13	0	0	686	171	0	0	0	0	0	0	0	0	0	100	3596	0	0	29	0	0	9	4	0	0	0	0	0	0	0	0	0	0	0	0	US|0.9138|None;k:Stramenopila,p:Oomycota,c:Oomycetes,o:Pythiales	-	-	-	-
OTU127	0	0	0	0	0	0	0	18	0	5	70	0	0	0	0	0	0	0	2698	0	365	0	4	0	0	0	0	85	0	0	0	3	0	0	0	0	0	0	2561	0	0	0	0	210	SS|1.0000|LC192096|SH1562574.08FU;k:Fungi,p:Ascomycota,c:Eurotiomycetes,o:Chaetothyriales,f:Herpotrichiellaceae,g:Cladophialophora	Cladophialophora	13	Saprotroph	Undefined Saprotroph
OTU128	0	0	0	0	0	0	0	0	0	0	476	0	0	0	0	0	0	0	0	0	0	0	1	0	0	0	0	0	0	0	0	2	3058	389	1819	162	0	0	0	0	0	0	1	1	US|0.9145|FJ903295|SH1650465.08FU;k:Fungi,p:Ascomycota,c:Sordariomycetes,o:Hypocreales	Hypocreales	7	Saprotroph	Undefined Saprotroph
OTU121	0	0	0	0	0	0	0	0	0	4	0	0	0	0	0	0	0	0	0	0	2837	0	0	0	0	0	0	0	0	0	0	0	0	0	0	0	0	0	0	0	0	0	0	2974	GS|100.0|KC514879|SH1647285.08FU;k:Fungi,p:Ascomycota,c:Leotiomycetes,o:Helotiales,f:Vibrisseaceae,g:Phialocephala,s:Phialocephala lagerbergii	Phialocephala	13	Symbiotroph	Endophyte
OTU132	0	32	1	62	190	39	6	41	0	8	0	0	0	0	0	0	0	0	0	0	0	0	14	369	3686	13	7	68	1096	0	10	124	0	0	0	0	0	0	0	0	0	0	0	0	US|0.9110|JX361560|NA;k:Fungi,p:Basidiomycota,c:Agaricomycetes,o:Russulales	-	-	-	-
OTU125	0	0	0	5	14	0	538	2427	57	467	0	0	0	0	0	0	0	0	0	0	314	0	4	0	4	0	0	1061	190	363	0	5	0	0	0	0	0	0	0	0	0	0	0	217	GS|99.5|FJ761501|NA;k:Fungi,p:Ascomycota,c:Dothideomycetes,o:Pleosporales	-	-	-	-
OTU133	0	0	0	2	0	0	0	0	0	0	122	0	0	0	2608	0	0	0	127	0	0	0	0	0	0	0	0	4	0	0	0	0	169	1652	539	0	0	0	148	0	0	0	0	4	GS|99.0|AF444506|SH1522427.08FU;k:Fungi,p:Basidiomycota,c:Microbotryomycetes,g:Colacogloea,s:Colacogloea philyla	Colacogloea	13	Pathotroph	Fungal Parasite
OTU309	93	395	17	2	48	1827	675	88	5	26	0	0	0	0	0	0	0	0	0	0	0	0	86	44	66	175	59	192	7	48	20	5	0	0	0	0	0	0	0	0	0	1037	395	0	GSL|100.0|MH063705|SH1546323.08FU;k:Fungi,p:Ascomycota,c:Sordariomycetes,o:Hypocreales,f:Nectriaceae	Hypocreales	7	Saprotroph	Undefined Saprotroph
OTU136	0	0	0	0	0	0	0	0	0	9	0	0	0	0	0	0	0	0	0	2271	1769	0	0	0	0	0	0	0	0	2	0	0	0	0	0	0	0	0	0	42	0	0	1	1197	SS|1.0000|KY853465|SH1144352.08FU;k:Fungi,p:Ascomycota,c:Sordariomycetes,o:Xenospadicoidales,f:Xenospadicoidaceae,g:Pseudodiplococcium,s:Pseudodiplococcium ibericum	-	-	-	-
OTU124	399	0	30	11	104	0	212	203	0	0	0	0	0	1749	0	0	0	1987	0	0	0	0	64	0	92	0	25	5	0	0	51	9	0	0	0	0	0	282	0	0	0	0	25	0	US|0.9438|MF555577|NA;k:Fungi,p:Ascomycota,c:Sordariomycetes	-	-	-	-
OTU122	38	0	0	54	7	11	1116	22	0	1217	0	2	0	0	0	0	0	0	0	0	0	0	107	0	9	0	4	372	3	2163	0	84	0	0	0	0	0	0	0	0	0	0	0	0	GS|100.0|MH430447|NA;k:Fungi,p:Ascomycota,c:Sordariomycetes,o:Sordariales,f:Lasiosphaeriaceae,g:Podospora,s:Podospora communis	Podospora communis	20	Saprotroph	Dung Saprotroph
OTU126	0	41	289	0	0	437	142	0	0	574	0	0	0	0	0	0	0	0	0	0	0	0	3	27	0	288	241	6	0	2508	513	1	0	0	0	0	0	1	0	0	0	0	0	16	US|0.9045|JX331102|NA;k:Fungi,p:Ascomycota,c:Sordariomycetes,o:Hypocreales	Hypocreales	7	Saprotroph	Undefined Saprotroph
OTU134	0	0	0	0	0	0	0	0	0	0	0	0	0	0	0	0	0	0	0	0	0	0	0	0	0	0	0	0	0	0	0	0	0	4996	1	0	0	0	0	0	0	0	0	0	GS|100.0|KY555025|SH1514166.08FU;k:Fungi,p:Basidiomycota,c:Agaricomycetes,o:Cantharellales,g:Sistotrema,s:Sistotrema brinkmannii	Sistotrema	13	Saprotroph-Symbiotroph	Ectomycorrhizal-Wood Saprotroph
OTU148	43	980	51	11	24	647	1070	94	5	31	0	0	0	0	0	0	0	0	0	0	0	0	36	451	170	107	588	35	25	211	81	17	0	0	0	0	0	0	0	55	0	0	159	0	GSL|100.0|MG274309|SH1610165.08FU;k:Fungi,p:Ascomycota,c:Sordariomycetes,o:Hypocreales,f:Nectriaceae,g:Fusarium	Fusarium	13	Pathotroph-Saprotroph-Symbiotroph	Animal Pathogen-Endophyte-Lichen Parasite-Plant Pathogen-Soil Saprotroph-Wood Saprotroph
OTU169	606	36	35	17	872	224	774	50	41	77	0	0	0	0	0	0	0	0	0	0	0	0	442	392	620	15	31	64	394	18	55	43	0	0	0	0	0	0	0	0	0	0	0	0	GS|99.2|GQ499379|SH1245329.08FU;k:Fungi,p:Chytridiomycota,c:Lobulomycetes,o:Lobulomycetales,f:Lobulomycetaceae,g:Alogomyces,s:Alogomyces tanneri	Alogomyces	13	Saprotroph	Dung Saprotroph
OTU141	13	176	100	8	653	174	0	62	12	11	0	0	0	0	0	416	0	0	199	1078	0	0	40	340	432	10	6	39	87	29	141	18	0	0	0	0	92	122	135	209	0	0	0	81	GSL|100.0|MF541525|SH1567967.08FU;k:Fungi,p:Ascomycota,c:Sordariomycetes,o:Hypocreales,f:Hypocreaceae,g:Trichoderma,s:Trichoderma citrinoviride	Hypocreales	7	Saprotroph	Undefined Saprotroph
OTU145	56	34	156	19	33	18	21	22	16	534	0	0	0	0	0	0	0	267	0	0	0	0	67	18	565	1	36	142	538	1325	224	26	0	0	0	0	0	0	0	228	0	0	0	215	GS|99.5|KP991599|NA;k:Fungi,p:Ascomycota,c:Sordariomycetes,o:Sordariales,f:Lasiosphaeriaceae	Lasiosphaeriaceae	9	Saprotroph	Undefined Saprotroph
OTU167	10	3	0	11	5	0	0	0	0	0	0	0	4505	0	0	0	0	0	0	0	0	0	0	0	5	0	0	0	0	0	0	19	0	0	0	0	0	0	0	0	0	0	0	0	US|0.9340|FJ759896|NA;k:Fungi,p:Ascomycota,c:Sordariomycetes	-	-	-	-
OTU155	1530	8	0	37	47	25	200	37	31	8	0	0	0	0	0	0	0	0	0	0	0	0	2482	0	26	0	0	0	12	0	0	59	0	0	0	0	0	0	0	0	0	0	0	0	GSL|100.0|MG256008|SH1546322.08FU;k:Fungi,p:Ascomycota,c:Sordariomycetes,o:Hypocreales,f:Nectriaceae	Hypocreales	7	Saprotroph	Undefined Saprotroph
OTU135	544	131	4	1	396	6	75	73	64	33	0	0	0	0	0	0	0	0	0	0	0	0	1466	14	32	13	7	143	576	7	0	0	0	0	1	0	0	0	0	0	0	595	152	126	GS|100.0|AY383749|SH1651362.08FU;k:Fungi,p:Basidiomycota,c:Microbotryomycetes,g:Curvibasidium,s:Curvibasidium cygneicollum	Curvibasidium	13	Saprotroph	Undefined Saprotroph
OTU263	8	256	0	1	7	574	241	0	0	17	0	0	0	0	0	0	0	0	0	0	0	0	91	42	2534	178	0	465	0	11	3	3	0	0	0	0	0	0	0	1	0	0	0	0	GS|100.0|FJ827740|SH1542631.08FU;k:Fungi,p:Chytridiomycota,c:Spizellomycetes,o:Spizellomycetales,f:Spizellomycetaceae,g:Gaertneriomyces,s:Gaertneriomyces semiglobifer	Gaertneriomyces	13	Pathotroph	Plant Pathogen
OTU149	159	57	8	3	22	10	21	7	12	29	483	0	0	0	739	0	0	0	0	0	0	73	50	24	61	0	14	21	22	3	9	2	0	0	0	513	0	133	142	101	424	347	787	152	GS|99.5|FM200535|SH1645148.08FU;k:Fungi,p:Ascomycota,c:Sordariomycetes,o:Coniochaetales,f:Coniochaetaceae,g:Coniochaeta	Coniochaeta	13	Pathotroph-Saprotroph-Symbiotroph	Animal Pathogen-Dung Saprotroph-Endophyte-Lichen Parasite-Plant Pathogen-Undefined Saprotroph
OTU142	3575	0	0	6	0	22	4	591	48	0	0	0	0	0	0	0	0	0	0	0	0	0	138	0	0	0	0	0	0	0	0	6	0	0	0	0	0	0	0	0	0	0	0	0	GS|99.0|JQ429152|SH1180398.08FU;k:Fungi,p:Ascomycota,c:Dothideomycetes,o:Mytilinidales,f:Kirschsteiniotheliaceae,g:Taeniolella,s:Taeniolella rudis	Taeniolella	13	Pathotroph	Lichen Parasite
OTU146	72	129	11	9	97	85	93	9	11	27	0	0	0	0	0	0	0	0	0	0	0	0	217	340	916	59	246	934	932	116	35	10	0	0	0	0	0	0	0	27	0	0	0	1	GS|100.0|KF800304|SH1507371.08FU;k:Fungi,p:Ascomycota,c:Dothideomycetes,o:Botryosphaeriales,f:Botryosphaeriaceae,g:Dothiorella	Dothiorella	13	Pathotroph	Plant Pathogen
OTU221	0	0	0	0	0	0	0	10	0	4	0	0	0	0	0	0	0	0	889	0	0	0	0	0	11	0	0	10	0	0	0	0	440	0	1589	0	0	429	63	20	0	136	393	324	US|0.9034|DQ870625|SH1237055.08FU;k:Fungi,p:Basidiomycota,c:Tremellomycetes,o:Tremellales	Tremellales	7	Pathotroph-Saprotroph-Symbiotroph	Fungal Parasite-Undefined Saprotroph
OTU243	30	45	12	4	63	6	95	127	9	6	0	0	0	0	0	0	0	0	0	0	0	0	804	62	2902	2	38	4	73	5	19	9	0	0	0	0	0	0	0	0	0	0	0	0	US|0.8882|MG417813|NA;k:Fungi,p:Ascomycota,c:Eurotiomycetes,o:Eurotiales	Eurotiales	7	Saprotroph	Undefined Saprotroph
OTU138	0	0	0	2	3652	0	0	0	0	0	0	0	0	0	0	0	0	0	0	0	0	0	0	0	641	0	0	0	0	3	0	3	0	0	0	0	0	0	0	0	0	0	0	0	GS|100.0|HG935975|SH1615673.08FU;k:Fungi,p:Ascomycota,c:Sordariomycetes,o:Sordariales,f:Lasiosphaeriaceae	Lasiosphaeriaceae	9	Saprotroph	Undefined Saprotroph
OTU137	2091	0	0	0	0	0	0	0	0	0	0	0	0	0	0	0	0	0	0	0	0	0	0	0	1	0	0	0	0	0	0	0	0	0	0	0	2153	0	0	0	0	0	0	0	GS|100.0|KJ713995|SH1145852.08FU;k:Fungi,p:Basidiomycota,c:Agaricomycetes,o:Agaricales,f:Clavariaceae,g:Mucronella	Mucronella	13	Saprotroph	Undefined Saprotroph
OTU244	385	0	9	11	1165	6	0	402	28	8	0	0	0	0	0	0	0	0	0	0	0	0	507	0	645	1	12	401	501	11	26	37	0	0	0	0	0	0	0	1	0	0	0	0	GDL|98.7|EU096303|NA;	-	-	-	-
OTU143	12	0	0	0	0	0	0	0	0	0	147	0	0	0	1917	0	1052	0	0	0	179	0	0	0	0	0	0	0	0	0	0	0	0	393	0	294	0	1	0	0	0	0	0	0	US|0.9138|MH240407|NA;k:Stramenopila,p:Oomycota,c:Oomycetes,o:Peronosporales	-	-	-	-
OTU176	22	127	24	1	21	280	653	21	16	1647	0	0	0	0	0	0	0	0	0	0	73	0	4	22	28	99	368	4	0	545	33	0	0	0	0	0	0	0	0	0	0	0	0	0	GS|100.0|DQ307332|SH1647400.08FU;k:Fungi,p:Ascomycota,c:Dothideomycetes,o:Venturiales,f:Sympoventuriaceae,g:Scolecobasidium,s:Scolecobasidium humicola	Sympoventuriaceae	9	Saprotroph	Undefined Saprotroph
OTU187	81	0	3	122	117	62	0	48	15	81	157	0	0	0	0	0	0	0	0	1493	0	0	175	0	236	4	0	13	77	77	1	199	0	0	0	0	0	0	0	0	0	0	1	1005	GS|100.0|HQ335308|SH1645099.08FU;k:Fungi,p:Ascomycota,c:Sordariomycetes,o:Coniochaetales,f:Coniochaetaceae,g:Coniochaeta,s:Coniochaeta fasciculata	Coniochaeta	13	Pathotroph-Saprotroph-Symbiotroph	Animal Pathogen-Dung Saprotroph-Endophyte-Lichen Parasite-Plant Pathogen-Undefined Saprotroph
OTU228	0	252	416	1	2	117	30	4	0	379	0	0	0	0	0	0	0	0	0	0	0	0	0	752	9	53	9	0	0	1303	622	1	0	0	0	0	0	0	0	1	0	0	1	0	US|0.9025|KR935693|NA;k:Fungi,p:Ascomycota,c:Sordariomycetes,o:Hypocreales	Hypocreales	7	Saprotroph	Undefined Saprotroph
OTU140	0	2662	2	0	0	0	0	0	0	0	0	0	1121	0	0	0	0	0	0	0	0	0	0	144	0	0	0	0	0	0	0	2	0	0	0	0	0	0	0	0	0	0	0	0	GS|98.0|FN397400|SH1610612.08FU;k:Fungi,p:Basidiomycota,c:Agaricomycetes,o:Auriculariales	-	-	-	-
OTU218	20	0	0	0	0	0	0	13	0	0	302	0	0	0	0	0	2	429	553	1191	0	0	0	10	0	0	0	3	0	1	0	0	0	0	1	0	0	0	141	0	864	0	357	28	SS|0.9900|KF274250|SH1150129.08FU;k:Fungi,p:Basidiomycota,c:Agaricomycetes,o:Polyporales	-	-	-	-
OTU144	0	2056	27	0	3	0	0	0	0	21	0	0	0	0	0	0	0	0	0	0	0	0	0	1604	0	0	0	0	0	19	41	0	0	0	0	0	0	0	0	0	0	0	0	0	GS|97.9|MH655472|NA;k:Fungi,p:Mortierellomycota,c:Mortierellomycetes,o:Mortierellales,f:Mortierellaceae,g:Mortierella	Mortierellaceae	9	Saprotroph-Symbiotroph	Endophyte-Litter Saprotroph-Soil Saprotroph-Undefined Saprotroph
OTU150	1360	267	1	7	490	164	398	367	44	53	0	1	0	0	0	0	0	0	0	0	0	0	42	28	248	7	12	170	71	24	2	3	0	0	0	0	0	0	0	0	0	0	0	0	GS|100.0|KY100126|SH1549606.08FU;k:Fungi,p:Ascomycota,c:Sordariomycetes,o:Trichosphaeriales,f:Trichosphaeriaceae,g:Nigrospora,s:Nigrospora oryzae	Nigrospora	13	Saprotroph	Undefined Saprotroph
OTU193	4	583	103	17	30	36	0	30	0	0	0	0	0	0	0	0	0	0	0	0	0	0	17	2472	77	19	13	75	17	8	156	24	0	0	0	0	0	0	0	0	0	0	0	0	GS|100.0|KT804102|NA;k:Fungi,p:Ascomycota,c:Dothideomycetes,o:Pleosporales,f:Sporormiaceae,g:Sporormiella,s:Sporormiella minima	Sporormiella	13	Saprotroph	Undefined Saprotroph
OTU210	59	0	1	3	0	0	0	15	0	0	0	0	0	289	0	0	0	386	78	0	2	0	0	0	1	0	0	50	0	0	2	3	399	0	169	1052	435	25	150	0	0	0	1	488	GS|98.8|KF274414|SH1182336.08FU;k:Fungi,p:Basidiomycota,c:Tremellomycetes,o:Tremellales	Tremellales	7	Pathotroph-Saprotroph-Symbiotroph	Fungal Parasite-Undefined Saprotroph
OTU265	0	81	0	4	0	0	0	880	0	32	0	0	259	0	0	0	0	0	160	0	2003	0	122	8	3	0	0	0	0	10	1	13	0	0	0	0	0	0	0	0	0	0	0	0	SS|0.8700|AJ875342|SH1243126.08FU;k:Fungi,p:Ascomycota,c:Sordariomycetes,o:Sordariales	-	-	-	-
OTU152	0	0	5	0	0	0	0	0	0	130	0	0	0	0	0	0	0	0	0	0	3289	0	0	0	0	0	0	0	0	135	12	0	0	0	0	0	0	0	0	0	0	0	0	0	GS|97.8|EU041784|SH1238098.08FU;k:Fungi,p:Ascomycota,c:Sordariomycetes,o:Pleurotheciales,f:Pleurotheciaceae,g:Pleurothecium,s:Pleurothecium obovoideum	Pleurothecium	13	Saprotroph	Undefined Saprotroph
OTU166	0	4	0	0	2	2800	0	7	0	4	0	0	0	0	0	0	0	0	0	0	0	0	0	0	0	723	0	0	0	0	6	0	0	0	0	0	0	0	0	0	0	0	1	0	GSL|100.0|EF619848|SH1517558.08FU;k:Fungi,p:Ascomycota,c:Sordariomycetes,o:Xylariales,f:Microdochiaceae,g:Idriella,s:Idriella rara	Idriella	13	Saprotroph	Undefined Saprotroph
OTU147	8	0	0	0	0	0	0	0	30	3	0	0	0	0	0	0	0	0	191	2909	61	0	0	0	0	0	0	0	0	0	0	0	0	0	0	37	0	0	0	272	0	0	0	0	GDL|97.4|MF329512|NA;k:Fungi,p:Basidiomycota,c:Microbotryomycetes	-	-	-	-
OTU238	3231	12	0	0	3	29	58	42	30	63	0	0	0	0	0	0	0	2	0	0	0	0	0	0	0	0	0	0	0	0	2	0	0	0	0	0	0	0	0	0	0	0	0	0	GDL|98.0|MH239653|NA;	-	-	-	-
OTU160	568	3	105	3	274	71	171	138	0	64	0	0	0	0	0	0	0	0	0	0	0	0	107	8	1307	14	223	75	149	1	130	7	0	0	1	0	4	1	0	0	0	0	0	0	GDL|97.7|MF533998|NA;k:Fungi	-	-	-	-
OTU162	9	10	242	1	0	2298	0	14	0	150	0	0	0	0	0	0	0	0	0	0	0	0	7	19	1	208	3	6	0	104	323	1	0	0	0	0	0	0	0	10	0	0	0	0	GSL|100.0|MF039217|SH1167748.08FU;k:Fungi,p:Ascomycota,c:Eurotiomycetes,o:Eurotiales,f:Aspergillaceae,g:Aspergillus,s:Aspergillus sojae	Eurotiales	7	Saprotroph	Undefined Saprotroph
OTU154	0	0	0	0	3341	0	6	8	15	0	0	0	0	0	0	0	0	0	0	0	0	0	0	0	0	3	0	0	0	0	0	0	0	0	0	0	0	0	0	0	0	0	0	0	GS|100.0|KP772747|SH1557010.08FU;k:Fungi,p:Mortierellomycota,c:Mortierellomycetes,o:Mortierellales,f:Mortierellaceae,g:Mortierella,s:Mortierella elongata	Mortierellaceae	9	Saprotroph-Symbiotroph	Endophyte-Litter Saprotroph-Soil Saprotroph-Undefined Saprotroph
OTU204	21	4	134	1	0	738	223	6	0	869	0	0	0	0	0	0	0	0	0	0	0	0	85	0	0	243	486	7	25	310	203	5	0	0	0	0	0	0	0	13	0	0	0	0	US|0.9110|MG417922|NA;k:Fungi,p:Ascomycota,c:Sordariomycetes,o:Hypocreales	Hypocreales	7	Saprotroph	Undefined Saprotroph
OTU180	1811	0	0	5	0	0	0	3	0	11	0	0	0	0	0	0	0	0	0	0	0	0	1538	0	0	0	0	0	0	0	0	1	0	0	0	0	0	0	0	0	0	0	0	0	GS|99.1|FJ778736|NA;k:Fungi,p:Ascomycota,c:Eurotiomycetes,o:Chaetothyriales,f:Herpotrichiellaceae,g:Cladophialophora	Cladophialophora	13	Saprotroph	Undefined Saprotroph
OTU227	110	27	0	1	555	13	85	1216	395	19	0	0	0	0	71	0	0	0	0	0	0	0	0	15	0	1	5	676	171	2	0	0	0	0	1	0	0	0	0	0	0	0	0	0	GS|100.0|KM056325|SH1527186.08FU;k:Fungi,p:Ascomycota,c:Dothideomycetes,o:Pleosporales,f:Leptosphaeriaceae,g:Plenodomus,s:Plenodomus biglobosus	Plenodomus	13	Saprotroph	Undefined Saprotroph
OTU178	0	0	0	0	4	0	0	0	0	0	350	0	0	0	2389	0	0	0	200	0	0	0	0	0	0	3	0	10	0	0	0	0	0	0	15	0	0	0	337	0	0	0	0	0	SS|0.9300|KY099601|SH1647183.08FU;k:Fungi,p:Ascomycota,c:Eurotiomycetes,o:Coryneliales,f:Coryneliaceae,g:Caliciopsis,s:Caliciopsis pinea	Caliciopsis	13	Pathotroph	Plant Pathogen
OTU209	5	0	0	24	0	0	792	532	786	94	0	1	0	0	0	0	0	0	0	85	0	0	0	0	0	0	15	25	913	1	1	33	0	0	0	0	0	0	0	0	0	0	0	0	US|0.8882|MG417952|NA;k:Fungi,p:Basidiomycota,c:Agaricomycetes,o:Agaricales	-	-	-	-
OTU164	47	29	0	2	1997	5	206	52	79	126	0	0	0	0	0	0	0	0	0	591	0	0	2	0	0	0	0	54	0	0	0	1	0	0	0	0	0	0	75	0	0	0	0	0	US|0.9145|KF274287|SH1176013.08FU;k:Fungi,p:Ascomycota,c:Sordariomycetes,o:Hypocreales	Hypocreales	7	Saprotroph	Undefined Saprotroph
OTU317	279	92	0	0	104	208	1617	308	18	13	0	0	583	0	0	0	0	0	0	0	0	0	0	0	0	0	0	0	0	0	0	0	0	0	0	0	0	0	0	0	0	0	0	0	GS|99.6|GQ511760|NA;k:Fungi,p:Ascomycota,c:Dothideomycetes,o:Capnodiales,f:Mycosphaerellaceae	Mycosphaerellaceae	9	Pathotroph-Saprotroph	Plant Pathogen-Undefined Saprotroph
OTU153	0	3	7	0	0	0	0	0	0	0	0	0	0	0	0	2992	0	0	0	0	0	0	5	20	0	0	6	0	0	0	8	0	0	0	0	0	0	0	0	0	0	0	155	0	GSL|100.0|AF145328|SH1557454.08FU;k:Fungi,p:Basidiomycota,c:Tremellomycetes,o:Filobasidiales,f:Filobasidiaceae,g:Naganishia,s:Naganishia adeliensis	-	-	-	-
OTU174	0	0	0	300	15	0	10	0	119	0	0	0	0	0	0	0	0	0	0	0	0	0	0	0	0	0	10	0	2293	31	0	386	0	0	0	0	0	0	0	0	0	0	0	0	US|0.9119|JX345848|NA;k:Fungi,p:Ascomycota,c:Sordariomycetes,o:Hypocreales	Hypocreales	7	Saprotroph	Undefined Saprotroph
OTU184	0	0	0	0	0	0	0	0	0	0	0	0	0	0	0	0	380	464	16	0	0	91	0	0	2	0	0	0	0	0	0	0	6	0	294	1654	0	0	43	129	0	0	0	66	SS|0.8200|AB091215|SH1650582.08FU;k:Fungi,p:Ascomycota,c:Eurotiomycetes,o:Chaetothyriales,f:Herpotrichiellaceae	Herpotrichiellaceae	9	Pathotroph-Saprotroph	Animal Pathogen-Fungal Parasite-Undefined Saprotroph
OTU163	0	0	0	0	2186	0	0	148	0	0	0	0	0	0	0	0	0	0	0	0	0	0	0	0	760	0	0	0	0	0	0	0	0	0	0	0	0	0	0	0	0	0	0	0	GS|100.0|AY969665|SH1150270.08FU;k:Fungi,p:Mortierellomycota,c:Mortierellomycetes,o:Mortierellales	-	-	-	-
OTU257	33	515	342	4	214	385	25	36	0	33	0	0	0	0	0	0	0	0	0	0	0	0	38	691	37	44	27	20	30	106	469	5	0	0	0	0	0	0	0	0	0	0	0	0	GSL|100.0|MF276893|SH1529985.08FU;k:Fungi,p:Ascomycota,c:Eurotiomycetes,o:Eurotiales,f:Aspergillaceae,g:Aspergillus,s:Aspergillus fumigatus	Eurotiales	7	Saprotroph	Undefined Saprotroph
OTU161	10	6	0	179	7	0	0	71	19	5	0	0	0	0	0	0	0	0	0	0	0	0	101	0	0	0	0	930	1470	12	0	230	0	0	0	0	0	0	0	0	0	0	0	0	GS|100.0|HQ713776|SH1578228.08FU;k:Fungi,p:Ascomycota,c:Eurotiomycetes,o:Chaetothyriales,f:Herpotrichiellaceae,g:Phialophora,s:Phialophora cyclaminis	Phialophora	13	Pathotroph-Saprotroph-Symbiotroph	Animal Pathogen-Endophyte-Ericoid Mycorrhizal-Plant Pathogen-Wood Saprotroph
OTU189	253	152	11	34	882	43	72	289	57	38	0	0	0	0	0	0	0	0	0	0	0	0	101	44	627	6	37	111	200	6	12	57	0	0	0	0	0	0	0	0	0	0	0	0	GSL|100.0|UDB036203|SH1555630.08FU;k:Fungi,p:Basidiomycota,c:Agaricomycetes,o:Polyporales	-	-	-	-
OTU250	9	0	6	0	0	9	2390	0	0	73	0	0	0	0	0	0	0	198	0	0	0	0	0	24	0	3	241	0	0	28	18	0	0	0	0	0	0	0	0	0	0	0	0	0	US|0.9034|KR935693|NA;k:Fungi,p:Ascomycota,c:Sordariomycetes,o:Hypocreales	Hypocreales	7	Saprotroph	Undefined Saprotroph
OTU177	5	0	167	0	0	11	11	0	0	2304	0	1	0	0	0	0	0	0	0	0	0	0	5	0	0	5	0	0	0	172	281	0	0	0	0	0	0	0	0	0	0	0	0	0	GSL|100.0|MF039645|SH1546322.08FU;k:Fungi,p:Ascomycota,c:Sordariomycetes,o:Hypocreales,f:Nectriaceae,g:Fusarium,s:Fusarium keratoplasticum	Fusarium	13	Pathotroph-Saprotroph-Symbiotroph	Animal Pathogen-Endophyte-Lichen Parasite-Plant Pathogen-Soil Saprotroph-Wood Saprotroph
OTU183	0	0	0	0	0	0	0	0	0	4	0	0	0	0	0	0	0	792	0	0	163	0	34	0	1	0	0	0	0	0	0	0	0	120	0	141	109	0	0	0	0	0	0	1582	SS|0.9800|KY931798|SH1507945.08FU;k:Fungi,p:Ascomycota,c:Sordariomycetes,o:Sordariales,f:Helminthosphaeriaceae,g:Spadicoides	Spadicoides	13	Saprotroph	Undefined Saprotroph
OTU202	0	0	0	0	0	0	0	0	10	12	0	0	0	0	0	0	0	0	19	838	761	0	0	0	0	0	0	0	0	1	0	1	0	0	0	0	0	0	0	614	0	0	0	681	SS|0.9400|KY853465|SH1144352.08FU;k:Fungi,p:Ascomycota,c:Sordariomycetes,o:Xenospadicoidales,f:Xenospadicoidaceae,g:Pseudodiplococcium,s:Pseudodiplococcium ibericum	-	-	-	-
OTU258	1862	0	0	3	210	0	55	512	176	0	0	0	0	0	0	0	0	0	0	0	0	0	0	0	0	0	0	2	109	0	0	2	0	0	0	0	0	0	0	0	0	0	0	0	GS|99.0|MF965471|NA;k:Fungi,p:Basidiomycota,c:Agaricomycetes,o:Agaricales	-	-	-	-
OTU274	395	5	0	15	937	0	0	146	25	0	0	0	0	0	0	0	0	0	0	0	0	0	260	0	705	0	0	165	235	1	0	29	0	0	0	0	0	0	0	0	0	0	0	0	US|0.9207|MG418196|NA;k:Fungi,p:Ascomycota,c:Dothideomycetes,o:Dothideales	-	-	-	-
OTU171	407	0	0	29	130	0	0	311	11	0	0	0	0	0	0	0	0	0	0	0	0	0	1032	0	232	0	0	557	153	0	0	43	0	0	0	0	0	0	0	0	0	0	0	0	GS|100.0|AB580886|NA;k:Fungi,p:Ascomycota,c:Sordariomycetes	-	-	-	-
OTU191	429	0	0	10	1016	0	0	203	0	0	0	0	0	0	0	0	0	0	0	0	0	0	1004	0	209	0	0	0	0	0	0	13	0	0	0	0	0	0	0	0	0	0	0	0	SS|0.9100|UDB035425|SH1177760.08FU;k:Fungi,p:Ascomycota,c:Pezizomycetes,o:Pezizales,f:Pyronemataceae,g:Lasiobolidium	Lasiobolidium	13	Saprotroph	Dung Saprotroph-Undefined Saprotroph
OTU182	412	29	4	0	294	16	24	69	25	9	0	0	0	0	0	0	0	0	0	0	85	0	9	4	47	12	3	25	4	4	2	2	24	553	0	0	0	0	341	66	426	250	0	96	GSL|100.0|MH137759|SH1572792.08FU;k:Fungi,p:Ascomycota,c:Sordariomycetes,o:Hypocreales	Hypocreales	7	Saprotroph	Undefined Saprotroph
OTU215	41	9	2	0	569	48	141	240	8	5	0	0	0	0	0	0	0	0	0	0	0	0	1	0	1724	0	12	3	3	7	3	0	0	0	0	0	0	0	0	0	0	0	0	0	US|0.9380|None;k:Fungi,p:Basidiomycota,c:Agaricomycetes,o:Polyporales	-	-	-	-
OTU205	0	1518	120	0	0	0	0	0	0	0	0	0	0	0	0	0	0	0	0	0	0	0	0	953	2	0	0	0	0	0	210	0	0	0	0	0	0	0	0	0	0	0	0	0	GS|100.0|MG433218|NA;k:Fungi,p:Ascomycota,c:Pezizomycetes,o:Pezizales	-	-	-	-
OTU229	0	0	354	2	2	62	558	7	0	39	0	0	0	0	0	0	0	0	0	0	0	0	0	0	0	9	893	4	0	291	525	10	0	0	0	0	0	0	0	0	0	0	0	0	US|0.9607|KF221825|NA;k:Fungi,p:Rozellomycota	-	-	-	-
OTU173	0	0	0	0	0	2541	50	27	0	27	0	0	0	0	0	0	0	0	0	0	0	0	0	0	0	101	0	3	0	0	0	0	0	0	0	0	0	0	0	0	0	0	0	0	GS|100.0|JX360578|NA;k:Fungi,p:Ascomycota,c:Sordariomycetes,o:Hypocreales	Hypocreales	7	Saprotroph	Undefined Saprotroph
OTU170	2438	0	0	1	0	0	0	3	0	0	0	0	0	0	0	0	0	0	0	0	0	0	0	0	0	0	0	0	0	0	0	0	0	0	282	0	0	0	0	0	0	0	0	0	US|0.9384|JF945981|NA;k:Fungi,p:Ascomycota,c:Sordariomycetes	-	-	-	-
OTU207	0	60	204	1	103	846	0	7	0	32	0	0	0	0	0	439	0	0	0	0	0	0	0	68	15	115	3	4	18	102	289	3	0	0	0	0	0	0	0	8	0	94	0	309	GSL|100.0|MH158553|SH1567966.08FU;k:Fungi,p:Ascomycota,c:Sordariomycetes,o:Hypocreales,f:Hypocreaceae,g:Trichoderma,s:Trichoderma atroviride	Trichoderma atroviride	20	Symbiotroph	Endophyte
OTU245	0	0	54	0	0	9	0	0	0	31	0	0	0	0	0	0	0	0	0	0	0	0	0	23	0	530	489	0	0	1428	140	5	0	0	0	0	0	0	0	0	0	0	0	1	US|0.9320|MH166851|NA;k:Fungi,p:Basidiomycota,c:Tremellomycetes,o:Tremellales	Tremellales	7	Pathotroph-Saprotroph-Symbiotroph	Fungal Parasite-Undefined Saprotroph
OTU168	0	0	0	0	2551	35	26	56	0	0	0	0	0	0	0	0	0	0	0	0	0	0	0	0	20	0	7	0	0	4	0	0	0	0	0	0	0	0	0	0	0	0	0	0	GS|100.0|LC205067|NA;k:Fungi,p:Ascomycota,c:Leotiomycetes,o:Helotiales,f:Helotiaceae	Helotiaceae	9	Saprotroph-Symbiotroph	Ectomycorrhizal-Fungal Parasite-Plant Pathogen-Wood Saprotroph
OTU185	1803	16	0	0	518	40	90	25	19	0	0	0	0	0	0	0	0	0	0	0	0	0	9	2	5	2	3	3	2	22	2	6	0	0	0	0	0	0	0	0	0	106	0	0	GSL|100.0|KM056326|SH1646321.08FU;k:Fungi,p:Ascomycota,c:Dothideomycetes,o:Pleosporales,f:Phaeosphaeriaceae	Phaeosphaeriaceae	9	Pathotroph-Saprotroph	Fungal Parasite-Plant Pathogen-Plant Saprotroph
OTU262	0	0	0	0	2621	0	0	15	0	0	0	0	0	0	0	0	0	0	0	0	0	0	5	0	0	0	3	0	0	0	0	0	0	0	0	0	0	0	0	0	0	0	0	0	GS|99.6|KC176282|SH1574436.08FU;k:Fungi,p:Basidiomycota,c:Agaricomycetes,o:Agaricales,f:Entolomataceae,g:Clitopilus,s:Clitopilus scyphoides	Clitopilus	13	Saprotroph	Undefined Saprotroph
OTU192	0	0	0	0	0	0	0	0	0	0	0	0	0	1398	0	0	242	0	0	0	0	0	0	0	3	0	0	0	0	0	0	0	0	0	79	0	0	911	0	0	0	0	0	0	GS|100.0|EF159465|SH1143291.08FU;k:Fungi,p:Ascomycota,c:Sordariomycetes,o:Microascales	-	-	-	-
OTU198	273	0	1	90	578	22	240	267	23	0	0	0	0	0	0	0	0	0	0	0	0	0	28	0	14	0	5	2	899	0	2	163	0	0	0	0	0	0	0	0	0	0	0	0	GS|99.1|JX335378|NA;k:Fungi,p:Basidiomycota,c:Tremellomycetes,o:Tremellales	Tremellales	7	Pathotroph-Saprotroph-Symbiotroph	Fungal Parasite-Undefined Saprotroph
OTU199	504	142	8	5	92	333	510	163	34	64	0	0	0	0	0	0	0	0	0	0	0	208	50	9	120	15	130	38	116	5	9	11	0	0	0	0	0	0	0	7	0	0	0	0	GSL|100.0|MH178708|SH1526408.08FU;k:Fungi,p:Ascomycota,c:Dothideomycetes,o:Pleosporales,f:Pleosporaceae,g:Curvularia,s:Curvularia trifolii	Curvularia	13	Pathotroph	Plant Pathogen
OTU186	210	0	0	0	63	0	0	107	0	0	0	0	0	0	0	0	0	0	0	0	0	0	1017	0	913	0	0	213	48	0	0	0	0	0	0	0	1	0	0	0	0	0	0	0	US|0.9110|MF971268|SH1235760.08FU;k:Fungi,p:Basidiomycota,c:Tremellomycetes,o:Tremellales	Tremellales	7	Pathotroph-Saprotroph-Symbiotroph	Fungal Parasite-Undefined Saprotroph
OTU179	385	43	0	0	484	49	166	254	19	13	0	0	0	0	0	0	1157	0	0	0	0	0	0	0	0	0	0	0	0	0	0	0	0	0	0	0	0	0	0	0	0	0	0	0	GSL|100.0|KJ380909|SH1158126.08FU;k:Fungi,p:Ascomycota,c:Dothideomycetes,o:Pleosporales,f:Pleosporaceae,g:Exserohilum,s:Exserohilum turcicum	Exserohilum	13	Pathotroph	Plant Pathogen
OTU219	194	0	77	17	24	0	15	92	0	0	0	0	0	0	0	0	0	0	0	0	0	0	141	0	1452	53	178	46	3	2	115	24	0	0	0	0	0	68	0	0	0	0	0	0	US|0.9110|KU000406|NA;k:Fungi,p:Ascomycota,c:Eurotiomycetes,o:Eurotiales	Eurotiales	7	Saprotroph	Undefined Saprotroph
OTU325	287	14	20	0	578	228	6	421	13	367	0	0	0	0	0	0	0	0	0	0	0	0	6	0	14	2	20	110	12	72	12	0	0	0	0	0	0	0	0	0	0	319	0	0	GS|100.0|KF800534|SH1646254.08FU;k:Fungi,p:Ascomycota,c:Dothideomycetes,o:Pleosporales	-	-	-	-
OTU181	0	0	0	0	0	0	0	0	0	0	0	0	0	0	0	0	0	0	0	0	2186	0	0	0	0	0	0	0	0	0	0	0	0	0	0	42	0	0	0	0	0	0	0	233	GS|99.5|KX586149|SH1234524.08FU;k:Fungi,p:Ascomycota,c:Sordariomycetes,o:Sordariales	-	-	-	-
OTU239	200	45	0	0	547	8	8	562	9	0	0	0	0	0	1039	0	0	0	0	0	0	0	1	0	3	5	0	0	0	10	0	0	0	0	0	0	0	0	0	0	0	0	0	0	GS|100.0|FJ265754|NA;k:Fungi,p:Ascomycota,c:Eurotiomycetes,o:Chaetothyriales,f:Herpotrichiellaceae,g:Coniosporium	Coniosporium	13	Pathotroph-Saprotroph	Animal Pathogen-Plant Pathogen-Undefined Saprotroph
OTU197	167	62	0	0	332	52	1748	8	0	38	0	0	0	0	0	0	0	0	0	0	0	0	6	0	0	0	0	7	0	0	0	0	0	0	0	0	0	0	0	0	0	0	0	0	GS|97.5|KF221573|NA;k:Fungi,p:Ascomycota,c:Sordariomycetes	-	-	-	-
OTU195	0	0	0	0	0	0	0	0	0	0	0	0	0	0	0	0	0	0	0	0	0	2384	0	0	0	0	0	0	0	0	0	0	0	0	0	0	0	0	0	0	0	0	0	0	SS|0.8700|JF945493|NA;k:Fungi,p:Basidiomycota,c:Agaricomycetes,o:Polyporales,f:Meruliaceae,g:Phlebia,s:Phlebia lilascens	Phlebia	13	Saprotroph	Wood Saprotroph
OTU194	0	5	0	0	0	0	0	4	0	0	0	0	1030	0	0	0	0	0	0	0	1051	0	0	0	0	0	0	0	0	0	0	0	0	0	0	0	0	0	0	0	0	0	0	282	GS|97.3|KY931802|SH1507943.08FU;k:Fungi,p:Ascomycota,c:Sordariomycetes,o:Sordariales,f:Helminthosphaeriaceae,g:Spadicoides	Spadicoides	13	Saprotroph	Undefined Saprotroph
OTU224	11	58	714	0	58	131	32	41	0	45	0	0	0	0	0	0	0	0	0	0	0	0	11	14	10	12	43	6	0	50	1112	4	0	0	0	0	0	0	0	0	0	0	0	10	GSL|100.0|MH185806|SH1525996.08FU;k:Fungi,p:Ascomycota,c:Eurotiomycetes,o:Eurotiales,f:Aspergillaceae	Eurotiales	7	Saprotroph	Undefined Saprotroph
OTU201	0	104	222	2	12	372	270	3	0	51	0	0	0	0	0	0	0	0	0	0	0	0	0	234	22	205	355	2	5	141	314	2	0	0	0	0	0	0	0	0	0	0	0	0	GS|100.0|AY245632|SH1513361.08FU;k:Fungi,p:Ascomycota,c:Sordariomycetes,o:Hypocreales,f:Cordycipitaceae,g:Cordyceps,s:Cordyceps memorabilis	Cordyceps	13	Pathotroph-Symbiotroph	Animal Pathogen-Clavicipitaceous Endophyte-Fungal Parasite
OTU200	945	0	0	109	9	0	4	0	0	0	0	0	0	0	0	0	0	0	0	0	0	0	935	0	0	0	10	4	0	0	0	171	0	0	0	0	93	0	0	0	0	0	0	0	GS|100.0|KP276568|SH1554164.08FU;k:Fungi,p:Ascomycota,c:Sordariomycetes,o:Microascales	-	-	-	-
OTU231	0	0	0	0	0	0	0	3	0	0	0	0	0	0	0	0	0	0	0	0	0	0	14	0	383	0	0	11	0	0	0	6	0	0	0	0	0	1043	811	0	0	0	0	0	GS|100.0|AY941320|SH1645102.08FU;k:Fungi,p:Ascomycota,c:Sordariomycetes,o:Coniochaetales,f:Coniochaetaceae,g:Coniochaeta,s:Coniochaeta hoffmannii	Coniochaeta	13	Pathotroph-Saprotroph-Symbiotroph	Animal Pathogen-Dung Saprotroph-Endophyte-Lichen Parasite-Plant Pathogen-Undefined Saprotroph
OTU196	49	7	1	0	1825	0	19	236	14	6	0	0	0	0	0	0	0	0	0	0	0	0	0	0	0	1	0	12	0	2	8	2	0	0	0	0	0	0	0	70	0	0	0	0	SS|0.9400|JN904969|NA;k:Fungi,p:Ascomycota,c:Orbiliomycetes,o:Orbiliales	-	-	-	-
OTU203	0	0	0	0	0	0	0	2220	0	0	0	0	0	0	0	0	0	0	0	0	0	0	0	0	0	0	0	0	0	0	0	0	0	0	0	0	0	0	0	0	0	0	0	0	SS|0.8900|LT611204|NA;k:Fungi,p:Ascomycota,c:Sordariomycetes,o:Savoryellales,f:Savoryellaceae,g:Ascotaiwania,s:Ascotaiwania sawadae	Ascotaiwania	13	Saprotroph	Wood Saprotroph
OTU190	2011	0	0	0	0	0	0	0	0	0	3	0	184	0	0	0	0	0	0	0	0	0	0	0	0	0	0	0	0	0	0	0	0	0	0	0	0	0	0	0	0	0	0	0	GS|99.5|KM104107|SH1236856.08FU;k:Fungi,p:Ascomycota,c:Dothideomycetes,o:Capnodiales	-	-	-	-
OTU256	0	114	4	0	7	1619	137	5	0	155	0	0	0	0	0	0	0	0	0	0	0	0	3	30	3	94	7	4	3	4	0	0	0	0	0	0	0	0	0	0	0	0	0	0	GSL|100.0|MG594507|NA;k:Fungi,p:Ascomycota,c:Sordariomycetes,o:Hypocreales,f:Nectriaceae,g:Fusarium	Fusarium	13	Pathotroph-Saprotroph-Symbiotroph	Animal Pathogen-Endophyte-Lichen Parasite-Plant Pathogen-Soil Saprotroph-Wood Saprotroph
OTU261	0	0	0	0	0	0	0	0	0	0	0	0	0	0	771	0	0	0	73	0	0	0	0	0	0	0	0	0	0	0	0	0	0	0	0	0	0	0	1331	0	0	0	0	0	US|0.9034|HQ611311|SH1237313.08FU;k:Fungi,p:Ascomycota,c:Sordariomycetes,o:Hypocreales	Hypocreales	7	Saprotroph	Undefined Saprotroph
OTU208	239	7	0	0	789	150	867	44	5	52	0	0	0	0	0	0	0	0	0	0	0	0	0	0	0	0	0	0	0	0	0	0	0	0	0	0	0	0	0	0	0	0	0	0	US|0.9138|None;k:Stramenopila,p:Oomycota,c:Oomycetes,o:Peronosporales	-	-	-	-
OTU1341	1200	0	0	0	0	0	182	0	0	0	0	0	0	0	0	0	0	0	0	0	0	0	439	0	0	0	319	0	0	0	0	0	0	0	0	0	0	0	0	0	0	0	0	0	GS|97.2|JX042835|SH1615638.08FU;k:Fungi,p:Ascomycota,c:Sordariomycetes,o:Sordariales,f:Lasiosphaeriaceae,g:Podospora	Podospora	13	Saprotroph-Symbiotroph	Dung Saprotroph-Endophyte-Litter Saprotroph-Undefined Saprotroph
OTU271	475	1282	0	0	10	5	0	0	0	0	0	0	0	0	0	346	10	0	0	0	0	0	1	0	0	0	0	0	0	0	0	0	0	0	0	0	0	0	0	0	0	0	0	0	US|0.9025|MH239172|NA;k:Fungi,p:Ascomycota,c:Saccharomycetes,o:Saccharomycetales	Saccharomycetales	7	Saprotroph	Undefined Saprotroph
OTU214	0	144	75	0	31	9	28	11	0	117	0	0	0	0	0	0	0	0	0	0	0	0	11	10	6	7	390	8	0	1131	92	0	0	0	0	0	0	0	0	0	0	0	30	0	GSL|100.0|MG208172|SH1560799.08FU;k:Fungi,p:Ascomycota,c:Dothideomycetes,o:Pleosporales	-	-	-	-
OTU306	3	0	0	0	0	0	0	13	0	0	0	0	0	0	574	0	0	0	0	0	0	0	4	0	0	0	0	0	0	0	0	0	0	1373	0	0	0	46	0	0	0	0	0	69	US|0.9138|None;k:Fungi,p:Ascomycota,c:Sordariomycetes,o:Hypocreales	Hypocreales	7	Saprotroph	Undefined Saprotroph
OTU281	0	0	0	11	243	0	0	0	0	0	0	0	0	0	0	0	0	0	0	0	0	0	0	0	1778	0	0	0	0	0	0	21	0	0	0	0	0	0	0	0	0	0	0	0	US|0.8882|None;k:Fungi,p:Basidiomycota,c:Agaricomycetes,o:Polyporales	-	-	-	-
OTU270	0	0	0	28	15	0	0	273	8	0	0	0	0	0	0	0	0	0	0	0	0	0	0	0	998	0	0	3	702	0	0	18	0	0	0	0	0	0	0	0	0	0	0	0	GS|100.0|MG417358|NA;k:Fungi,p:Chytridiomycota,c:Rhizophlyctidomycetes,o:Rhizophlyctidales,f:Rhizophlyctidaceae,g:Rhizophlyctis	Rhizophlyctis	13	Saprotroph	Undefined Saprotroph
OTU217	0	0	0	0	0	0	0	0	0	0	0	0	0	0	0	0	0	0	0	0	0	0	0	0	0	0	0	0	0	0	0	2	1797	130	111	0	0	0	0	0	0	0	0	0	SS|0.9400|AF444506|SH1522427.08FU;k:Fungi,p:Basidiomycota,c:Microbotryomycetes,g:Colacogloea,s:Colacogloea philyla	Colacogloea	13	Pathotroph	Fungal Parasite
OTU232	0	0	0	0	2	0	0	0	0	0	0	0	0	0	0	0	0	0	0	0	2036	0	0	0	0	0	0	0	0	0	0	0	0	0	0	0	0	0	0	0	0	0	0	0	GS|99.3|GQ893024|SH1236510.08FU;k:Fungi,p:Basidiomycota,c:Agaricomycetes,o:Agaricales,f:Crepidotaceae,g:Simocybe,s:Simocybe sumptuosa	Simocybe	13	Saprotroph	Wood Saprotroph
OTU206	335	0	0	0	0	0	0	0	0	0	0	0	1686	0	0	0	0	0	0	0	0	0	0	0	0	0	0	0	0	0	0	0	0	0	0	0	0	0	0	0	0	0	0	0	GS|97.8|JN904929|NA;k:Fungi,p:Ascomycota,c:Sordariomycetes,o:Hypocreales	Hypocreales	7	Saprotroph	Undefined Saprotroph
OTU213	27	0	0	0	0	0	429	0	0	0	0	0	0	0	0	0	0	0	0	0	0	0	0	0	1	0	874	0	0	1	1	0	0	0	1	0	1	0	0	0	0	0	670	0	GS|100.0|KY821696|NA;k:Fungi,p:Ascomycota,c:Sordariomycetes,o:Hypocreales	Hypocreales	7	Saprotroph	Undefined Saprotroph
OTU275	12	0	1	60	0	0	0	91	30	0	0	0	0	2	0	0	0	0	13	0	9	0	20	0	12	0	0	97	423	3	1	78	0	16	0	0	0	182	32	653	0	0	0	270	US|0.9090|JQ759656|NA;k:Fungi,p:Ascomycota,c:Sordariomycetes,o:Hypocreales	Hypocreales	7	Saprotroph	Undefined Saprotroph
OTU211	538	32	6	5	597	37	104	80	20	16	0	0	327	0	0	0	0	0	0	0	0	0	23	0	4	2	0	161	3	0	21	10	0	0	0	0	0	0	0	7	0	0	0	0	GS|97.8|KF274369|NA;k:Fungi,p:Ascomycota,c:Sordariomycetes	-	-	-	-
OTU500	0	155	11	0	6	561	315	4	0	377	0	0	0	0	0	0	0	0	0	0	0	0	0	87	0	100	152	0	0	91	17	0	0	0	0	0	0	0	0	0	26	47	38	0	SS|0.8100|MF965943|NA;k:Fungi,p:Ascomycota,c:Dothideomycetes,o:Venturiales,f:Sympoventuriaceae,g:Ochroconis	Sympoventuriaceae	9	Saprotroph	Undefined Saprotroph
OTU267	87	51	1	2	1570	26	27	65	20	24	0	0	0	0	0	0	0	0	0	0	0	0	49	2	7	2	2	14	22	2	1	2	0	0	0	0	0	0	0	0	0	0	0	0	GS|100.0|EF419996|SH1552780.08FU;k:Fungi,p:Ascomycota,c:Dothideomycetes,o:Pleosporales,f:Teichosporaceae	Teichosporaceae	9	Saprotroph	Undefined Saprotroph
OTU223	0	0	0	0	0	0	0	0	0	0	0	0	0	0	0	0	0	0	0	0	0	0	0	0	0	0	0	0	0	0	0	0	0	0	0	1962	0	0	0	0	0	0	0	0	US|0.9145|JF945493|NA;k:Fungi,p:Basidiomycota,c:Tremellomycetes,o:Tremellales	Tremellales	7	Pathotroph-Saprotroph-Symbiotroph	Fungal Parasite-Undefined Saprotroph
OTU212	0	0	0	1	0	0	0	0	0	0	0	0	0	0	0	0	0	0	0	0	0	1909	0	0	0	0	0	0	0	0	0	0	0	0	0	0	0	0	0	0	0	0	0	0	SS|0.9500|UDB038265|SH1241723.08FU;k:Fungi,p:Basidiomycota,c:Agaricomycetes,o:Polyporales,f:Meruliaceae,g:Phlebia,s:Phlebia lilascens	Phlebia	13	Saprotroph	Wood Saprotroph
OTU294	56	16	41	10	574	11	213	29	10	7	0	0	0	0	0	0	0	0	0	0	0	0	60	0	530	4	93	36	107	3	96	3	0	0	0	0	0	1	0	0	0	0	0	0	US|0.8882|None;k:Stramenopila,p:Oomycota,c:Oomycetes,o:Peronosporales	-	-	-	-
OTU220	9	41	8	27	11	9	227	13	0	46	0	0	0	0	0	0	0	0	0	0	0	0	54	56	839	2	135	241	42	75	9	46	0	0	0	0	0	0	0	0	0	0	0	0	GSL|100.0|MH201159|SH1526400.08FU;k:Fungi,p:Ascomycota,c:Dothideomycetes,o:Pleosporales,f:Pleosporaceae,g:Curvularia	Curvularia	13	Pathotroph	Plant Pathogen
OTU307	0	0	0	68	0	0	0	0	156	0	0	0	0	0	0	0	0	0	0	0	0	0	0	0	0	0	0	0	1548	0	0	110	0	0	1	0	0	0	0	0	0	0	0	0	SS|0.8900|None;k:Fungi,p:Chytridiomycota,c:Spizellomycetes,o:Spizellomycetales	-	-	-	-
OTU3376	0	3	1	0	3	0	0	0	0	0	0	0	1858	0	0	0	0	0	0	0	0	0	0	0	0	0	0	0	0	0	0	0	0	0	0	0	0	0	0	0	0	0	0	0	GS|98.6|DQ979737|SH1515062.08FU;k:Fungi,p:Ascomycota,c:Dothideomycetes,o:Dothideales,f:Dothioraceae,g:Perusta	-	-	-	-
OTU2530	0	0	0	0	0	0	0	0	0	0	0	0	0	0	0	0	0	0	0	0	0	0	0	0	0	0	0	0	1806	0	0	6	0	0	1	0	0	0	0	34	0	0	0	0	US|0.9045|KC841950|NA;k:Fungi,p:Ascomycota,c:Sordariomycetes,o:Microascales	-	-	-	-
OTU330	5	0	38	0	0	0	0	15	0	788	0	0	0	0	0	0	0	0	0	0	196	0	0	0	16	0	0	3	0	517	69	0	0	0	0	0	0	0	0	0	0	0	0	199	GS|100.0|KT695338|SH1545794.08FU;k:Fungi,p:Basidiomycota,c:Agaricomycetes,o:Agaricales,f:Pluteaceae,g:Pluteus,s:Pluteus longistriatus	Pluteus	13	Pathotroph-Saprotroph	Bryophyte Parasite-Litter Saprotroph-Wood Saprotroph
OTU251	0	83	100	2	17	17	25	0	0	11	0	0	0	0	0	0	0	0	0	0	0	0	7	142	30	2	63	2	0	29	134	2	231	69	0	862	0	0	0	0	0	0	0	0	GSL|100.0|KC157750|SH1162942.08FU;k:Fungi,p:Ascomycota,c:Eurotiomycetes,o:Eurotiales,f:Thermoascaceae,g:Byssochlamys	Byssochlamys	13	Saprotroph	Undefined Saprotroph
OTU2789	0	0	0	0	0	0	0	0	0	0	0	0	0	0	0	0	0	0	0	0	0	0	3	0	8	0	0	9	16	0	1	7	0	404	78	90	47	63	284	307	102	73	273	61	GS|97.9|JQ759654|NA;k:Fungi,p:Ascomycota,c:Sordariomycetes,o:Coniochaetales,f:Coniochaetaceae,g:Coniochaeta	Coniochaeta	13	Pathotroph-Saprotroph-Symbiotroph	Animal Pathogen-Dung Saprotroph-Endophyte-Lichen Parasite-Plant Pathogen-Undefined Saprotroph
OTU329	0	0	0	0	0	0	0	0	6	0	0	0	985	0	0	809	0	0	0	0	0	0	0	0	0	0	0	0	0	0	0	0	0	0	0	0	0	0	0	0	0	0	0	8	GS|100.0|MG434255|NA;k:Fungi,p:Glomeromycota,c:Glomeromycetes,o:Diversisporales	Diversisporales	7	Symbiotroph	Arbuscular Mycorrhizal
OTU242	11	17	10	35	96	79	74	16	6	0	0	0	0	0	0	0	0	0	0	0	0	0	25	68	987	90	32	45	132	20	11	40	0	0	0	0	0	0	0	0	0	0	0	0	GS|100.0|HM101095|SH1526407.08FU;k:Fungi,p:Ascomycota,c:Dothideomycetes,o:Pleosporales,f:Pleosporaceae,g:Curvularia,s:Curvularia inaequalis	Curvularia	13	Pathotroph	Plant Pathogen
OTU230	10	0	0	0	1759	0	4	0	0	0	0	0	0	0	0	0	0	0	0	0	0	0	0	0	0	0	0	0	0	0	0	0	0	0	0	0	0	0	0	0	0	0	0	0	GS|99.6|EF419900|SH1177630.08FU;k:Fungi,p:Ascomycota,c:Sordariomycetes,o:Xylariales,f:Amphisphaeriaceae	Amphisphaeriaceae	9	Saprotroph	Undefined Saprotroph
OTU226	484	15	0	4	21	3	0	17	0	0	0	0	0	0	0	0	0	0	0	0	0	0	255	9	295	5	25	33	163	22	6	13	126	102	0	173	0	0	0	0	0	0	0	0	GS|100.0|GQ510901|NA;k:Fungi,p:Ascomycota,c:Dothideomycetes,o:Pleosporales	-	-	-	-
OTU312	302	13	0	0	35	19	1319	40	4	3	0	0	0	0	0	0	0	0	0	0	0	0	0	0	0	0	0	0	0	0	0	0	0	0	0	0	0	0	0	0	0	0	0	0	GS|99.5|GQ525983|NA;k:Fungi,p:Ascomycota,c:Dothideomycetes,o:Capnodiales,f:Mycosphaerellaceae,g:Mycosphaerella,s:Mycosphaerella flageoletiana	Mycosphaerella	13	Pathotroph	Plant Pathogen
OTU362	0	0	193	40	0	0	0	102	10	68	0	0	0	0	0	0	0	0	0	0	2	0	7	0	23	0	0	49	17	774	307	45	0	0	0	0	0	0	0	0	0	0	0	98	GSL|100.0|KM279964|NA;k:Fungi,p:Ascomycota,c:Sordariomycetes,o:Sordariales,f:Sordariaceae	Sordariaceae	9	Saprotroph	Dung Saprotroph-Plant Saprotroph
OTU289	56	66	0	0	1313	71	26	53	20	10	0	0	0	0	0	0	0	0	0	0	0	0	4	0	2	0	7	8	0	0	0	1	0	0	0	97	0	0	0	0	0	0	0	0	GS|99.0|GU570527|SH1641282.08FU;k:Fungi,p:Ascomycota,c:Dothideomycetes,o:Capnodiales,f:Teratosphaeriaceae,g:Devriesia,s:Devriesia pseudoamericana	Devriesia	13	Pathotroph	Plant Pathogen
OTU291	207	0	21	5	2	0	36	38	0	0	0	0	170	0	0	518	0	137	0	0	0	0	65	103	145	15	169	2	0	27	54	4	0	0	0	0	0	0	0	0	0	0	0	0	GS|97.8|MG418233|NA;k:Fungi,p:Basidiomycota,c:Tremellomycetes,o:Tremellales	Tremellales	7	Pathotroph-Saprotroph-Symbiotroph	Fungal Parasite-Undefined Saprotroph
OTU235	0	0	0	0	0	0	0	0	0	0	0	0	0	0	0	0	0	0	0	0	0	0	0	0	0	0	0	0	0	0	0	0	162	1552	0	0	0	0	0	0	0	0	0	0	GS|98.5|KY061160|SH1545894.08FU;k:Fungi,p:Ascomycota,c:Leotiomycetes,o:Helotiales,g:Cadophora	Cadophora	13	Symbiotroph	Endophyte
OTU296	0	0	0	0	0	0	0	0	0	0	0	0	0	0	1548	0	0	0	0	0	0	0	0	0	0	0	0	0	0	0	0	0	0	0	0	0	0	0	0	0	0	0	0	162	GS|98.8|AF050249|SH1556905.08FU;k:Fungi,p:Ascomycota,c:Eurotiomycetes,o:Chaetothyriales,f:Herpotrichiellaceae,g:Capronia,s:Capronia munkii	Capronia	13	Symbiotroph	Endophyte
OTU222	0	0	0	0	0	0	0	0	0	0	0	0	0	0	0	0	0	0	0	0	0	0	0	0	0	0	0	0	0	0	0	0	0	1163	0	540	0	0	0	0	3	0	0	0	US|0.9025|None;k:Fungi,p:Basidiomycota,c:Tremellomycetes,o:Tremellales	Tremellales	7	Pathotroph-Saprotroph-Symbiotroph	Fungal Parasite-Undefined Saprotroph
OTU373	0	0	0	0	122	81	0	7	0	0	0	0	0	0	0	0	0	0	0	0	0	0	1	14	81	5	0	0	0	0	0	0	0	0	34	0	0	8	0	43	0	1128	132	29	GS|100.0|FJ884096|SH1645096.08FU;k:Fungi,p:Ascomycota,c:Sordariomycetes,o:Sordariales,f:Lasiosphaeriaceae,g:Fimetariella,s:Fimetariella rabenhorstii	Fimetariella	13	Saprotroph	Undefined Saprotroph
OTU1448	0	650	9	0	0	0	0	0	0	4	0	0	626	0	0	0	0	0	0	0	0	0	0	341	0	0	0	0	0	8	15	0	0	0	0	0	0	0	0	0	0	0	0	0	SS|1.0000|MH655472|NA;k:Fungi,p:Mortierellomycota,c:Mortierellomycetes,o:Mortierellales,f:Mortierellaceae,g:Mortierella	Mortierellaceae	9	Saprotroph-Symbiotroph	Endophyte-Litter Saprotroph-Soil Saprotroph-Undefined Saprotroph
OTU225	0	0	0	0	0	0	0	0	0	0	0	0	0	0	0	0	0	0	0	0	1628	0	0	0	0	0	0	0	0	0	0	0	0	0	0	0	0	0	0	0	0	0	0	0	US|0.9090|HM015722|NA;k:Fungi,p:Ascomycota,c:Sordariomycetes,o:Microascales	-	-	-	-
OTU386	251	8	0	0	1019	17	14	112	9	17	0	0	0	0	0	0	0	0	0	0	0	0	44	0	44	2	55	20	8	4	0	1	0	0	0	0	0	0	0	0	0	0	0	0	GS|98.2|FJ761944|NA;k:Fungi,p:Ascomycota,c:Eurotiomycetes,o:Chaetothyriales,f:Herpotrichiellaceae,g:Rhinocladiella	Rhinocladiella	13	Saprotroph	Undefined Saprotroph-Wood Saprotroph
OTU297	1114	9	0	1	324	3	0	138	0	8	0	0	0	0	0	0	0	0	0	0	0	0	0	0	0	0	0	0	23	0	0	2	0	0	0	0	0	0	0	0	0	0	0	0	US|0.9207|MG433857|NA;k:Fungi,p:Basidiomycota,c:Pucciniomycetes,o:Pucciniales	-	-	-	-
OTU402	95	39	7	13	42	76	347	33	0	101	0	0	0	740	0	0	0	0	0	0	0	0	15	0	52	3	0	26	0	9	4	17	0	0	0	0	0	0	0	0	0	0	0	0	US|0.8882|MG418448|NA;k:Fungi,p:Basidiomycota,c:Agaricomycetes,o:Agaricales	-	-	-	-
OTU268	77	10	21	32	0	0	337	0	17	34	0	0	0	0	0	0	0	0	0	0	0	0	110	8	0	0	305	29	456	7	24	42	0	0	0	0	0	0	0	0	0	0	89	0	GS|98.8|KF222006|NA;k:Fungi,p:Ascomycota,c:Sordariomycetes	-	-	-	-
OTU248	252	105	0	0	996	30	47	45	26	4	0	0	0	0	0	0	0	0	0	0	0	0	32	3	4	0	5	0	40	6	0	0	0	0	0	0	0	0	0	0	0	0	0	0	GS|100.0|FJ372389|SH1559713.08FU;k:Fungi,p:Ascomycota,c:Dothideomycetes,o:Pleosporales,f:Lophiostomataceae,g:Lophiostoma	Lophiostoma	13	Saprotroph	Undefined Saprotroph
OTU639	404	59	0	3	142	28	57	59	25	15	0	0	0	0	0	0	0	0	0	0	0	149	26	4	33	11	32	34	33	17	0	3	0	0	453	0	0	0	0	0	0	0	0	0	GS|98.9|FR682370|SH1521449.08FU;k:Fungi,p:Ascomycota,c:Dothideomycetes,o:Capnodiales,g:Hispidoconidioma,s:Hispidoconidioma alpinum	-	-	-	-
OTU287	144	27	0	0	1310	4	0	83	0	0	0	0	0	0	0	0	0	0	0	0	0	0	0	3	1	0	2	5	0	0	0	0	0	0	0	0	0	0	0	0	0	0	0	0	GDL|98.5|MG417705|NA;	-	-	-	-
OTU266	5	0	3	0	0	0	0	4	0	0	0	0	0	0	0	0	951	0	0	0	0	0	0	2	0	0	0	2	0	0	2	0	99	2	415	78	2	1	0	0	0	0	0	0	GS|98.0|KP991982|NA;k:Fungi,p:Ascomycota,c:Eurotiomycetes,o:Chaetothyriales,f:Herpotrichiellaceae,g:Exophiala	Exophiala	13	Pathotroph-Saprotroph	Animal Pathogen-Undefined Saprotroph
OTU234	0	0	0	1	73	0	0	16	0	0	0	0	0	0	1468	0	0	0	0	0	0	0	0	0	0	0	0	0	0	0	0	0	0	0	0	0	0	0	0	0	0	0	0	0	GS|97.4|MF530925|NA;k:Fungi,p:Ascomycota,c:Dothideomycetes,o:Pleosporales,f:Phaeosphaeriaceae,g:Muriphaeosphaeria	Phaeosphaeriaceae	9	Pathotroph-Saprotroph	Fungal Parasite-Plant Pathogen-Plant Saprotroph
OTU1736	152	0	0	0	0	0	0	0	0	0	0	0	0	0	0	0	0	0	0	0	0	0	0	0	0	0	0	4	0	0	0	0	0	0	0	1386	0	0	0	10	0	0	0	0	GS|97.0|KX147573|SH1529595.08FU;k:Fungi,p:Ascomycota,c:Eurotiomycetes,o:Chaetothyriales,f:Herpotrichiellaceae,g:Exophiala,s:Exophiala bergeri	Exophiala	13	Pathotroph-Saprotroph	Animal Pathogen-Undefined Saprotroph
OTU233	0	0	0	0	373	0	0	0	0	0	0	0	1139	0	0	0	0	0	0	0	0	0	0	0	0	0	0	0	0	0	0	0	0	0	0	0	0	0	0	0	0	0	0	0	GS|97.5|JF945129|NA;k:Fungi,p:Ascomycota,g:Dwayalomella,s:Dwayalomella vaccinii	-	-	-	-
OTU282	4	171	44	2	32	40	445	20	8	172	0	0	0	0	0	0	0	0	0	0	0	0	15	53	87	8	210	10	37	71	73	6	0	0	0	0	0	0	0	0	0	0	0	0	GSL|100.0|MF039289|SH1529987.08FU;k:Fungi,p:Ascomycota,c:Eurotiomycetes,o:Eurotiales,f:Aspergillaceae,g:Penicillium	Eurotiales	7	Saprotroph	Undefined Saprotroph
OTU237	673	63	0	3	0	31	428	4	0	146	0	0	0	0	0	0	0	0	0	0	0	0	22	0	124	0	0	0	0	0	0	7	0	0	0	0	0	0	0	0	0	0	0	0	GS|99.3|LT611584|NA;k:Fungi,p:Ascomycota,c:Sordariomycetes,o:Hypocreales	Hypocreales	7	Saprotroph	Undefined Saprotroph
OTU254	0	0	0	0	0	0	0	0	0	0	0	0	955	0	0	0	0	2	0	269	244	0	0	0	0	0	0	0	0	0	0	0	0	0	0	0	0	0	0	27	0	0	0	0	SS|1.0000|KY853465|SH1144352.08FU;k:Fungi,p:Ascomycota,c:Sordariomycetes,o:Xenospadicoidales,f:Xenospadicoidaceae,g:Pseudodiplococcium,s:Pseudodiplococcium ibericum	-	-	-	-
OTU247	0	0	0	0	0	0	0	0	0	0	0	0	0	0	0	0	0	0	0	0	0	0	0	0	0	0	0	0	0	0	0	0	0	0	1	0	0	1387	91	0	0	0	0	0	GS|100.0|FJ762759|NA;k:Fungi,p:Ascomycota,c:Dothideomycetes,o:Pleosporales	-	-	-	-
OTU252	376	18	0	0	219	58	20	147	9	36	0	0	0	0	0	0	0	0	0	0	0	0	3	132	416	26	0	15	0	0	0	0	0	0	0	0	0	0	0	0	0	0	0	0	GS|100.0|MG418525|NA;k:Fungi,p:Ascomycota,c:Sordariomycetes	-	-	-	-
OTU236	0	0	0	0	1441	0	0	0	0	0	0	0	0	0	0	0	0	0	0	0	0	0	0	0	0	0	0	0	0	0	0	0	0	0	0	0	0	0	0	0	0	0	0	0	GS|97.3|KY235270|SH1170537.08FU;k:Fungi,p:Ascomycota,c:Sordariomycetes,o:Hypocreales	Hypocreales	7	Saprotroph	Undefined Saprotroph
OTU387	0	31	1	0	578	15	183	145	0	50	0	0	0	0	0	0	0	0	0	0	0	0	35	47	244	0	23	14	0	62	2	0	0	0	0	0	0	0	0	0	0	0	0	0	US|0.9110|FN391371|SH1564074.08FU;k:Rhodoplantae,p:Rhodophyta,c:Florideophyceae,o:Gracilariales	-	-	-	-
OTU279	0	0	0	2	0	0	0	3	0	0	0	0	0	0	0	0	0	0	0	0	0	0	0	0	0	0	0	0	0	0	0	0	0	0	0	0	1283	0	0	0	0	92	47	0	GS|100.0|EU863525|SH1581102.08FU;k:Fungi,p:Ascomycota,c:Sordariomycetes,o:Togniniales,f:Togniniaceae,g:Phaeoacremonium,s:Phaeoacremonium hungaricum	Phaeoacremonium	13	Pathotroph	Plant Pathogen
OTU302	838	0	0	0	334	0	11	0	0	0	0	0	0	0	0	0	0	0	0	0	0	0	215	0	17	0	0	0	0	0	0	0	0	0	1	0	0	0	0	0	0	0	0	0	US|0.9138|None;k:Stramenopila,p:Oomycota,c:Oomycetes,o:Peronosporales	-	-	-	-
OTU340	228	16	8	0	478	24	65	78	0	4	0	0	0	0	0	0	0	0	0	0	0	0	15	5	455	0	5	5	8	10	11	0	0	0	0	0	0	0	0	0	0	0	0	0	US|0.9138|MG433857|NA;k:Stramenopila,p:Oomycota,c:Oomycetes,o:Peronosporales	-	-	-	-
OTU260	0	0	0	0	0	0	0	0	0	0	0	0	0	0	0	0	0	0	0	0	0	0	0	0	0	0	0	6	0	0	0	0	0	0	0	741	0	0	653	0	0	0	0	0	US|0.9145|MF965600|NA;k:Fungi,p:Basidiomycota,c:Tremellomycetes,o:Tremellales	Tremellales	7	Pathotroph-Saprotroph-Symbiotroph	Fungal Parasite-Undefined Saprotroph
OTU280	36	21	0	0	1169	19	15	54	12	5	0	0	0	0	0	0	0	0	0	0	0	0	31	0	0	1	0	4	9	9	0	0	0	0	0	0	0	0	0	0	0	0	0	0	GS|100.0|KP004468|SH1597914.08FU;k:Fungi,p:Ascomycota,c:Eurotiomycetes,o:Chaetothyriales,f:Trichomeriaceae,g:Trichomerium,s:Trichomerium dioscoreae	Trichomerium	13	Symbiotroph	Endophyte
OTU241	5	0	0	0	0	0	0	648	701	0	0	0	0	0	0	0	0	0	0	0	0	0	0	0	0	0	0	13	7	0	0	0	0	0	0	0	0	0	0	0	0	0	0	0	US|0.9438|LT610439|NA;k:Fungi,p:Ascomycota,c:Sordariomycetes	-	-	-	-
OTU246	511	0	1	4	0	0	0	11	0	0	0	0	0	0	16	0	516	0	48	0	0	0	0	0	0	0	0	0	0	2	0	6	74	0	0	163	0	0	0	3	0	0	0	18	GS|98.9|KF274466|SH1182335.08FU;k:Fungi,p:Basidiomycota,c:Microbotryomycetes,o:Sporidiobolales	-	-	-	-
OTU525	3	0	108	48	0	4	0	260	52	57	0	0	0	0	0	0	0	0	0	0	0	0	0	0	10	0	0	88	14	430	165	57	0	0	0	0	0	0	0	0	0	0	0	66	SS|0.9100|FJ217322|NA;k:Fungi,p:Ascomycota,c:Sordariomycetes,o:Sordariales,f:Sordariaceae,g:Sordaria,s:Sordaria fimicola	Sordaria	13	Saprotroph	Dung Saprotroph-Wood Saprotroph
OTU249	264	0	0	1	0	0	0	22	0	0	0	0	0	0	0	0	0	0	0	0	0	0	0	0	0	0	0	0	0	0	0	2	0	394	639	0	0	34	0	0	0	0	0	0	US|0.9119|KF274283|SH1150682.08FU;k:Fungi,p:Basidiomycota,c:Tremellomycetes,o:Tremellales	Tremellales	7	Pathotroph-Saprotroph-Symbiotroph	Fungal Parasite-Undefined Saprotroph
OTU240	0	16	0	0	0	0	0	0	0	0	0	0	1339	0	0	0	0	0	0	0	0	0	0	0	0	0	0	0	0	0	0	0	0	0	0	0	0	0	0	0	0	0	0	0	US|0.9138|None;k:Fungi,p:Ascomycota,c:Sordariomycetes,o:Microascales	-	-	-	-
OTU356	0	0	0	0	0	0	0	0	0	0	157	0	0	0	0	0	0	0	500	0	0	0	0	0	0	0	0	0	0	0	0	0	0	0	0	596	0	0	0	0	0	0	0	87	GS|100.0|DQ647463|SH1510270.08FU;k:Fungi,p:Basidiomycota,c:Agaricomycetes,o:Hymenochaetales,g:Peniophorella,s:Peniophorella praetermissa	Peniophorella	13	Saprotroph	Undefined Saprotroph
OTU253	0	0	0	0	0	0	0	0	0	0	0	0	0	0	0	0	0	0	0	0	0	0	5	0	12	0	0	0	0	0	0	0	0	250	0	0	0	0	0	0	825	242	0	0	SS|0.9900|GU174307|SH1189985.08FU;k:Fungi,p:Ascomycota,c:Archaeorhizomycetes,o:Archaeorhizomycetales,f:Archaeorhizomycetaceae,g:Archaeorhizomyces	Archaeorhizomyces	13	Saprotroph	Soil Saprotroph
OTU2334	0	21	181	0	0	28	0	0	0	166	0	0	0	0	0	0	0	0	0	0	0	0	1	50	1	6	0	0	0	582	292	2	0	0	0	0	0	0	0	0	0	0	0	0	US|0.9025|KR935693|NA;k:Fungi,p:Ascomycota,c:Sordariomycetes,o:Hypocreales	Hypocreales	7	Saprotroph	Undefined Saprotroph
OTU259	0	17	0	0	0	0	15	0	0	0	0	0	1294	0	0	0	0	0	0	0	0	0	0	0	0	0	0	0	0	0	0	0	0	0	0	0	0	0	0	0	0	0	0	0	US|0.9034|LT610002|NA;k:Fungi,p:Ascomycota,c:Sordariomycetes,o:Hypocreales	Hypocreales	7	Saprotroph	Undefined Saprotroph
OTU300	22	0	0	18	18	0	0	35	36	0	0	0	0	0	0	0	0	0	0	0	0	0	88	0	7	0	0	31	1045	0	0	25	0	0	0	0	0	0	0	0	0	0	0	0	GS|100.0|JX077048|NA;k:Fungi,p:Ascomycota,c:Leotiomycetes,o:Thelebolales,f:Pseudeurotiaceae,g:Pseudeurotium,s:Pseudeurotium desertorum	Pseudeurotium	13	Saprotroph	Undefined Saprotroph
OTU417	0	14	0	0	0	177	916	99	0	0	0	0	0	0	0	0	0	0	0	0	0	0	0	2	12	0	5	73	9	3	0	0	0	0	0	0	0	0	0	0	0	0	0	0	US|0.9110|None;k:Rhodoplantae,p:Rhodophyta,c:Florideophyceae,o:Gracilariales	-	-	-	-
OTU2803	0	0	0	0	0	0	0	0	0	0	0	0	0	0	0	0	0	0	0	0	0	0	0	0	8	0	0	5	12	0	0	4	0	294	51	58	31	45	199	227	72	49	222	32	SS|0.9100|MG905629|SH1645095.08FU;k:Fungi,p:Ascomycota,c:Sordariomycetes,o:Coniochaetales,f:Coniochaetaceae,g:Coniochaeta	Coniochaeta	13	Pathotroph-Saprotroph-Symbiotroph	Animal Pathogen-Dung Saprotroph-Endophyte-Lichen Parasite-Plant Pathogen-Undefined Saprotroph
OTU276	68	18	0	0	317	0	5	57	12	9	0	0	0	0	210	0	0	0	0	0	0	0	97	9	16	2	6	23	175	0	1	0	24	98	149	0	0	6	0	0	0	0	6	0	GSL|99.5|EU700369|SH1515064.08FU;k:Fungi,p:Ascomycota,c:Dothideomycetes,o:Dothideales,f:Dothideaceae,g:Rhizosphaera	Rhizosphaera	13	Pathotroph	Plant Pathogen
OTU255	0	0	0	0	0	0	0	0	0	191	0	0	0	0	0	0	0	0	0	0	1115	0	0	0	0	0	0	0	0	0	0	0	0	0	0	0	0	0	0	0	0	0	0	0	GS|100.0|LN836012|NA;k:Fungi,p:Basidiomycota,c:Agaricomycetes,o:Agaricales,f:Tricholomataceae	Tricholomataceae	9	Pathotroph-Symbiotroph	Ectomycorrhizal-Fungal Parasite
OTU342	12	0	3	15	2	0	0	52	26	0	0	0	0	0	0	0	0	0	18	0	6	0	10	0	10	0	0	28	305	2	2	20	0	5	0	0	0	264	7	128	0	0	0	377	US|0.9232|MF942888|SH1645095.08FU;k:Fungi,p:Ascomycota,c:Sordariomycetes,o:Hypocreales	Hypocreales	7	Saprotroph	Undefined Saprotroph
OTU2017	0	118	1	1	2	681	89	0	0	242	0	0	0	0	0	0	0	0	0	0	5	0	4	37	1	39	19	3	2	33	3	0	0	0	0	0	0	0	0	0	0	0	0	0	GSL|100.0|MG594514|NA;k:Fungi,p:Ascomycota,c:Sordariomycetes,o:Hypocreales,f:Nectriaceae	Hypocreales	7	Saprotroph	Undefined Saprotroph
OTU273	937	29	2	1	59	17	39	8	17	0	0	0	0	0	0	0	0	0	0	0	0	0	6	5	29	18	15	20	29	38	6	0	0	0	0	0	0	0	0	0	0	0	0	0	GSL|100.0|LT623225|SH1525086.08FU;k:Fungi,p:Ascomycota,c:Dothideomycetes,o:Pleosporales,f:Cucurbitariaceae,g:Pyrenochaetopsis	Pyrenochaetopsis	13	Pathotroph-Saprotroph-Symbiotroph	Endophyte-Lichen Parasite-Undefined Saprotroph
OTU400	0	30	3	1	0	92	0	0	0	0	0	0	0	0	0	0	0	0	0	0	0	0	0	55	3	26	0	0	0	2	5	0	0	0	0	0	0	0	0	0	1029	0	0	0	GDL|98.7|MG417798|NA;	-	-	-	-
OTU1282	167	21	4	8	7	28	154	294	13	0	0	0	0	0	0	0	0	0	0	0	0	0	185	23	11	4	103	154	47	0	5	5	0	0	0	0	0	0	0	0	0	0	0	0	US|0.8882|None;k:Viridiplantae,p:Bryophyta,c:Bryopsida,o:Dicranales	-	-	-	-
OTU298	25	55	184	0	10	129	13	12	0	33	0	0	0	0	0	0	0	0	0	0	0	0	14	138	1	39	72	9	0	172	325	1	0	0	0	0	0	0	0	0	0	0	0	0	GS|100.0|DQ421278|SH1560627.08FU;k:Fungi,p:Ascomycota,c:Sordariomycetes,o:Hypocreales,g:Acremonium,s:Acremonium fusidioides	Acremonium	13	Pathogen-Saprotroph-Symbiotroph	Animal Pathogen-Endophyte-Fungal Parasite-Plant Pathogen-Wood Saprotroph
OTU272	0	0	0	0	0	0	0	0	0	0	0	0	0	0	987	0	0	0	0	0	0	0	0	0	0	0	0	0	0	0	0	0	0	243	0	0	0	0	0	0	0	0	0	0	US|0.9207|MH624309|NA;k:Fungi,p:Ascomycota,c:Sordariomycetes,o:Hypocreales	Hypocreales	7	Saprotroph	Undefined Saprotroph
OTU277	0	0	3	35	0	5	83	0	0	0	0	0	0	0	0	0	0	0	0	0	0	0	800	0	0	0	189	13	0	0	7	53	0	0	0	0	0	0	0	0	0	0	0	0	US|0.9207|None;k:Stramenopila,p:Oomycota,c:Oomycetes,o:Peronosporales	-	-	-	-
OTU337	631	0	0	2	205	0	6	0	0	0	0	0	0	0	0	0	0	0	0	0	0	0	319	0	25	0	0	0	0	0	0	0	0	0	0	0	0	0	0	0	0	0	0	0	US|0.9110|None;k:Stramenopila,p:Oomycota,c:Oomycetes,o:Peronosporales	-	-	-	-
OTU1353	20	0	7	1	381	0	11	0	0	16	0	0	0	0	0	0	0	0	0	0	0	0	46	5	629	1	7	0	42	7	13	0	0	0	0	0	0	0	0	0	0	0	0	0	US|0.8882|None;k:Stramenopila,p:Oomycota,c:Oomycetes,o:Peronosporales	-	-	-	-
OTU283	15	3	2	0	974	3	0	60	7	3	0	0	0	0	0	0	0	0	0	0	0	0	9	0	90	0	0	2	15	1	0	0	0	0	0	0	0	0	0	0	0	0	0	0	GSL|100.0|LT796890|SH1525116.08FU;k:Fungi,p:Ascomycota,c:Dothideomycetes,o:Pleosporales	-	-	-	-
OTU353	0	0	0	0	0	0	0	0	0	0	0	0	0	0	0	0	0	0	0	0	0	0	0	0	0	0	0	0	0	0	0	7	252	0	0	0	119	675	0	75	0	0	0	43	GS|98.3|KF638528|SH1507729.08FU;k:Fungi,p:Basidiomycota,c:Microbotryomycetes,o:Sporidiobolales	-	-	-	-
OTU278	51	130	0	0	206	9	0	266	42	42	0	0	0	0	0	0	0	0	0	0	0	0	0	0	0	0	0	0	0	0	0	0	0	0	244	178	0	0	0	0	0	0	0	0	GS|99.5|FR667210|SH1522490.08FU;k:Fungi,p:Ascomycota,c:Leotiomycetes,o:Helotiales,g:Chalara,s:Chalara recta	Chalara	13	Pathotroph-Saprotroph-Symbiotroph	Endophyte-Plant Pathogen-Wood Saprotroph
OTU299	35	0	0	0	0	6	0	195	0	69	0	0	0	0	0	0	0	0	0	0	0	0	0	0	8	0	0	6	0	31	0	0	0	0	1	0	0	0	810	0	0	0	0	0	GS|100.0|KF428499|NA;k:Fungi,p:Ascomycota,c:Dothideomycetes,o:Pleosporales	-	-	-	-
OTU264	0	0	0	0	0	0	0	0	0	0	0	0	0	0	1084	0	0	0	0	0	0	0	0	0	0	0	0	0	0	0	0	0	0	76	0	0	0	0	0	0	0	0	0	0	US|0.9384|JN890495|SH1237714.08FU;k:Fungi,p:Ascomycota,c:Sordariomycetes	-	-	-	-
OTU410	0	0	0	0	0	0	0	0	0	0	0	0	0	0	0	0	0	0	0	0	0	0	0	0	0	0	0	0	0	0	0	0	0	0	0	1160	0	0	0	0	0	0	0	0	GS|99.1|KF638529|SH1245489.08FU;k:Fungi,p:Basidiomycota,c:Microbotryomycetes,o:Sporidiobolales	-	-	-	-
OTU419	0	647	1	0	0	0	30	0	0	0	0	0	0	0	0	0	0	0	0	0	0	0	0	322	1	3	0	0	0	0	5	0	0	0	0	0	0	0	0	0	142	0	0	0	US|0.9511|FJ780538|NA;k:Fungi,p:Ascomycota,c:Sordariomycetes	-	-	-	-
OTU286	870	0	0	0	0	0	58	214	0	3	0	0	0	0	0	0	0	0	0	0	0	0	0	0	0	0	0	0	0	0	0	0	0	0	0	0	0	0	0	0	0	0	0	0	GS|99.6|JX364895|NA;k:Fungi,p:Ascomycota,c:Sordariomycetes,o:Hypocreales	Hypocreales	7	Saprotroph	Undefined Saprotroph
OTU292	8	0	0	0	0	0	184	0	0	0	0	0	0	0	0	0	0	0	0	0	0	0	462	0	0	0	446	0	0	1	0	0	0	0	0	0	0	0	0	0	0	0	42	0	GS|100.0|KY822265|NA;k:Fungi,p:Ascomycota,c:Sordariomycetes,o:Sordariales,f:Lasiosphaeriaceae	Lasiosphaeriaceae	9	Saprotroph	Undefined Saprotroph
OTU295	90	0	5	63	281	16	3	40	40	0	0	0	0	0	0	0	0	0	0	0	0	0	5	0	78	0	12	40	369	3	0	94	0	0	0	0	0	0	0	0	0	0	0	0	GS|100.0|MF534082|NA;k:Fungi,p:Basidiomycota,c:Agaricomycetes,o:Phallales,f:Phallaceae,g:Phallus,s:Phallus rugulosus	Phallaceae	9	Saprotroph	Litter Saprotroph-Soil Saprotroph-Wood Saprotroph
OTU288	0	0	0	0	0	0	0	0	0	0	222	0	0	768	0	0	65	0	0	0	75	0	0	0	0	0	0	0	0	0	0	0	0	0	0	0	0	0	0	0	0	0	0	0	GDL|99.6|MH240407|NA;	-	-	-	-
OTU269	0	0	0	0	0	0	0	0	0	0	0	0	0	0	0	1129	0	0	0	0	0	0	0	0	0	0	0	0	0	0	0	0	0	0	0	0	0	0	0	0	0	0	0	0	GS|97.6|KY822269|NA;k:Fungi,p:Ascomycota,c:Sordariomycetes,o:Sordariales	-	-	-	-
OTU285	0	0	0	1	0	0	0	4	0	0	0	0	0	0	0	0	0	0	0	0	0	0	0	0	1111	0	0	0	0	0	0	5	0	0	0	0	0	0	0	0	0	0	0	0	US|0.9025|JX326065|NA;k:Fungi,p:Basidiomycota,c:Tremellomycetes,o:Tremellales	Tremellales	7	Pathotroph-Saprotroph-Symbiotroph	Fungal Parasite-Undefined Saprotroph
OTU343	0	0	182	3	0	0	24	0	0	0	0	0	0	0	0	0	0	0	0	0	0	0	0	0	0	0	217	0	340	0	223	11	0	0	0	0	0	0	0	0	0	0	119	0	GS|99.5|GU911176|SH1615730.08FU;k:Fungi,p:Ascomycota,c:Sordariomycetes,o:Sordariales,f:Lasiosphaeriaceae	Lasiosphaeriaceae	9	Saprotroph	Undefined Saprotroph
OTU1018	0	0	0	0	0	0	0	0	0	0	0	0	0	0	0	0	0	0	0	0	0	1092	0	0	0	0	0	0	0	0	0	0	0	0	0	0	0	0	0	0	0	0	0	0	GS|99.0|AF336150|SH1524919.08FU;k:Fungi,p:Basidiomycota,c:Agaricomycetes,o:Russulales,f:Auriscalpiaceae,g:Artomyces,s:Artomyces pyxidatus	Artomyces	13	Saprotroph	Undefined Saprotroph
OTU322	133	11	2	0	27	36	0	23	0	0	0	0	0	0	0	0	0	0	0	0	0	0	46	2	40	7	0	5	30	2	1	2	0	0	0	2	299	13	0	0	81	140	181	0	GSL|100.0|MH035712|NA;k:Fungi,p:Ascomycota,c:Leotiomycetes,o:Thelebolales,f:Pseudeurotiaceae,g:Pseudogymnoascus	Pseudogymnoascus	13	Pathotroph-Saprotroph-Symbiotroph	Animal Pathogen-Soil Saprotroph
OTU313	654	4	0	0	270	15	10	57	30	5	0	0	0	0	0	0	0	0	0	0	0	0	5	0	22	0	0	0	8	0	0	0	0	0	0	0	0	0	0	0	0	0	0	0	GS|100.0|EF505590|SH1554288.08FU;k:Fungi,p:Ascomycota,c:Dothideomycetes,o:Pleosporales,f:Coniothyriaceae,g:Coniothyrium	Coniothyrium	13	Pathotroph-Saprotroph	Plant Pathogen-Wood Saprotroph
OTU349	0	0	0	0	0	0	0	0	0	0	110	0	0	0	0	0	0	0	0	0	0	0	0	0	0	0	0	0	0	0	0	0	837	115	0	0	0	0	0	0	0	0	0	0	GS|100.0|KY103496|SH1561812.08FU;k:Fungi,p:Basidiomycota,c:Microbotryomycetes,f:Chrysozymaceae,g:Hamamotoa,s:Hamamotoa singularis	-	-	-	-
OTU444	6	53	1	0	536	83	214	14	0	3	0	0	0	0	0	0	0	0	0	0	0	0	0	41	91	0	5	0	7	1	1	0	0	0	0	0	0	0	0	0	0	0	0	0	US|0.9380|None;k:Fungi,p:Ascomycota,c:Orbiliomycetes,o:Orbiliales	-	-	-	-
OTU521	144	6	15	5	0	31	18	40	11	9	0	0	0	0	0	0	0	0	0	0	0	0	13	204	16	8	158	16	301	18	28	14	0	0	0	0	0	0	0	0	0	0	0	0	GDL|99.1|MG417621|NA;	-	-	-	-
OTU284	5	0	0	8	0	0	764	0	128	0	0	0	0	0	0	0	0	119	0	0	0	0	0	0	0	0	0	0	0	0	0	8	0	0	0	0	0	0	0	0	0	0	0	0	US|0.9090|None;k:Fungi,p:Ascomycota,c:Sordariomycetes,o:Hypocreales	Hypocreales	7	Saprotroph	Undefined Saprotroph
OTU293	0	0	0	0	0	0	0	10	0	0	0	0	0	0	0	0	1019	0	0	0	0	0	0	0	0	0	0	0	0	0	0	0	0	0	0	0	0	0	0	0	0	0	0	0	GS|98.5|JX976052|SH1180609.08FU;k:Fungi,p:Mortierellomycota,c:Mortierellomycetes,o:Mortierellales,f:Mortierellaceae,g:Mortierella,s:Mortierella hyalina	Mortierellaceae	9	Saprotroph-Symbiotroph	Endophyte-Litter Saprotroph-Soil Saprotroph-Undefined Saprotroph
OTU303	438	7	0	0	115	5	12	67	80	0	0	0	0	0	249	0	0	0	0	0	0	0	0	0	0	0	0	0	4	0	0	0	0	0	0	0	0	0	0	43	0	0	0	0	GS|97.7|KF274268|NA;k:Fungi,p:Ascomycota,c:Sordariomycetes	-	-	-	-
OTU320	0	0	0	0	0	0	0	0	0	0	0	0	0	0	0	0	0	0	0	0	672	0	0	0	0	0	0	0	0	0	0	0	0	0	0	0	0	0	15	0	0	0	0	333	GS|98.1|KY853465|SH1144352.08FU;k:Fungi,p:Ascomycota,c:Sordariomycetes,o:Xenospadicoidales,f:Xenospadicoidaceae,g:Pseudodiplococcium,s:Pseudodiplococcium ibericum	-	-	-	-
OTU443	28	92	0	3	543	79	18	155	0	0	0	0	0	0	0	0	0	0	0	0	0	0	0	0	50	0	0	26	13	0	0	4	0	0	0	0	0	0	0	2	0	0	0	0	US|0.9380|None;k:Stramenopila,p:Oomycota,c:Oomycetes,o:Peronosporales	-	-	-	-
OTU304	0	4	0	1	966	0	4	0	0	0	0	0	0	0	0	0	0	0	0	0	0	0	0	0	23	0	0	0	0	0	0	3	0	0	0	0	0	0	0	0	0	0	0	0	GS|100.0|DQ421073|SH1557304.08FU;k:Fungi,p:Ascomycota,c:Eurotiomycetes,o:Chaetothyriales,f:Herpotrichiellaceae	Herpotrichiellaceae	9	Pathotroph-Saprotroph	Animal Pathogen-Fungal Parasite-Undefined Saprotroph
OTU393	9	7	14	0	0	531	30	10	0	39	0	0	0	0	0	0	0	0	0	0	0	0	10	0	0	308	17	0	0	0	18	0	0	0	0	0	0	0	0	0	0	0	0	0	SS|1.0000|HM371220|SH1647400.08FU;k:Fungi,p:Ascomycota,c:Dothideomycetes,o:Venturiales,f:Sympoventuriaceae	Sympoventuriaceae	9	Saprotroph	Undefined Saprotroph
OTU427	0	377	2	0	0	0	0	0	0	0	0	0	381	0	0	0	0	0	0	0	0	0	0	170	0	0	11	0	0	12	0	0	0	0	0	0	0	0	0	0	39	0	0	0	US|0.9025|KR935693|NA;k:Fungi,p:Ascomycota,c:Sordariomycetes,o:Hypocreales	Hypocreales	7	Saprotroph	Undefined Saprotroph
OTU350	0	307	1	0	6	15	90	0	0	169	0	0	0	0	0	0	0	0	0	0	0	0	7	54	16	0	18	0	0	173	6	0	0	0	0	0	0	0	0	0	105	0	0	15	GS|97.7|MG433128|NA;k:Fungi,p:Ascomycota,c:Sordariomycetes	-	-	-	-
OTU305	0	0	0	0	0	0	0	0	0	0	0	0	0	0	0	0	0	0	926	0	0	0	0	0	0	0	0	0	0	0	0	0	0	0	0	0	0	0	0	49	0	0	0	0	SS|1.0000|MF948420|SH1506468.08FU;k:Fungi,p:Ascomycota,c:Orbiliomycetes,o:Orbiliales,f:Orbiliaceae	Orbiliaceae	9	Saprotroph	Wood Saprotroph
OTU315	80	17	0	3	37	6	3	774	8	0	0	0	0	0	0	0	0	0	0	0	0	0	7	0	10	2	2	9	10	0	0	7	0	0	0	0	0	0	0	0	0	0	0	0	GSL|100.0|KY322546|SH1547057.08FU;k:Fungi,p:Ascomycota,c:Dothideomycetes,o:Pleosporales,f:Didymellaceae	Didymellaceae	9	Pathotroph-Saprotroph	Animal Pathogen-Plant Pathogen-Undefined Saprotroph
OTU323	0	0	0	0	0	0	0	50	0	0	0	0	0	0	0	0	0	0	298	0	0	0	0	0	0	0	0	13	0	0	0	0	0	0	0	0	0	0	611	2	0	0	0	0	GS|97.8|FJ008687|SH1529615.08FU;k:Fungi,p:Ascomycota,c:Eurotiomycetes,o:Chaetothyriales,f:Herpotrichiellaceae,g:Exophiala	Exophiala	13	Pathotroph-Saprotroph	Animal Pathogen-Undefined Saprotroph
OTU310	0	0	0	0	938	0	0	0	0	0	0	0	0	0	0	0	0	0	0	0	0	0	0	0	31	0	0	0	0	0	0	0	0	0	0	0	0	0	0	0	0	0	0	0	GS|99.1|KF574866|SH1569317.08FU;k:Fungi,p:Ascomycota,c:Pezizomycetes	-	-	-	-
OTU324	0	4	0	0	34	0	0	0	910	0	0	0	0	0	0	0	0	0	0	0	0	0	0	0	0	0	0	5	3	0	0	0	0	0	0	0	0	0	0	0	0	0	0	0	GS|100.0|MF532334|NA;k:Fungi,p:Basidiomycota,c:Agaricomycetes,o:Agaricales	-	-	-	-
OTU359	737	0	0	0	158	3	0	40	8	8	0	0	0	0	0	0	0	0	0	0	0	0	0	0	0	0	0	0	0	0	0	0	0	0	0	0	0	0	0	0	0	0	0	0	US|0.8882|MG434290|NA;k:Fungi,p:Basidiomycota,c:Tremellomycetes,o:Tremellales	Tremellales	7	Pathotroph-Saprotroph-Symbiotroph	Fungal Parasite-Undefined Saprotroph
OTU314	0	0	0	0	11	0	6	0	0	0	0	0	0	0	0	0	0	0	0	0	0	0	0	0	894	0	0	28	2	1	0	0	0	0	0	2	0	0	0	0	0	0	0	0	GSL|100.0|UDB035390|SH1648786.08FU;k:Fungi,p:Ascomycota,c:Leotiomycetes,o:Helotiales	-	-	-	-
OTU301	710	0	70	0	0	0	0	0	0	0	0	0	0	0	0	0	0	0	0	0	0	0	8	0	0	0	0	0	0	0	146	0	0	0	0	0	0	0	0	0	0	0	0	0	US|0.9207|None;k:Fungi,p:Basidiomycota,c:Tremellomycetes,o:Tremellales	Tremellales	7	Pathotroph-Saprotroph-Symbiotroph	Fungal Parasite-Undefined Saprotroph
OTU290	11	0	32	0	52	148	0	0	0	0	0	0	0	0	0	351	0	0	0	0	0	0	0	0	222	2	0	5	2	25	78	0	0	0	0	0	0	0	0	0	0	0	0	0	US|0.9138|None;k:Stramenopila,p:Oomycota,c:Oomycetes,o:Peronosporales	-	-	-	-
OTU318	18	0	22	19	0	10	172	170	0	0	0	0	0	0	0	0	0	0	0	0	0	0	0	9	0	0	88	341	0	0	41	31	0	0	0	0	0	0	0	0	0	0	0	0	US|0.9145|JX387630|NA;k:Fungi,p:Basidiomycota,c:Tremellomycetes,o:Tremellales	Tremellales	7	Pathotroph-Saprotroph-Symbiotroph	Fungal Parasite-Undefined Saprotroph
OTU328	57	13	0	0	634	15	14	69	11	0	0	0	0	0	0	0	0	0	0	0	0	0	56	0	0	5	0	16	22	3	0	0	0	0	0	0	0	0	0	0	0	0	0	0	GS|100.0|FJ438387|SH1613990.08FU;k:Fungi,p:Ascomycota,c:Eurotiomycetes,o:Chaetothyriales,g:Strelitziana,s:Strelitziana albiziae	Strelitziana	13	Pathotroph	Plant Pathogen
OTU311	0	0	0	0	0	0	0	0	0	0	0	0	0	0	0	0	0	0	0	0	0	0	0	0	0	0	0	0	0	0	0	0	0	0	0	904	0	0	0	0	0	0	0	0	GS|99.4|GQ924027|SH1179227.08FU;k:Fungi,p:Ascomycota,c:Sordariomycetes,o:Conioscyphales	-	-	-	-
OTU2224	25	7	2	0	8	11	427	10	0	18	0	0	0	0	0	0	0	0	0	0	0	0	299	4	19	4	35	6	4	3	9	1	0	0	0	0	0	0	0	0	0	0	0	0	GS|100.0|KT269327|NA;k:Fungi,p:Ascomycota,c:Sordariomycetes,o:Hypocreales,f:Nectriaceae	Hypocreales	7	Saprotroph	Undefined Saprotroph
OTU334	0	17	2	0	0	71	0	0	0	0	0	0	0	0	0	0	0	0	0	0	0	0	0	29	2	13	0	0	0	0	3	0	0	0	0	0	0	1	0	0	754	0	0	0	US|0.9110|MG417994|NA;k:Stramenopila,p:Oomycota,c:Oomycetes,o:Peronosporales	-	-	-	-
OTU1935	0	0	0	0	607	0	0	0	0	0	0	0	0	0	0	0	0	0	0	0	0	0	0	0	276	0	0	0	0	0	0	1	0	0	0	0	0	0	0	0	0	0	0	0	GS|97.6|HG935999|SH1615708.08FU;k:Fungi,p:Ascomycota,c:Sordariomycetes,o:Sordariales,f:Lasiosphaeriaceae	Lasiosphaeriaceae	9	Saprotroph	Undefined Saprotroph
OTU316	0	0	0	0	0	0	0	0	0	0	0	0	874	0	0	0	0	0	0	0	0	0	0	0	0	0	0	0	0	0	0	0	0	0	0	0	0	0	0	0	0	0	0	0	US|0.9383|LT610709|NA;k:Fungi,p:Ascomycota,c:Sordariomycetes	-	-	-	-
OTU327	42	0	0	0	405	0	0	17	4	0	0	0	0	0	0	0	0	0	0	0	0	0	390	0	1	0	0	0	10	0	0	0	0	0	0	0	0	0	0	0	0	0	0	0	GS|100.0|HQ610508|SH1615611.08FU;k:Fungi,p:Ascomycota,c:Sordariomycetes,o:Sordariales,f:Chaetomiaceae,g:Zopfiella,s:Zopfiella marina	Zopfiella	13	Saprotroph	Dung Saprotroph
OTU308	18	0	0	1	0	0	0	53	540	0	0	0	0	0	0	0	0	0	0	0	0	0	0	0	0	0	0	0	200	32	0	6	0	0	0	0	0	0	0	17	0	0	0	0	SS|1.0000|AY916487|SH1546055.08FU;k:Fungi,p:Ascomycota,c:Dothideomycetes,o:Tubeufiales,f:Tubeufiaceae	Tubeufiaceae	9	Pathotroph-Saprotroph	Animal Pathogen-Undefined Saprotroph
OTU326	24	0	0	0	0	0	0	64	10	0	0	0	0	0	0	0	0	0	0	0	0	0	0	0	70	0	0	663	25	0	0	4	0	0	0	0	0	0	0	0	0	0	0	0	GS|100.0|MF965372|NA;k:Fungi,p:Ascomycota,c:Sordariomycetes,o:Sordariales	-	-	-	-
OTU321	0	0	0	0	0	0	0	0	0	0	0	0	0	0	0	0	0	0	0	0	0	0	0	0	0	0	0	858	0	0	0	1	0	0	0	0	0	0	0	0	0	0	0	0	GS|100.0|KC966155|SH1523152.08FU;k:Fungi,p:Ascomycota,c:Leotiomycetes,o:Helotiales	-	-	-	-
OTU319	3	0	0	22	5	0	0	376	0	0	0	0	0	0	0	0	0	0	0	0	0	0	0	0	282	0	0	45	0	0	0	51	0	0	0	0	0	70	0	0	0	0	0	0	GS|100.0|LC317739|SH1648771.08FU;k:Fungi,p:Ascomycota,c:Dothideomycetes,o:Pleosporales	-	-	-	-
OTU381	517	0	0	0	0	0	0	0	0	0	0	0	0	0	0	0	0	0	328	0	0	0	0	0	0	0	0	0	0	0	0	0	0	0	0	0	0	0	0	0	0	0	0	0	US|0.9161|JN053492|SH1185388.08FU;k:Fungi,p:Basidiomycota,c:Tremellomycetes,o:Tremellales	Tremellales	7	Pathotroph-Saprotroph-Symbiotroph	Fungal Parasite-Undefined Saprotroph
OTU461	322	5	0	2	31	7	118	86	31	13	0	0	0	0	0	0	0	0	0	0	0	0	119	0	0	2	2	0	93	0	0	5	0	0	0	0	0	0	0	6	0	0	0	0	US|0.9110|None;k:Fungi,p:Basidiomycota,c:Pucciniomycetes,o:Pucciniales	-	-	-	-
OTU345	0	0	0	0	0	0	0	0	0	48	0	0	0	0	0	0	0	0	0	0	572	0	0	0	0	0	0	0	0	0	0	0	0	0	0	0	0	0	0	0	0	0	0	211	US|0.9375|None;k:Fungi,p:Ascomycota,c:Sordariomycetes	-	-	-	-
OTU1306	54	0	0	8	117	0	0	78	0	0	0	0	0	0	0	0	0	0	0	0	0	0	295	0	0	0	2	75	170	0	0	26	0	0	0	0	0	0	0	0	0	0	0	0	US|0.9145|MF534576|NA;k:Fungi,p:Ascomycota,c:Sordariomycetes,o:Hypocreales	Hypocreales	7	Saprotroph	Undefined Saprotroph
OTU354	0	0	18	0	0	326	39	0	0	0	0	0	0	0	0	0	0	0	0	0	0	0	0	3	9	57	58	4	0	0	35	2	0	0	0	0	0	0	0	0	0	241	26	0	GSL|100.0|AJ293813|SH1525447.08FU;k:Fungi,p:Ascomycota,c:Dothideomycetes,o:Pleosporales,f:Didymosphaeriaceae,g:Paraphaeosphaeria	Paraphaeosphaeria	13	Saprotroph	Undefined Saprotroph
OTU360	0	0	0	0	0	0	0	0	0	0	0	0	0	0	0	0	815	0	0	0	0	0	0	0	0	0	0	0	0	0	0	0	0	0	0	0	0	0	0	0	0	0	0	0	GS|100.0|MF534942|NA;k:Fungi,p:Basidiomycota,c:Agaricomycetes,o:Agaricales	-	-	-	-
OTU412	654	0	0	2	102	10	5	0	29	3	0	0	0	0	0	0	0	0	0	0	0	0	3	0	3	0	0	0	4	0	0	0	0	0	0	0	0	0	0	0	0	0	0	0	GS|98.7|MG418436|NA;k:Fungi	-	-	-	-
OTU431	9	38	3	0	0	313	146	0	0	45	0	0	0	0	0	0	0	0	0	0	0	0	3	0	0	15	75	0	0	164	3	0	0	0	0	0	0	0	0	0	0	0	0	0	US|0.8882|None;k:Fungi,p:Basidiomycota,c:Agaricomycetes,o:Boletales	-	-	-	-
OTU397	0	30	149	0	0	39	125	0	0	0	0	0	0	0	0	0	0	0	0	0	0	0	0	58	0	29	68	2	0	0	312	0	0	0	0	0	0	0	0	0	0	0	0	0	US|0.9025|KR935693|NA;k:Fungi,p:Ascomycota,c:Sordariomycetes,o:Hypocreales	Hypocreales	7	Saprotroph	Undefined Saprotroph
OTU395	0	0	0	0	0	0	0	0	0	0	0	0	0	0	0	0	0	0	0	0	0	0	0	0	0	0	0	0	0	0	0	0	0	0	127	646	0	37	0	0	0	0	0	0	GDL|99.1|HQ631019|SH1237054.08FU;k:Fungi,p:Basidiomycota	-	-	-	-
OTU368	493	0	0	1	0	0	0	5	0	0	0	0	0	0	0	0	0	0	0	0	0	0	0	0	0	0	0	4	2	0	0	5	0	0	59	132	0	64	0	22	0	0	0	22	GS|100.0|KF274446|SH1150128.08FU;k:Fungi,p:Basidiomycota,c:Microbotryomycetes,o:Sporidiobolales	-	-	-	-
OTU2088	0	24	1	0	2	608	58	0	0	70	0	0	0	0	0	0	0	0	0	0	0	0	0	3	1	24	0	0	0	9	5	0	0	0	0	0	0	0	0	0	0	0	0	0	GS|97.8|JQ081441|SH1610158.08FU;k:Fungi,p:Ascomycota,c:Sordariomycetes,o:Hypocreales,f:Nectriaceae,g:Fusarium	Fusarium	13	Pathotroph-Saprotroph-Symbiotroph	Animal Pathogen-Endophyte-Lichen Parasite-Plant Pathogen-Soil Saprotroph-Wood Saprotroph
OTU3095	0	0	0	4	2	0	0	7	0	0	0	0	126	161	119	0	0	38	15	43	81	3	0	0	1	0	0	0	0	0	0	1	0	42	11	8	5	4	37	37	16	7	31	6	SS|0.8700|MG905629|SH1645095.08FU;k:Fungi,p:Ascomycota,c:Sordariomycetes,o:Coniochaetales,f:Coniochaetaceae,g:Coniochaeta	Coniochaeta	13	Pathotroph-Saprotroph-Symbiotroph	Animal Pathogen-Dung Saprotroph-Endophyte-Lichen Parasite-Plant Pathogen-Undefined Saprotroph
OTU537	118	0	0	27	0	0	0	0	0	10	0	0	0	0	0	0	0	0	0	0	0	0	308	0	136	0	0	30	32	0	3	59	0	0	0	79	0	0	0	0	0	0	0	0	SS|1.0000|KT026119|NA;k:Fungi,p:Ascomycota,c:Dothideomycetes,o:Pleosporales	-	-	-	-
OTU590	0	0	0	0	5	0	0	3	0	0	0	0	0	0	0	0	0	0	0	0	0	0	263	0	484	0	0	37	2	0	0	0	0	0	0	0	0	0	0	0	0	0	0	0	US|0.8882|None;k:Fungi,p:Ascomycota,c:Lecanoromycetes,o:Umbilicariales	-	-	-	-
OTU408	28	15	0	4	234	23	23	47	9	14	0	0	0	0	0	0	0	0	0	0	0	0	39	18	216	0	28	22	61	9	2	1	0	0	0	0	0	0	0	0	0	0	0	0	GS|98.7|MG433895|NA;k:Fungi,p:Basidiomycota,c:Agaricomycetes,o:Agaricales,f:Lycoperdaceae,g:Calvatia	Calvatia	13	Saprotroph	Soil Saprotroph
OTU369	84	0	1	15	0	4	13	37	15	34	0	0	0	0	0	0	0	0	0	0	0	0	6	0	0	0	2	3	379	19	1	31	0	0	0	0	0	0	0	148	0	0	0	0	GS|100.0|MG418587|NA;k:Fungi,p:Ascomycota,c:Sordariomycetes,o:Xylariales	-	-	-	-
OTU415	0	0	0	1	0	0	0	0	0	0	639	0	0	0	0	0	0	0	0	0	0	0	0	0	0	0	0	0	0	0	0	0	140	0	0	0	0	0	0	0	0	0	0	0	GSL|100.0|LC327058|SH1561280.08FU;k:Fungi,p:Basidiomycota,c:Agaricomycetes,o:Atheliales,f:Atheliaceae	Atheliaceae	9	Pathotroph-Saprotroph-Symbiotroph	Ectomycorrhizal-Lichen Parasite-Lichenized-Plant Pathogen
OTU333	0	0	47	0	0	0	361	0	0	0	0	0	0	0	0	0	0	0	0	0	0	0	0	0	0	0	304	0	0	0	62	0	0	0	0	0	0	0	0	0	0	0	0	0	GS|100.0|KJ780751|SH1179485.08FU;k:Fungi,p:Ascomycota,c:Sordariomycetes,o:Xylariales,f:Hyponectriaceae,g:Monographella,s:Monographella nivalis	Monographella	13	Pathotroph	Plant Pathogen
OTU388	0	0	0	0	0	0	0	769	0	4	0	0	0	0	0	0	0	0	0	0	0	0	0	0	0	0	0	0	0	0	0	0	0	0	0	0	0	0	0	0	0	0	0	0	GS|100.0|FJ161928|SH1557020.08FU;k:Fungi,p:Mortierellomycota,c:Mortierellomycetes,o:Mortierellales,f:Mortierellaceae,g:Mortierella,s:Mortierella elongata	Mortierellaceae	9	Saprotroph-Symbiotroph	Endophyte-Litter Saprotroph-Soil Saprotroph-Undefined Saprotroph
OTU3004	170	419	0	0	6	0	0	0	0	0	0	0	0	0	0	0	175	0	0	0	0	0	0	0	0	0	0	0	0	0	0	0	0	0	0	0	0	0	0	0	0	0	0	0	US|0.9207|MH239172|NA;k:Stramenopila,p:Oomycota,c:Oomycetes,o:Peronosporales	-	-	-	-
OTU475	376	0	0	2	6	0	0	0	10	0	0	0	0	0	0	0	0	0	0	0	0	0	315	0	20	0	0	0	26	0	4	10	0	0	0	0	0	0	0	0	0	0	0	0	GS|100.0|KP336757|SH1615631.08FU;k:Fungi,p:Ascomycota,c:Sordariomycetes,o:Sordariales,f:Chaetomiaceae,g:Chaetomium,s:Chaetomium jodhpurense	Chaetomium	13	Pathotroph-Saprotroph-Symbiotroph	Animal Pathogen-Dung Saprotroph-Endophyte-Epiphyte-Plant Saprotroph-Wood Saprotroph
OTU339	0	729	1	0	0	0	4	0	0	0	0	0	0	0	0	0	0	0	0	0	0	0	3	12	0	0	0	0	0	18	1	0	0	0	0	0	0	0	0	0	0	0	0	0	GSL|99.4|MF795773|SH1552165.08FU;k:Fungi,p:Ascomycota,c:Dothideomycetes,o:Pleosporales,f:Cucurbitariaceae	Cucurbitariaceae	9	Pathotroph-Saprotroph	Plant Pathogen-Wood Saprotroph
OTU338	0	42	0	0	0	623	15	3	0	5	0	0	0	0	0	0	0	0	0	0	0	0	0	35	0	38	0	0	0	3	1	0	0	0	0	0	0	0	0	0	0	0	0	0	US|0.9340|MH430480|NA;k:Fungi,p:Ascomycota,c:Sordariomycetes	-	-	-	-
OTU336	0	0	0	0	0	38	87	12	0	0	0	0	0	0	0	0	0	0	0	0	0	0	0	0	0	60	0	0	0	0	0	0	0	0	0	0	0	201	0	0	0	358	0	0	GS|100.0|FJ861406|NA;k:Fungi,p:Mortierellomycota,c:Mortierellomycetes,o:Mortierellales,f:Mortierellaceae,g:Mortierella	Mortierellaceae	9	Saprotroph-Symbiotroph	Endophyte-Litter Saprotroph-Soil Saprotroph-Undefined Saprotroph
OTU331	34	0	0	0	112	0	11	33	0	3	0	0	0	0	0	0	0	0	141	0	0	0	0	0	10	0	0	0	0	0	0	0	0	0	0	0	0	0	0	0	404	0	1	0	GSL|100.0|FJ999725|SH1574527.08FU;k:Fungi,p:Basidiomycota,c:Tremellomycetes,o:Tremellales,f:Tremellaceae,g:Bulleromyces,s:Bulleromyces albus	Tremellales	7	Pathotroph-Saprotroph-Symbiotroph	Fungal Parasite-Undefined Saprotroph
OTU335	76	10	0	0	441	9	99	67	4	6	0	0	0	0	0	0	0	0	0	0	0	0	0	0	22	0	5	0	0	8	0	0	0	0	0	0	0	0	0	0	0	0	0	0	GS|100.0|KF512822|SH1646325.08FU;k:Fungi,p:Ascomycota,c:Dothideomycetes,o:Pleosporales,f:Phaeosphaeriaceae,g:Parastagonospora,s:Parastagonospora nodorum	Phaeosphaeriaceae	9	Pathotroph-Saprotroph	Fungal Parasite-Plant Pathogen-Plant Saprotroph
OTU549	0	28	28	0	0	59	52	6	0	29	0	0	0	0	0	0	0	0	0	0	0	0	0	266	32	24	54	81	0	39	38	0	0	0	0	0	0	0	0	0	0	0	11	0	US|0.9380|MH239379|NA;k:Fungi,p:Ascomycota,c:Eurotiomycetes,o:Eurotiales	Eurotiales	7	Saprotroph	Undefined Saprotroph
OTU454	42	0	2	12	44	4	28	63	6	0	0	0	0	0	0	0	0	0	0	0	0	117	3	2	2	0	12	5	21	3	0	22	47	68	0	241	0	0	0	0	0	0	0	0	GS|100.0|KP991905|SH1160229.08FU;k:Fungi,p:Ascomycota,c:Eurotiomycetes,o:Chaetothyriales,f:Herpotrichiellaceae,g:Exophiala	Exophiala	13	Pathotroph-Saprotroph	Animal Pathogen-Undefined Saprotroph
OTU565	146	0	3	0	0	0	3	7	0	0	0	0	0	0	0	0	0	0	0	0	54	0	0	0	9	4	42	0	0	0	2	0	0	0	121	0	1	158	0	2	0	130	57	0	US|0.9145|MH625116|NA;k:Fungi,p:Ascomycota,c:Dothideomycetes,o:Dothideales	-	-	-	-
OTU344	74	93	2	1	8	26	100	79	4	3	0	0	0	0	0	0	0	0	0	0	0	0	9	110	4	2	172	42	0	6	2	1	0	0	0	0	0	0	0	0	0	0	0	0	GSL|100.0|UDB035419|SH1615615.08FU;k:Fungi,p:Ascomycota,c:Sordariomycetes,o:Sordariales,f:Chaetomiaceae	Chaetomiaceae	9	Pathotroph-Saprotroph-Symbiotroph	Animal Pathogen-Dung Saprotroph-Endophyte-Epiphyte-Plant Saprotroph-Wood Saprotroph
OTU563	67	0	0	4	86	0	0	10	5	0	0	0	0	0	0	0	0	0	0	0	0	0	285	0	190	0	0	41	44	0	0	3	0	0	0	0	0	0	0	0	0	0	0	0	GS|100.0|AJ131862|SH1615605.08FU;k:Fungi,p:Ascomycota,c:Sordariomycetes,o:Sordariales,f:Chaetomiaceae,g:Mycothermus,s:Mycothermus thermophilus	Chaetomiaceae	9	Pathotroph-Saprotroph-Symbiotroph	Animal Pathogen-Dung Saprotroph-Endophyte-Epiphyte-Plant Saprotroph-Wood Saprotroph
OTU383	3	331	0	0	0	0	4	0	0	0	0	0	0	0	0	0	0	0	0	0	0	0	394	0	0	0	0	0	0	0	0	0	0	0	0	0	0	0	0	0	0	0	0	0	SS|1.0000|UDB035425|SH1177760.08FU;k:Fungi,p:Ascomycota,c:Pezizomycetes,o:Pezizales,f:Pyronemataceae,g:Lasiobolidium	Lasiobolidium	13	Saprotroph	Dung Saprotroph-Undefined Saprotroph
OTU346	127	0	0	8	139	0	0	28	15	0	0	0	0	0	0	0	0	0	0	0	0	0	210	0	95	0	0	41	40	0	0	27	0	0	0	0	0	0	0	0	0	0	0	0	US|0.9138|None;k:Fungi,p:Basidiomycota,c:Tremellomycetes,o:Tremellales	Tremellales	7	Pathotroph-Saprotroph-Symbiotroph	Fungal Parasite-Undefined Saprotroph
OTU406	0	170	2	0	0	309	8	34	0	0	0	0	0	0	0	0	0	0	0	0	0	0	0	124	0	72	0	0	0	2	9	0	0	0	0	0	0	0	0	0	0	0	0	0	US|0.9396|MH430480|NA;k:Fungi,p:Ascomycota,c:Sordariomycetes	-	-	-	-
OTU332	0	0	0	0	0	0	10	0	9	0	0	0	0	0	0	0	0	710	0	0	0	0	0	0	0	0	0	0	0	0	0	0	0	0	0	0	0	0	0	0	0	0	0	0	US|0.9138|None;k:Rhodoplantae,p:Rhodophyta,c:Florideophyceae,o:Gracilariales	-	-	-	-
OTU688	93	20	0	0	345	6	8	138	10	8	0	0	0	0	0	0	0	0	0	0	0	0	11	0	6	1	3	0	0	0	0	0	77	0	0	0	0	0	0	0	0	0	0	0	GS|100.0|JN650519|SH1557301.08FU;k:Fungi,p:Ascomycota,c:Eurotiomycetes,o:Chaetothyriales,g:Sarcinomyces	-	-	-	-
OTU421	0	56	23	0	0	196	28	0	0	23	0	0	0	0	0	0	0	0	0	0	0	0	1	155	0	28	104	4	0	71	32	0	0	0	0	0	0	0	0	0	0	0	0	0	US|0.9511|MF971329|SH1181347.08FU;k:Fungi,p:Ascomycota,c:Sordariomycetes	-	-	-	-
OTU347	32	9	6	12	0	157	226	27	6	20	0	0	0	0	0	0	0	0	0	0	0	0	19	0	5	0	14	22	76	67	14	7	0	0	0	0	0	0	0	0	0	0	0	0	GS|99.0|JX489820|SH1244301.08FU;k:Fungi,p:Basidiomycota,c:Tremellomycetes,o:Tremellales	Tremellales	7	Pathotroph-Saprotroph-Symbiotroph	Fungal Parasite-Undefined Saprotroph
OTU365	0	0	0	41	0	0	0	0	0	0	0	0	0	0	0	0	0	0	0	0	0	0	2	0	5	0	0	0	0	0	0	72	153	95	0	0	0	0	0	0	0	178	148	21	GSL|100.0|MG052956|SH1607997.08FU;k:Fungi,p:Mortierellomycota,c:Mortierellomycetes,o:Mortierellales,f:Mortierellaceae,g:Mortierella,s:Mortierella humilis	Mortierellaceae	9	Saprotroph-Symbiotroph	Endophyte-Litter Saprotroph-Soil Saprotroph-Undefined Saprotroph
OTU3206	40	40	0	6	43	52	70	76	11	5	0	0	0	0	0	0	0	0	0	0	0	0	140	26	96	4	9	48	31	10	1	6	0	0	0	0	0	0	0	0	0	0	0	0	GS|99.4|LT608870|NA;k:Fungi,p:Ascomycota,c:Sordariomycetes,o:Trichosphaeriales	-	-	-	-
OTU479	10	0	0	0	0	0	113	0	0	0	0	0	0	0	0	0	0	0	0	0	62	0	0	0	0	0	318	0	0	3	1	0	0	0	0	0	0	0	0	0	74	130	0	0	GS|100.0|KF800295|SH1554974.08FU;k:Fungi,p:Ascomycota,c:Sordariomycetes,o:Sordariales	-	-	-	-
OTU366	115	0	0	0	0	0	0	16	0	0	0	0	0	0	0	0	0	0	243	0	0	0	2	0	0	0	0	0	0	0	0	1	0	0	0	0	0	0	333	0	0	0	0	0	SS|0.9100|LC192116|SH1160357.08FU;k:Fungi,p:Ascomycota,c:Eurotiomycetes,o:Chaetothyriales	-	-	-	-
OTU379	271	0	0	2	2	0	0	94	0	0	0	0	0	0	0	0	0	0	0	0	0	0	335	0	0	0	0	0	0	1	0	1	0	0	0	0	0	0	0	0	0	0	0	0	SS|0.9100|FJ213503|SH1615345.08FU;k:Fungi,p:Ascomycota,c:Pezizomycetes,o:Pezizales,f:Ascobolaceae	Ascobolaceae	9	Saprotroph	Dung Saprotroph-Soil Saprotroph-Wood Saprotrop
OTU507	4	0	14	0	0	438	0	0	0	0	0	0	0	0	0	0	0	0	0	0	0	0	0	0	0	107	0	0	0	0	27	0	0	0	0	0	0	0	0	0	0	115	0	0	US|0.9380|MG433435|NA;k:Fungi,p:Mucoromycota,c:Mucoromycetes,o:Mucorales	Mucorales	7	Saprotroph	Undefined Saprotroph
OTU2232	0	184	142	0	2	0	6	0	0	0	0	0	0	0	0	0	0	0	0	0	0	0	0	86	0	0	86	0	0	1	195	0	0	0	0	0	0	0	0	0	0	0	0	0	US|0.9034|JX385386|NA;k:Fungi,p:Ascomycota,c:Sordariomycetes,o:Microascales	-	-	-	-
OTU691	144	0	25	8	6	0	0	25	8	0	0	0	0	0	0	0	0	0	0	0	0	0	42	14	261	3	26	10	63	25	20	10	0	0	0	0	0	7	0	2	0	0	0	0	US|0.9110|LC204844|NA;k:Fungi,p:Mucoromycota,c:Mucoromycetes,o:Mucorales	Mucorales	7	Saprotroph	Undefined Saprotroph
OTU341	0	0	0	0	0	0	0	0	0	0	0	0	696	0	0	0	0	0	0	0	0	0	0	0	0	0	0	0	0	0	0	0	0	0	0	0	0	0	0	0	0	0	0	0	GS|98.2|JN904929|NA;k:Fungi,p:Ascomycota,c:Sordariomycetes,o:Hypocreales	Hypocreales	7	Saprotroph	Undefined Saprotroph
OTU348	0	0	0	0	0	0	0	0	0	0	0	0	0	0	0	0	0	0	0	696	0	0	0	0	0	0	0	0	0	0	0	0	0	0	0	0	0	0	0	0	0	0	0	0	GS|97.8|KX302057|SH1182993.08FU;k:Fungi,p:Ascomycota,c:Eurotiomycetes,o:Chaetothyriales,f:Herpotrichiellaceae,g:Veronaea,s:Veronaea japonica	Veronaea	13	Pathotroph	Plant Pathogen
OTU374	79	18	1	0	4	0	3	0	0	3	0	0	514	0	0	0	0	0	0	0	0	0	16	48	5	0	3	0	0	2	0	0	0	0	0	0	0	0	0	0	0	0	0	0	US|0.8882|None;k:Fungi,p:Ascomycota,c:Sordariomycetes,o:Hypocreales	Hypocreales	7	Saprotroph	Undefined Saprotroph
OTU3093	30	37	0	1	178	30	80	54	6	25	0	0	0	0	0	0	0	0	0	0	0	0	72	5	47	2	8	30	87	0	1	1	0	0	0	0	0	0	0	0	0	0	0	0	GSL|100.0|KM396301|NA;k:Fungi,p:Ascomycota,c:Sordariomycetes,o:Hypocreales,f:Nectriaceae,g:Fusarium	Fusarium	13	Pathotroph-Saprotroph-Symbiotroph	Animal Pathogen-Endophyte-Lichen Parasite-Plant Pathogen-Soil Saprotroph-Wood Saprotroph
OTU403	79	22	4	0	0	31	34	54	4	5	0	0	0	0	0	294	0	0	0	0	0	0	7	0	0	8	66	56	12	0	14	1	0	0	0	0	0	0	0	0	0	0	0	0	SS|1.0000|KF577828|SH1211737.08FU;k:Rhizaria,p:Cercozoa,o:Thaumatomonadida,g:Allas	-	-	-	-
OTU352	0	60	0	0	0	4	0	4	0	0	0	0	0	0	0	0	0	0	0	0	0	0	0	93	0	0	19	0	0	0	2	0	0	0	0	0	0	0	0	0	0	506	0	0	GS|100.0|KM243309|SH1610807.08FU;k:Fungi,p:Basidiomycota,c:Tremellomycetes,o:Holtermanniales,g:Holtermanniella,s:Holtermanniella wattica	-	-	-	-
OTU358	0	11	11	12	95	63	19	0	40	24	0	0	0	0	0	0	0	0	0	0	0	0	0	6	198	15	5	2	139	0	10	32	0	0	0	0	0	0	0	0	0	0	0	0	GS|99.5|GQ203765|SH1642175.08FU;k:Fungi,p:Ascomycota,c:Dothideomycetes,o:Pleosporales,f:Sporormiaceae,g:Preussia,s:Preussia terricola	Sporormiaceae	9	Saprotroph	Dung Saprotroph-Plant Saprotroph
OTU372	0	23	1	0	0	74	0	0	0	0	0	0	0	0	0	0	0	0	0	0	0	0	0	20	0	10	2	0	0	0	7	0	0	0	0	0	0	0	0	0	544	0	0	0	US|0.9380|MG417994|NA;k:Fungi,p:Basidiomycota,c:Agaricostilbomycetes,o:Agaricostilbales	-	-	-	-
OTU385	60	3	0	0	149	0	0	0	0	0	0	0	0	0	0	0	0	0	0	0	0	0	143	2	315	0	0	0	4	0	3	1	0	0	0	0	0	0	0	0	0	0	0	0	US|0.9232|AY303604|SH1215739.08FU;k:Fungi,p:Ascomycota,c:Sordariomycetes,o:Hypocreales	Hypocreales	7	Saprotroph	Undefined Saprotroph
OTU367	100	0	0	0	0	0	0	11	0	0	0	0	0	264	0	0	0	0	0	303	0	0	0	0	0	0	0	0	0	0	0	0	0	0	0	0	0	0	0	0	0	0	0	0	US|0.9110|MH239283|NA;k:Rhodoplantae,p:Rhodophyta,c:Florideophyceae,o:Gracilariales	-	-	-	-
OTU371	104	0	0	0	0	0	0	3	0	0	0	0	570	0	0	0	0	0	0	0	0	0	0	0	0	0	0	0	0	0	1	0	0	0	0	0	0	0	0	0	0	0	0	0	GS|100.0|KP400565|SH1564167.08FU;k:Fungi,p:Ascomycota,c:Dothideomycetes,o:Capnodiales,g:Microcyclospora,s:Microcyclospora tardicrescens	-	-	-	-
OTU404	66	0	0	2	148	0	0	0	0	0	0	0	0	0	0	0	0	0	0	0	0	0	181	2	273	0	0	0	3	0	0	1	0	0	0	0	0	0	0	0	0	0	0	0	GS|100.0|MF373487|NA;k:Fungi,p:Ascomycota,c:Sordariomycetes,o:Sordariales,f:Chaetomiaceae,g:Thielavia	Thielavia	13	Saprotroph	Dung Saprotroph-Undefined Saprotroph
OTU357	0	0	0	0	0	0	0	0	0	0	0	0	667	0	0	0	0	0	0	0	0	0	0	0	0	0	0	0	0	0	0	0	0	0	0	0	0	0	0	0	0	0	0	0	US|0.9034|JF946034|NA;k:Fungi,p:Ascomycota,c:Sordariomycetes,o:Hypocreales	Hypocreales	7	Saprotroph	Undefined Saprotroph
OTU351	0	0	0	0	0	0	0	540	0	0	0	0	0	0	0	0	0	0	0	0	0	0	0	0	0	0	0	126	0	0	1	0	0	0	0	0	0	0	0	0	0	0	0	0	US|0.9380|None;k:Fungi,p:Basidiomycota,c:Agaricomycetes,o:Agaricales	-	-	-	-
OTU453	0	81	26	9	0	6	0	0	0	6	0	0	0	0	0	0	0	0	0	0	0	0	0	116	0	17	0	0	221	121	50	12	0	0	0	0	0	0	0	0	0	0	0	0	US|0.9426|EU096303|NA;k:Filasteriae,c:Filasterea	-	-	-	-
OTU355	0	3	0	0	28	0	3	11	0	5	0	0	0	585	0	0	0	0	0	0	0	0	1	0	27	0	0	0	0	0	0	0	0	0	0	0	0	0	0	0	0	0	0	0	SS|0.9500|GQ521474|NA;k:Fungi,p:Ascomycota,c:Eurotiomycetes,o:Chaetothyriales,f:Herpotrichiellaceae	Herpotrichiellaceae	9	Pathotroph-Saprotroph	Animal Pathogen-Fungal Parasite-Undefined Saprotroph
OTU493	17	29	1	2	214	21	25	24	7	10	0	0	0	0	0	0	0	0	0	0	0	0	57	17	99	2	9	31	72	4	8	5	0	0	0	0	0	0	0	0	0	0	0	0	GS|100.0|MG966284|SH1508480.08FU;k:Fungi,p:Basidiomycota,c:Agaricomycetes,o:Agaricales,f:Psathyrellaceae,g:Coprinellus,s:Coprinellus micaceus	Psathyrellaceae	9	Saprotroph	Dung Saprotroph-Plant Saprotroph-Wood Saprotroph
OTU384	0	0	0	0	623	0	0	0	0	0	0	0	0	0	0	0	0	0	0	0	0	0	0	0	25	0	0	2	0	0	0	0	0	0	0	0	0	0	0	0	0	0	0	0	GDL|98.5|JX381204|NA;	-	-	-	-
OTU494	53	0	57	6	0	3	78	0	0	33	0	0	0	0	0	0	0	0	0	0	0	0	77	43	24	20	107	0	0	6	97	8	0	0	0	0	0	0	0	0	0	0	0	36	GDL|99.3|AB490723|NA;	-	-	-	-
OTU473	11	12	0	0	525	41	22	22	6	6	0	0	0	0	0	0	0	0	0	0	0	0	0	0	0	0	0	0	2	0	0	0	0	0	0	0	0	0	0	0	0	0	0	0	GS|99.5|KT695365|SH1180496.08FU;k:Fungi,p:Ascomycota,c:Lecanoromycetes,o:Candelariales,f:Candelariaceae,g:Candelaria,s:Candelaria concolor	Candelaria	13	Symbiotroph	Lichenized
OTU378	0	0	4	0	0	179	22	0	0	121	0	0	0	0	0	11	0	0	0	0	0	0	0	0	0	2	39	0	0	168	2	0	0	0	0	0	0	0	0	0	0	88	0	5	GSL|100.0|MH102062|NA;k:Fungi,p:Mucoromycota,c:Mucoromycetes,o:Mucorales,f:Mucoraceae,g:Mucor	Mucor	13	Saprotroph	Undefined Saprotroph
OTU514	0	0	0	3	22	0	285	0	0	0	0	0	0	0	0	0	0	0	0	0	0	0	317	0	0	0	5	0	0	0	0	7	0	0	0	0	0	0	0	0	0	0	0	0	GS|100.0|FJ827741|SH1171060.08FU;k:Fungi,p:Chytridiomycota,c:Spizellomycetes,o:Spizellomycetales,f:Spizellomycetaceae,g:Gaertneriomyces	Gaertneriomyces	13	Pathotroph	Plant Pathogen
OTU587	3	0	0	0	2	18	38	16	0	4	0	0	0	0	0	0	0	0	0	0	0	0	13	0	16	1	9	430	53	23	0	0	0	0	0	0	0	0	0	0	0	0	0	0	SS|1.0000|GQ526245|NA;k:Fungi,p:Ascomycota,c:Dothideomycetes,o:Pleosporales	-	-	-	-
OTU418	0	0	0	4	0	0	0	354	0	0	0	0	0	0	0	0	0	0	15	0	0	0	0	0	0	0	0	199	0	1	0	6	0	0	0	0	0	0	44	0	0	0	0	0	SS|1.0000|HM036633|NA;k:Fungi,p:Ascomycota,c:Sordariomycetes,o:Sordariales,f:Helminthosphaeriaceae,g:Spadicoides	Spadicoides	13	Saprotroph	Undefined Saprotroph
OTU471	16	18	13	1	5	130	8	12	0	3	0	0	0	0	0	0	0	0	0	0	0	0	120	0	29	2	55	137	15	27	29	3	0	0	0	0	0	0	0	0	0	0	0	0	SS|0.8400|GQ509306|NA;k:Fungi,p:Ascomycota,c:Dothideomycetes,o:Pleosporales	-	-	-	-
OTU439	36	14	0	3	251	23	20	46	9	6	0	0	0	0	0	0	0	0	0	0	0	0	44	12	47	0	21	13	54	7	3	6	0	0	0	0	0	0	0	0	0	0	0	0	GS|100.0|UDB035944|SH1556524.08FU;k:Fungi,p:Basidiomycota,c:Agaricomycetes,o:Agaricales,f:Lycoperdaceae,g:Lycoperdon,s:Lycoperdon pyriforme	Lycoperdon	13	Saprotroph	Undefined Saprotroph
OTU452	25	0	0	1	23	0	0	11	0	135	0	0	0	394	0	0	0	0	0	0	0	0	3	0	4	0	3	3	0	4	0	4	0	0	0	0	0	0	0	0	0	0	4	0	GS|97.9|MG418142|NA;k:Fungi,p:Ascomycota,c:Schizosaccharomycetes,o:Schizosaccharomycetales	-	-	-	-
OTU370	46	0	0	3	32	0	0	196	102	0	0	0	0	0	0	0	0	0	0	0	0	0	84	0	1	0	0	94	24	12	0	18	0	0	0	0	0	0	0	0	0	0	0	0	GS|98.0|JX346153|NA;k:Fungi,p:Basidiomycota,c:Tremellomycetes,o:Tremellales	Tremellales	7	Pathotroph-Saprotroph-Symbiotroph	Fungal Parasite-Undefined Saprotroph
OTU528	0	25	0	0	0	0	6	63	120	385	0	0	0	0	0	0	0	0	0	0	0	0	0	0	0	0	0	0	0	8	0	0	0	0	0	0	0	0	0	0	0	0	0	0	SS|0.8400|MG213738|SH1244730.08FU;k:Fungi,p:Ascomycota,c:Sordariomycetes,o:Boliniales,g:Junewangia	-	-	-	-
OTU413	0	12	79	20	135	0	0	53	5	3	0	0	0	0	0	0	0	0	0	0	0	0	7	18	82	0	0	65	30	1	79	17	0	0	0	0	0	0	0	0	0	0	0	0	GSL|100.0|MF039689|SH1516144.08FU;k:Fungi,p:Ascomycota,c:Eurotiomycetes,o:Eurotiales,f:Trichocomaceae,g:Talaromyces	Talaromyces	13	Saprotroph	Undefined Saprotroph
OTU363	0	0	0	0	0	0	0	0	0	603	0	0	0	0	0	0	0	0	0	0	0	0	0	0	0	0	0	0	0	0	0	0	0	0	0	0	0	0	0	0	0	0	0	0	GS|99.5|AY970100|SH1564497.08FU;k:Fungi,p:Ascomycota,c:Leotiomycetes,o:Helotiales	-	-	-	-
OTU405	0	0	0	0	2	0	0	4	0	0	0	0	0	0	0	0	0	0	0	0	0	0	16	0	10	1	5	0	0	0	0	0	0	0	0	0	0	561	0	0	0	0	0	0	SS|0.8400|JN104516|SH1635779.08FU;k:Fungi,p:Ascomycota,c:Eurotiomycetes,o:Chaetothyriales,f:Herpotrichiellaceae	Herpotrichiellaceae	9	Pathotroph-Saprotroph	Animal Pathogen-Fungal Parasite-Undefined Saprotroph
OTU474	146	19	0	1	200	47	19	106	8	5	0	0	0	0	0	0	0	0	0	0	0	0	7	0	17	4	5	6	0	8	1	0	0	0	0	0	0	0	0	0	0	0	0	0	GSL|100.0|MG980581|SH1525091.08FU;k:Fungi,p:Ascomycota,c:Dothideomycetes,o:Pleosporales,f:Phaeosphaeriaceae	Phaeosphaeriaceae	9	Pathotroph-Saprotroph	Fungal Parasite-Plant Pathogen-Plant Saprotroph
OTU520	85	0	0	5	274	0	0	29	0	0	0	0	0	0	0	0	0	0	0	0	0	0	70	0	74	0	0	42	9	0	0	9	0	0	0	0	0	0	0	0	0	0	0	0	US|0.9426|None;k:Fungi,p:Ascomycota,c:Sordariomycetes	-	-	-	-
OTU364	0	0	0	0	2	0	0	0	0	0	0	0	0	594	0	0	0	0	0	0	0	0	0	0	0	0	0	0	0	0	0	0	0	0	0	0	0	0	0	0	0	0	0	0	GS|99.5|KF221850|NA;k:Fungi,p:Ascomycota,c:Sordariomycetes,o:Coniochaetales,f:Coniochaetaceae,g:Coniochaeta	Coniochaeta	13	Pathotroph-Saprotroph-Symbiotroph	Animal Pathogen-Dung Saprotroph-Endophyte-Lichen Parasite-Plant Pathogen-Undefined Saprotroph
OTU376	0	13	0	0	0	0	0	43	0	0	0	0	531	0	0	0	0	0	0	0	0	0	0	0	0	0	0	0	0	0	0	0	0	0	0	0	0	0	0	0	0	0	0	0	GS|99.2|MG433091|NA;k:Fungi,p:Basidiomycota,c:Agaricomycetes,o:Cantharellales,f:Ceratobasidiaceae	Ceratobasidiaceae	9	Pathotroph-Saprotroph-Symbiotroph	Endomycorrhizal-Plant Pathogen-Undefined Saprotroph
OTU361	105	216	0	0	9	0	0	0	0	0	0	0	0	0	0	254	0	0	0	0	0	0	0	0	0	0	0	0	0	0	0	0	0	0	0	0	0	0	0	0	0	0	0	0	US|0.9207|MH239172|NA;k:Fungi,p:Ascomycota,c:Saccharomycetes,o:Saccharomycetales	Saccharomycetales	7	Saprotroph	Undefined Saprotroph
OTU3117	0	0	0	0	0	0	0	0	0	0	0	0	0	0	0	24	0	0	0	0	0	0	0	0	0	0	0	0	0	0	0	0	0	0	0	0	0	0	0	0	0	558	0	0	GS|99.0|JN673041|NA;k:Fungi,p:Ascomycota,c:Sordariomycetes,o:Coniochaetales,f:Coniochaetaceae,g:Coniochaeta	Coniochaeta	13	Pathotroph-Saprotroph-Symbiotroph	Animal Pathogen-Dung Saprotroph-Endophyte-Lichen Parasite-Plant Pathogen-Undefined Saprotroph
OTU469	0	0	1	7	0	0	0	0	0	0	0	0	0	0	0	0	0	0	0	0	0	0	0	0	0	0	8	0	530	0	6	16	0	0	0	0	0	0	0	0	0	0	0	0	GS|100.0|MG417874|NA;k:Fungi,p:Chytridiomycota,c:Spizellomycetes,o:Spizellomycetales,f:Powellomycetaceae,g:Powellomyces	Powellomyces	13	Pathotroph	Plant Pathogen
OTU425	63	0	0	0	0	0	0	0	0	0	0	0	0	0	0	0	0	0	0	0	0	0	0	0	5	0	0	0	0	0	0	0	0	0	481	0	0	0	0	1	0	0	0	16	GDL|100.0|MH239354|NA;	-	-	-	-
OTU382	0	0	0	0	0	0	0	0	0	0	0	0	564	0	0	0	0	0	0	0	0	0	0	0	0	0	0	0	0	0	0	0	0	0	0	0	0	0	0	0	0	0	0	0	GS|99.6|MG418020|NA;k:Fungi	-	-	-	-
OTU392	44	5	4	0	21	37	26	43	6	18	0	0	0	0	0	0	0	0	0	0	0	0	16	0	50	10	61	21	97	5	6	0	0	0	90	0	0	0	0	0	0	0	0	0	GS|100.0|KT264331|SH1614483.08FU;k:Fungi,p:Ascomycota,c:Dothideomycetes,o:Pleosporales,f:Cucurbitariaceae,g:Pyrenochaeta,s:Pyrenochaeta keratinophila	Pyrenochaeta	13	Saprotroph	Undefined Saprotroph-Wood Saprotroph
OTU396	0	19	86	3	7	16	43	0	0	0	0	0	0	0	0	0	0	0	0	0	0	0	0	2	8	17	199	0	0	0	150	7	0	0	0	0	0	0	0	0	0	0	0	0	GS|100.0|EU041777|SH1539591.08FU;k:Fungi,p:Ascomycota,c:Sordariomycetes,o:Myrmecridiales,f:Myrmecridiaceae,g:Myrmecridium,s:Myrmecridium schulzeri	Myrmecridium	13	Saprotroph	Undefined Saprotroph
OTU497	228	0	0	0	0	0	0	0	0	0	0	0	0	0	0	0	0	0	0	0	0	0	324	0	0	0	0	0	0	0	0	0	0	0	0	0	0	0	0	0	0	0	0	0	GS|98.0|MG418040|NA;k:Fungi,p:Mucoromycota,c:Mucoromycetes,o:Mucorales	Mucorales	7	Saprotroph	Undefined Saprotroph
OTU420	0	0	0	0	0	0	0	0	0	0	0	0	0	0	0	0	0	0	0	0	0	0	0	0	0	0	0	0	0	0	0	0	0	0	0	551	0	0	0	0	0	0	0	0	US|0.9421|HE998721|SH1571891.08FU;k:Fungi,p:Ascomycota,c:Sordariomycetes	-	-	-	-
OTU713	6	0	0	0	4	499	28	0	0	0	0	0	0	0	0	0	0	0	0	0	0	0	1	0	0	10	0	0	0	0	0	0	0	0	0	0	0	0	0	0	0	0	0	0	GS|99.7|JN578640|SH1649822.08FU;k:Fungi,p:Ascomycota,c:Dothideomycetes,o:Venturiales,f:Sympoventuriaceae,g:Ochroconis,s:Ochroconis tshawytschae	Sympoventuriaceae	9	Saprotroph	Undefined Saprotroph
OTU375	546	0	0	0	0	0	0	0	0	0	0	0	0	0	0	0	0	0	0	0	0	0	0	0	0	0	0	0	0	0	0	0	0	0	0	0	0	0	0	0	0	0	0	0	US|0.9232|JN053493|SH1245356.08FU;k:Fungi,p:Basidiomycota,c:Tremellomycetes,o:Tremellales	Tremellales	7	Pathotroph-Saprotroph-Symbiotroph	Fungal Parasite-Undefined Saprotroph
OTU567	0	173	0	0	328	0	0	0	0	0	0	0	0	0	0	0	0	0	0	0	0	0	0	38	6	0	0	0	0	0	0	0	0	0	0	0	0	0	0	0	0	0	0	0	US|0.9380|JX370017|NA;k:Rhodoplantae,p:Rhodophyta,c:Florideophyceae,o:Corallinales	-	-	-	-
OTU422	3	9	3	0	0	347	0	0	0	0	0	0	0	0	0	0	0	0	0	0	0	0	0	0	0	180	0	0	0	2	0	0	0	0	0	0	0	0	0	0	0	0	0	0	US|0.9025|KR935693|NA;k:Fungi,p:Ascomycota,c:Sordariomycetes,o:Hypocreales	Hypocreales	7	Saprotroph	Undefined Saprotroph
OTU389	32	47	0	0	184	48	27	44	8	15	0	0	0	0	0	0	0	0	0	0	0	0	0	0	0	1	0	9	32	0	0	0	0	32	0	62	0	0	0	0	0	0	0	0	GS|97.9|FJ820807|SH1159337.08FU;k:Fungi,p:Ascomycota,c:Eurotiomycetes,o:Eurotiales,f:Aspergillaceae,g:Penicillium	Eurotiales	7	Saprotroph	Undefined Saprotroph
OTU423	13	0	0	0	194	0	0	14	0	0	0	0	0	0	0	0	0	0	0	0	0	0	2	0	0	3	0	4	0	50	0	0	0	0	0	0	0	0	260	0	0	0	0	0	GS|99.5|MG845225|SH1614485.08FU;k:Fungi,p:Ascomycota,c:Dothideomycetes,o:Pleosporales,g:Ochrocladosporium	Ochrocladosporium	13	Saprotroph	Undefined Saprotroph
OTU380	0	0	0	0	0	0	0	3	0	0	0	0	0	0	0	532	0	0	0	0	0	0	0	0	0	0	0	5	0	0	0	0	0	0	0	0	0	0	0	0	0	0	0	0	US|0.9511|JQ429158|SH1150364.08FU;k:Fungi,p:Ascomycota,c:Sordariomycetes	-	-	-	-
OTU409	0	330	6	0	2	15	0	0	0	0	0	0	0	0	0	0	0	0	0	0	0	0	0	184	1	1	0	0	0	0	1	0	0	0	0	0	0	0	0	0	0	0	0	0	US|0.9380|MG418125|NA;k:Fungi,p:Ascomycota,c:Eurotiomycetes,o:Verrucariales	-	-	-	-
OTU858	8	0	0	7	17	0	4	7	0	0	0	0	0	0	0	0	0	0	0	0	0	0	36	0	352	0	0	94	2	2	1	8	0	0	0	0	0	0	0	0	0	0	0	0	US|0.8882|MG434038|NA;k:Fungi,p:Basidiomycota,c:Agaricomycetes,o:Russulales	-	-	-	-
OTU495	23	0	0	0	10	3	0	8	0	0	0	0	0	0	0	0	0	0	0	0	0	0	3	2	50	0	0	0	5	0	0	0	0	86	0	0	0	0	0	0	0	6	335	0	GS|100.0|EF505595|SH1525087.08FU;k:Fungi,p:Ascomycota,c:Dothideomycetes,o:Pleosporales,f:Phaeosphaeriaceae	Phaeosphaeriaceae	9	Pathotroph-Saprotroph	Fungal Parasite-Plant Pathogen-Plant Saprotroph
OTU442	55	0	0	5	227	0	0	65	16	0	0	0	0	0	0	0	0	0	0	0	0	0	61	0	46	0	0	24	22	0	0	9	0	0	0	0	0	0	0	0	0	0	0	0	GS|100.0|MG200262|SH1164633.08FU;k:Fungi,p:Ascomycota,c:Eurotiomycetes,o:Eurotiales,f:Thermoascaceae,g:Thermoascus,s:Thermoascus aurantiacus	Thermoascus	13	Saprotroph	Undefined Saprotroph
OTU399	0	0	0	0	0	0	0	0	0	0	0	0	0	0	0	0	0	0	0	0	0	526	0	0	0	0	0	0	0	0	0	0	0	0	0	0	0	0	0	0	0	0	0	0	SS|0.8600|KY305141|SH1529656.08FU;k:Fungi,p:Ascomycota,c:Eurotiomycetes,o:Chaetothyriales,f:Herpotrichiellaceae,g:Exophiala	Exophiala	13	Pathotroph-Saprotroph	Animal Pathogen-Undefined Saprotroph
OTU450	0	6	6	1	12	27	70	3	0	4	0	0	0	0	0	0	0	0	0	0	0	0	36	65	130	2	30	33	38	25	30	4	0	0	0	0	0	0	0	0	0	0	0	0	GS|100.0|MG572372|SH1526415.08FU;k:Fungi,p:Ascomycota,c:Dothideomycetes,o:Pleosporales,f:Pleosporaceae,g:Curvularia,s:Curvularia protuberata	Curvularia	13	Pathotroph	Plant Pathogen
OTU536	11	9	0	0	376	8	6	0	0	0	0	0	0	0	0	0	0	0	0	0	0	0	50	13	25	2	6	3	10	0	0	0	0	0	0	0	0	0	0	0	0	0	0	0	GS|100.0|FJ861452|NA;k:Fungi,p:Ascomycota,c:Dothideomycetes,o:Botryosphaeriales,f:Botryosphaeriaceae,g:Sphaeropsis,s:Sphaeropsis sapinea	Sphaeropsis	13	Pathotroph	Plant Pathogen
OTU432	0	0	0	3	120	0	0	3	0	0	0	0	0	0	0	0	0	0	0	0	0	0	1	0	381	2	0	0	0	0	0	6	0	0	0	0	0	0	0	0	0	0	0	0	GSL|100.0|KY082752|SH1615616.08FU;k:Fungi,p:Ascomycota,c:Sordariomycetes,o:Sordariales,f:Chaetomiaceae,g:Myceliophthora	Chaetomiaceae	9	Pathotroph-Saprotroph-Symbiotroph	Animal Pathogen-Dung Saprotroph-Endophyte-Epiphyte-Plant Saprotroph-Wood Saprotroph
OTU466	0	0	23	23	0	0	3	43	0	9	0	0	0	0	0	0	0	0	0	0	0	0	0	115	0	3	0	199	0	42	33	23	0	0	0	0	0	0	0	0	0	0	0	0	GS|100.0|EU379210|SH1514618.08FU;k:Fungi,p:Chytridiomycota,c:Rhizophlyctidomycetes,o:Rhizophlyctidales,f:Rhizophlyctidaceae,g:Rhizophlyctis,s:Rhizophlyctis rosea	Rhizophlyctis	13	Saprotroph	Undefined Saprotroph
OTU460	0	0	0	0	0	0	0	514	0	0	0	0	0	0	0	0	0	0	0	0	0	0	0	0	0	0	0	0	0	0	0	0	0	0	0	0	0	0	0	0	0	0	0	0	SS|0.9700|UDB035201|SH1187399.08FU;k:Fungi,p:Ascomycota,c:Sordariomycetes,o:Microascales,f:Halosphaeriaceae	Halosphaeriaceae	9	Saprotroph	Undefined Saprotroph-Wood Saprotroph
OTU377	0	0	0	0	0	0	0	0	0	0	364	0	0	0	0	0	0	0	0	0	0	0	0	0	0	0	0	0	0	0	0	0	0	0	0	147	0	0	0	0	0	0	0	0	US|0.9384|None;k:Fungi,p:Ascomycota,c:Sordariomycetes	-	-	-	-
OTU390	0	0	0	0	0	0	0	3	0	0	0	0	0	0	0	0	0	0	0	0	0	0	0	0	0	0	0	0	0	499	0	0	0	0	0	0	0	0	0	0	0	0	0	0	GS|100.0|LT796891|SH1234977.08FU;k:Fungi,p:Ascomycota,c:Dothideomycetes,o:Pleosporales,f:Biatriosporaceae,g:Biatriospora	Biatriospora	13	Pathotroph-Saprotroph-Symbiotroph	Endophyte-Wood Saprotroph-Animal Pathogen
OTU482	0	7	10	0	26	21	151	0	0	0	0	0	0	0	0	0	0	0	0	0	0	0	0	23	104	9	41	0	7	87	12	2	0	0	0	0	0	0	0	0	0	0	0	0	GS|100.0|GQ516622|NA;k:Fungi,p:Chytridiomycota,c:Spizellomycetes,o:Spizellomycetales,f:Powellomycetaceae,g:Powellomyces	Powellomyces	13	Pathotroph	Plant Pathogen
OTU401	0	0	0	0	0	0	0	233	0	0	0	0	0	0	0	0	0	0	0	0	0	0	0	0	0	0	0	266	0	0	0	0	0	0	0	0	0	0	0	0	0	0	0	0	SS|1.0000|KJ591585|NA;k:Fungi,p:Basidiomycota,c:Agaricomycetes,o:Phallales,f:Phallaceae,g:Phallus	Phallaceae	9	Saprotroph	Litter Saprotroph-Soil Saprotroph-Wood Saprotroph
OTU534	23	0	0	0	33	6	14	36	9	4	0	0	0	0	0	0	0	0	0	0	0	0	0	0	6	0	2	0	5	0	0	0	357	0	0	0	0	0	0	0	0	0	0	0	GSL|100.0|DQ411533|SH1646404.08FU;k:Fungi,p:Basidiomycota,c:Agaricomycetes,o:Russulales,f:Peniophoraceae,g:Peniophora	Peniophora	13	Pathotroph-Saprotroph	Plant Pathogen-Wood Saprotroph
OTU391	0	0	0	0	0	0	0	0	0	190	0	0	0	0	0	0	0	0	0	0	301	0	0	0	0	0	0	0	0	0	0	0	0	0	0	0	0	0	0	0	0	0	0	0	SS|1.0000|JX456891|SH1182763.08FU;k:Fungi,p:Ascomycota,c:Sordariomycetes,o:Hypocreales	Hypocreales	7	Saprotroph	Undefined Saprotroph
OTU2322	0	45	1	0	0	311	19	11	0	0	0	0	0	0	0	0	0	0	0	0	0	0	0	38	0	62	0	0	0	0	3	1	0	0	0	0	0	0	0	0	0	0	0	0	US|0.9375|MH430480|NA;k:Fungi,p:Ascomycota,c:Sordariomycetes	-	-	-	-
OTU447	0	0	0	0	0	0	0	0	0	0	0	0	0	0	0	0	0	0	0	0	0	0	0	0	490	0	0	0	0	0	0	0	0	0	0	0	0	0	0	0	0	0	0	0	GS|100.0|AJ969618|SH1569318.08FU;k:Fungi,p:Ascomycota,c:Pezizomycetes,o:Pezizales	-	-	-	-
OTU470	11	0	3	0	3	17	0	72	0	0	0	0	303	0	0	0	0	0	0	0	0	0	2	4	27	0	0	15	0	7	0	0	0	0	0	0	0	0	0	0	0	26	0	0	US|0.9380|None;k:Viridiplantae,p:Anthophyta,c:Eudicotyledonae,o:Sapindales	-	-	-	-
OTU1882	357	0	0	0	0	0	0	0	0	0	0	0	0	0	0	0	0	0	0	0	0	0	128	0	2	0	0	0	0	1	0	0	0	0	0	0	0	0	0	0	0	0	0	0	SS|0.8100|KP991610|SH1615638.08FU;k:Fungi,p:Ascomycota,c:Sordariomycetes,o:Sordariales,f:Lasiosphaeriaceae	Lasiosphaeriaceae	9	Saprotroph	Undefined Saprotroph
OTU458	0	0	0	0	0	0	0	0	0	0	0	0	0	0	0	0	0	0	0	0	0	0	0	0	0	0	0	0	0	0	0	0	0	487	0	0	0	0	0	0	0	0	0	0	SS|0.8000|EU910265|SH1160307.08FU;k:Fungi,p:Ascomycota,c:Eurotiomycetes,o:Chaetothyriales,f:Herpotrichiellaceae	Herpotrichiellaceae	9	Pathotroph-Saprotroph	Animal Pathogen-Fungal Parasite-Undefined Saprotroph
OTU685	44	26	0	0	3	0	4	0	0	0	0	0	0	0	0	0	0	0	0	0	0	0	19	0	21	0	0	2	8	0	3	0	0	0	0	14	0	31	0	23	123	47	83	35	GS|100.0|KX100401|SH1645095.08FU;k:Fungi,p:Ascomycota,c:Sordariomycetes,o:Coniochaetales,f:Coniochaetaceae,g:Coniochaeta	Coniochaeta	13	Pathotroph-Saprotroph-Symbiotroph	Animal Pathogen-Dung Saprotroph-Endophyte-Lichen Parasite-Plant Pathogen-Undefined Saprotroph
OTU2043	0	10	0	0	10	4	0	41	0	62	0	0	0	0	332	0	0	0	0	0	0	0	2	0	0	0	0	9	0	13	0	0	0	0	0	0	0	0	0	0	0	0	0	0	GS|100.0|KT268472|SH1527184.08FU;k:Fungi,p:Ascomycota,c:Dothideomycetes,o:Pleosporales	-	-	-	-
OTU394	82	101	0	0	182	10	27	55	8	5	0	0	0	0	0	0	0	0	0	0	0	0	0	0	0	9	0	0	0	0	0	0	0	0	0	0	0	0	0	0	0	0	0	0	GS|100.0|JN904692|NA;k:Fungi,p:Ascomycota,c:Dothideomycetes,o:Pleosporales	-	-	-	-
OTU2992	0	0	0	0	0	0	0	0	0	0	0	0	0	0	23	0	0	9	0	0	0	0	0	0	0	0	0	0	0	0	0	0	0	411	20	0	0	0	0	4	0	0	6	4	GS|97.6|AB907613|SH1650582.08FU;k:Fungi,p:Ascomycota,c:Eurotiomycetes,o:Chaetothyriales,f:Herpotrichiellaceae,g:Rhinocladiella,s:Rhinocladiella atrovirens	Rhinocladiella	13	Saprotroph	Undefined Saprotroph-Wood Saprotroph
OTU579	0	0	0	2	0	0	0	0	52	27	0	0	0	0	0	0	0	0	0	0	0	0	0	0	0	0	0	0	391	0	0	5	0	0	0	0	0	0	0	0	0	0	0	0	GS|97.9|EU379236|SH1514627.08FU;k:Fungi,p:Chytridiomycota,c:Rhizophlyctidomycetes,o:Rhizophlyctidales,f:Rhizophlyctidaceae,g:Rhizophlyctis,s:Rhizophlyctis rosea	Rhizophlyctis	13	Saprotroph	Undefined Saprotroph
OTU457	0	0	0	0	0	6	0	0	0	0	0	0	0	0	0	0	0	0	0	0	0	0	0	0	0	1	0	0	0	0	0	0	0	0	0	0	0	0	0	0	0	465	0	0	US|0.9110|LC205263|NA;k:Fungi,p:Basidiomycota,c:Tremellomycetes,o:Tremellales	Tremellales	7	Pathotroph-Saprotroph-Symbiotroph	Fungal Parasite-Undefined Saprotroph
OTU416	0	0	0	0	0	0	0	0	0	0	0	0	0	0	0	0	0	0	0	0	0	0	0	0	0	0	0	0	0	0	0	0	469	0	0	0	0	0	0	0	0	0	0	0	GDL|100.0|MG190492|SH1650914.08FU;k:Fungi	-	-	-	-
OTU414	0	0	0	0	435	0	0	7	0	8	0	0	0	0	0	0	0	0	0	0	0	0	6	4	2	0	2	0	0	4	0	0	0	0	0	0	0	0	0	0	0	0	0	0	SS|0.9500|KU892411|SH1529580.08FU;k:Fungi,p:Ascomycota,c:Eurotiomycetes,o:Chaetothyriales,f:Herpotrichiellaceae	Herpotrichiellaceae	9	Pathotroph-Saprotroph	Animal Pathogen-Fungal Parasite-Undefined Saprotroph
OTU398	0	263	2	0	0	0	0	62	0	0	0	0	0	0	0	0	0	0	0	0	0	0	0	120	6	0	0	2	0	1	11	0	0	0	0	0	0	0	0	0	0	0	0	0	US|0.9375|MH430480|NA;k:Fungi,p:Ascomycota,c:Sordariomycetes	-	-	-	-
OTU1930	0	0	0	0	0	0	0	0	0	0	0	0	0	0	0	0	0	0	12	0	0	0	0	0	0	1	0	7	0	0	0	0	0	0	2	13	79	4	299	0	0	0	0	47	GS|98.4|AB712450|SH1245400.08FU;k:Fungi,p:Basidiomycota,c:Dacrymycetes,o:Dacrymycetales,f:Dacrymycetaceae,g:Dacrymyces,s:Dacrymyces capitatus	Dacrymyces	13	Saprotroph	Wood Saprotroph
OTU489	65	18	7	1	67	23	127	44	35	5	0	0	0	0	0	0	0	0	0	0	0	0	25	2	28	2	2	0	6	0	6	1	0	0	0	0	0	0	0	0	0	0	0	0	GSL|100.0|MH165234|SH1644387.08FU;k:Fungi,p:Ascomycota,c:Sordariomycetes,o:Glomerellales	-	-	-	-
OTU3337	0	0	0	0	0	0	0	0	0	0	0	0	0	0	0	0	0	0	0	0	0	0	1	0	3	0	0	75	120	5	3	94	0	0	0	0	0	47	37	64	0	0	0	15	US|0.9110|KU762326|SH1234467.08FU;k:Fungi,p:Basidiomycota,c:Agaricomycetes,o:Cantharellales	-	-	-	-
OTU448	4	171	0	0	0	0	0	0	0	0	0	0	0	0	0	0	0	0	0	0	0	0	0	279	0	0	0	0	0	0	0	0	0	0	0	0	0	0	0	0	0	0	0	0	US|0.9138|None;k:Fungi,p:Basidiomycota,c:Tremellomycetes,o:Tremellales	Tremellales	7	Pathotroph-Saprotroph-Symbiotroph	Fungal Parasite-Undefined Saprotroph
OTU476	133	0	0	0	88	0	0	46	12	0	0	0	0	0	0	0	0	0	0	0	0	0	89	0	61	0	0	19	5	0	0	1	0	0	0	0	0	0	0	0	0	0	0	0	US|0.9034|MF534030|NA;k:Fungi,p:Basidiomycota,c:Tremellomycetes,o:Tremellales	Tremellales	7	Pathotroph-Saprotroph-Symbiotroph	Fungal Parasite-Undefined Saprotroph
OTU433	0	0	10	6	8	0	130	0	0	11	0	0	0	0	0	0	0	0	0	0	0	0	49	2	0	5	28	19	53	96	17	19	0	0	0	0	0	0	0	0	0	0	0	0	GSL|100.0|KY320607|SH1649269.08FU;k:Fungi,p:Basidiomycota,c:Tremellomycetes,o:Filobasidiales,f:Piskurozymaceae,g:Solicoccozyma,s:Solicoccozyma terrea	-	-	-	-
OTU407	0	0	0	0	0	0	444	0	0	0	0	0	0	0	0	0	0	0	0	0	0	0	0	0	0	0	7	0	0	0	0	0	0	0	0	0	0	0	0	0	0	0	0	0	US|0.9090|LT609065|NA;k:Fungi,p:Ascomycota,c:Sordariomycetes,o:Hypocreales	Hypocreales	7	Saprotroph	Undefined Saprotroph
OTU436	15	0	0	0	0	0	0	0	0	0	0	0	0	0	0	0	387	0	0	0	0	0	1	0	0	0	4	0	0	0	0	0	0	0	0	0	0	44	0	0	0	0	0	0	GDL|98.1|MH625116|NA;	-	-	-	-
OTU437	0	0	0	0	0	0	0	0	0	0	0	0	0	0	241	0	0	0	0	0	0	0	0	0	0	0	0	0	0	0	0	0	0	208	0	0	0	0	0	0	0	0	0	0	SS|0.9800|AY916492|SH1237464.08FU;k:Fungi,p:Ascomycota,c:Dothideomycetes,o:Tubeufiales,f:Tubeufiaceae	Tubeufiaceae	9	Pathotroph-Saprotroph	Animal Pathogen-Undefined Saprotroph
OTU424	372	0	0	0	50	0	0	6	0	0	0	0	0	0	0	0	0	0	0	0	0	0	10	0	1	3	0	4	0	0	0	0	0	0	0	0	0	0	0	0	0	0	0	0	GS|100.0|KF309948|SH1577504.08FU;k:Fungi,p:Ascomycota,c:Dothideomycetes,o:Capnodiales,g:Arthrocatena,s:Arthrocatena tenebrio	Arthrocatena	13	Saprotroph	Undefined Saprotroph
OTU581	0	0	0	0	0	0	0	443	0	0	0	0	0	0	0	0	0	0	0	0	0	0	0	0	0	0	0	0	2	0	0	0	0	0	0	0	0	0	0	0	0	0	0	0	GS|99.6|MH041556|SH1573343.08FU;k:Fungi,p:Basidiomycota,c:Agaricomycetes,o:Russulales,f:Peniophoraceae,g:Subulicystidium,s:Subulicystidium brachysporum	Subulicystidium	13	Saprotroph	Undefined Saprotroph
OTU411	34	0	0	0	0	0	0	0	0	10	0	0	0	0	0	400	0	0	0	0	0	0	0	0	0	0	0	0	0	0	0	0	0	0	0	0	0	0	0	0	0	0	0	0	GS|97.5|HE998721|SH1571891.08FU;k:Fungi,p:Ascomycota,c:Sordariomycetes,o:Coniochaetales,f:Coniochaetaceae,g:Coniochaeta	Coniochaeta	13	Pathotroph-Saprotroph-Symbiotroph	Animal Pathogen-Dung Saprotroph-Endophyte-Lichen Parasite-Plant Pathogen-Undefined Saprotroph
OTU456	0	3	18	0	0	314	33	0	0	0	0	0	0	0	0	0	0	0	0	0	0	0	10	0	0	40	0	0	0	0	26	0	0	0	0	0	0	0	0	0	0	0	0	0	GSL|100.0|MF077247|SH1546322.08FU;k:Fungi,p:Ascomycota,c:Sordariomycetes,o:Microascales,f:Halosphaeriaceae	Halosphaeriaceae	9	Saprotroph	Undefined Saprotroph-Wood Saprotroph
OTU465	187	0	0	0	0	0	0	0	0	0	0	0	0	0	0	0	0	0	0	0	0	0	254	0	0	0	0	0	0	0	0	0	0	0	0	0	0	0	0	0	0	0	1	0	US|0.9207|MG417903|NA;k:Fungi,p:Mucoromycota,c:Mucoromycetes,o:Mucorales	Mucorales	7	Saprotroph	Undefined Saprotroph
OTU546	65	128	1	0	2	39	6	0	0	27	0	0	0	0	0	0	0	0	0	0	0	0	7	5	11	0	5	0	8	0	0	0	0	0	0	0	0	0	0	0	0	0	0	138	GS|100.0|KR935844|SH1645100.08FU;k:Fungi,p:Ascomycota,c:Sordariomycetes,o:Coniochaetales,f:Coniochaetaceae,g:Coniochaeta,s:Coniochaeta ligniaria	Coniochaeta	13	Pathotroph-Saprotroph-Symbiotroph	Animal Pathogen-Dung Saprotroph-Endophyte-Lichen Parasite-Plant Pathogen-Undefined Saprotroph
OTU467	26	0	0	0	193	3	0	6	0	3	0	0	166	0	0	0	0	0	0	0	0	0	4	0	3	2	0	32	2	0	0	0	0	0	0	0	0	0	0	0	0	0	0	0	GS|100.0|HM992800|SH1204834.08FU;k:Fungi,p:Ascomycota,c:Eurotiomycetes,o:Chaetothyriales,f:Trichomeriaceae	Trichomeriaceae	9	Symbiotroph	Epiphyte
OTU624	134	16	0	0	13	16	66	7	8	6	0	0	0	0	0	0	0	0	0	0	0	0	35	3	0	6	0	94	24	7	0	1	0	0	0	0	0	0	0	0	0	0	0	0	GS|100.0|KY800528|SH1549605.08FU;k:Fungi,p:Ascomycota,c:Sordariomycetes,o:Trichosphaeriales,f:Trichosphaeriaceae,g:Nigrospora,s:Nigrospora oryzae	Nigrospora	13	Saprotroph	Undefined Saprotroph
OTU578	5	380	0	1	0	0	0	0	0	26	0	0	0	0	0	0	0	0	0	0	0	0	0	23	0	0	0	0	0	0	0	0	0	0	0	0	0	0	0	0	0	0	0	0	GS|97.7|MF965808|NA;k:Fungi,p:Ascomycota,c:Sordariomycetes,o:Pleurotheciales,f:Pleurotheciaceae	-	-	-	-
OTU426	0	0	0	0	0	0	0	0	0	0	0	0	0	0	0	0	434	0	0	0	0	0	0	0	0	0	0	0	0	0	0	0	0	0	0	0	0	0	0	0	0	0	0	0	GS|98.9|KY822064|NA;k:Fungi,p:Basidiomycota,c:Tremellomycetes,o:Tremellales	Tremellales	7	Pathotroph-Saprotroph-Symbiotroph	Fungal Parasite-Undefined Saprotroph
OTU428	5	0	0	0	0	0	0	0	0	0	0	0	0	0	0	0	0	0	0	0	0	0	415	0	0	0	0	7	5	0	0	2	0	0	0	0	0	0	0	0	0	0	0	0	GS|100.0|KU000368|NA;k:Fungi,p:Glomeromycota,c:Glomeromycetes,o:Gigasporales	Glomeromycota	3	Symbiotroph	Arbuscular Mycorrhizal
OTU621	43	0	0	0	275	0	0	0	0	0	0	0	0	0	0	0	0	0	0	0	0	0	23	0	77	2	0	6	0	3	5	0	0	0	0	0	0	0	0	0	0	0	0	0	GDL|98.7|MG433849|NA;	-	-	-	-
OTU632	29	0	0	0	147	0	9	0	0	18	0	0	0	0	0	0	0	0	0	0	0	0	19	0	211	0	0	0	0	0	0	0	0	0	0	0	0	0	0	0	0	0	0	0	GDL|98.3|MG433994|NA;	-	-	-	-
OTU441	4	12	0	2	25	27	14	78	4	9	0	0	0	144	0	0	0	0	0	0	0	0	80	2	0	0	8	0	14	6	0	3	0	0	0	0	0	0	0	0	0	0	0	0	GSL|100.0|KT319050|SH1547057.08FU;k:Fungi,p:Ascomycota,c:Dothideomycetes,o:Pleosporales	-	-	-	-
OTU509	0	0	0	5	0	0	0	63	10	0	0	0	0	0	0	0	0	0	0	0	0	0	0	0	0	0	0	36	303	3	1	11	0	0	0	0	0	0	0	0	0	0	0	0	US|0.9110|None;k:Stramenopila,p:Oomycota,c:Oomycetes,o:Peronosporales	-	-	-	-
OTU2243	0	0	0	0	0	0	0	11	0	101	0	0	0	0	0	0	0	0	9	0	306	0	0	0	0	0	0	0	0	0	0	0	0	0	0	0	0	0	0	0	0	0	0	3	GS|97.9|UDB036449|SH1510267.08FU;k:Fungi,p:Basidiomycota,c:Agaricomycetes,o:Hymenochaetales,g:Peniophorella,s:Peniophorella praetermissa	Peniophorella	13	Saprotroph	Undefined Saprotroph
OTU455	80	319	0	0	0	0	13	0	0	0	0	0	0	0	0	0	0	0	0	0	0	0	8	5	0	0	0	0	0	0	0	0	0	0	0	0	0	0	0	0	0	0	0	0	GS|100.0|KY322620|SH1572549.08FU;k:Fungi,p:Ascomycota,c:Sordariomycetes,o:Sordariales	-	-	-	-
OTU434	0	0	0	0	0	0	0	0	0	0	0	0	0	424	0	0	0	0	0	0	0	0	0	0	0	0	0	0	0	0	0	0	0	0	0	0	0	0	0	0	0	0	0	0	GS|98.3|KX174575|NA;k:Fungi,p:Ascomycota,c:Eurotiomycetes,o:Chaetothyriales,f:Herpotrichiellaceae	Herpotrichiellaceae	9	Pathotroph-Saprotroph	Animal Pathogen-Fungal Parasite-Undefined Saprotroph
OTU515	0	73	0	0	0	0	5	12	0	0	0	0	113	0	0	0	0	0	0	0	0	0	2	0	0	0	12	5	0	0	0	0	0	0	0	199	0	0	0	0	0	0	0	0	GSL|100.0|AY969323|SH1523509.08FU;k:Fungi,p:Ascomycota,c:Leotiomycetes,o:Helotiales	-	-	-	-
OTU2191	0	0	0	0	0	0	0	0	0	0	0	0	0	0	0	0	0	0	112	0	0	0	0	0	0	0	0	6	0	0	0	0	0	0	2	6	57	0	210	0	0	0	0	26	GS|98.4|AB712450|SH1245400.08FU;k:Fungi,p:Basidiomycota,c:Dacrymycetes,o:Dacrymycetales,f:Dacrymycetaceae,g:Dacrymyces,s:Dacrymyces capitatus	Dacrymyces	13	Saprotroph	Wood Saprotroph
OTU429	4	0	26	1	63	91	0	0	0	0	0	0	0	0	0	0	0	0	0	0	0	0	0	0	152	2	0	0	0	4	73	1	0	0	0	0	0	0	0	0	0	0	0	0	US|0.9536|MH239744|NA;k:Fungi,p:Ascomycota,c:Sordariomycetes	-	-	-	-
OTU472	5	0	0	19	5	0	0	190	26	0	0	0	0	0	0	0	0	0	0	0	0	0	2	0	21	0	0	55	72	0	0	21	0	0	0	0	0	0	0	0	0	0	0	0	SS|0.9700|MF965370|NA;k:Fungi,p:Ascomycota,c:Sordariomycetes,o:Sordariales,f:Chaetomiaceae	Chaetomiaceae	9	Pathotroph-Saprotroph-Symbiotroph	Animal Pathogen-Dung Saprotroph-Endophyte-Epiphyte-Plant Saprotroph-Wood Saprotroph
OTU462	0	0	0	0	16	0	0	0	0	0	0	0	0	0	0	0	0	0	0	0	0	0	0	0	394	0	0	2	0	0	0	2	0	0	0	0	0	0	0	0	0	0	0	0	US|0.9110|JX361560|NA;k:Fungi,p:Basidiomycota,c:Agaricomycetes,o:Agaricales	-	-	-	-
OTU449	59	0	0	3	0	0	0	6	0	0	0	0	0	0	0	0	0	0	0	0	0	0	30	0	308	0	0	0	0	0	0	2	0	0	0	0	0	0	0	0	0	0	0	0	GS|100.0|JX976102|SH1552322.08FU;k:Fungi,p:Mortierellomycota,c:Mortierellomycetes,o:Mortierellales,f:Mortierellaceae,g:Mortierella,s:Mortierella polycephala	Mortierellaceae	9	Saprotroph-Symbiotroph	Endophyte-Litter Saprotroph-Soil Saprotroph-Undefined Saprotroph
OTU445	49	24	0	0	134	101	0	37	5	3	0	0	0	0	0	0	0	0	0	0	0	0	9	11	13	1	6	9	2	0	0	0	0	0	0	0	0	0	0	0	0	0	0	0	GSL|100.0|MH209070|SH1526399.08FU;k:Fungi,p:Ascomycota,c:Dothideomycetes,o:Pleosporales,f:Pleosporaceae,g:Bipolaris	Bipolaris	13	Pathotroph	Plant Pathogen
OTU430	8	0	0	0	0	0	0	0	0	0	395	0	0	0	0	0	0	0	0	0	0	0	0	0	0	0	0	0	0	0	0	0	0	0	0	0	0	0	0	0	0	0	0	0	GS|99.0|MH655510|NA;k:Fungi,p:Ascomycota,c:Sordariomycetes,o:Hypocreales	Hypocreales	7	Saprotroph	Undefined Saprotroph
OTU518	0	0	0	0	0	0	0	0	6	6	0	0	0	0	0	0	0	0	0	0	0	0	0	0	0	0	0	0	0	0	0	0	0	0	0	0	0	0	0	0	0	0	0	390	GS|100.0|KX176124|NA;k:Fungi,p:Ascomycota,c:Sordariomycetes,o:Coniochaetales,f:Coniochaetaceae,g:Coniochaeta	Coniochaeta	13	Pathotroph-Saprotroph-Symbiotroph	Animal Pathogen-Dung Saprotroph-Endophyte-Lichen Parasite-Plant Pathogen-Undefined Saprotroph
OTU513	0	5	10	2	0	18	77	0	0	0	0	0	0	0	0	0	0	0	0	0	0	0	18	35	0	7	159	14	24	11	21	0	0	0	0	0	0	0	0	0	0	0	0	0	GS|100.0|FJ426987|SH1576177.08FU;k:Fungi,p:Ascomycota,c:Dothideomycetes,o:Pleosporales,f:Phaeosphaeriaceae,g:Paraphoma,s:Paraphoma chrysanthemicola	Phaeosphaeriaceae	9	Pathotroph-Saprotroph	Fungal Parasite-Plant Pathogen-Plant Saprotroph
OTU663	0	0	0	1	0	0	0	285	0	0	0	0	0	0	0	0	0	0	0	0	0	0	0	0	0	0	0	110	0	0	0	4	0	0	0	0	0	0	0	0	0	0	0	0	US|0.8882|MH240637|NA;k:Fungi,p:Ascomycota,c:Pezizomycetes,o:Pezizales	-	-	-	-
OTU440	398	0	0	0	0	0	0	0	0	0	0	0	0	0	0	0	0	0	0	0	0	0	0	0	0	0	0	0	0	0	0	0	0	0	0	0	0	0	0	0	0	0	0	0	US|0.9232|KU559787|SH1177281.08FU;k:Fungi,p:Basidiomycota,c:Tremellomycetes,o:Tremellales	Tremellales	7	Pathotroph-Saprotroph-Symbiotroph	Fungal Parasite-Undefined Saprotroph
OTU704	54	7	2	2	0	14	58	125	0	0	0	0	0	0	0	0	0	0	0	0	0	0	39	9	1	0	33	46	3	0	1	1	0	0	0	0	0	0	0	0	0	0	0	0	US|0.9380|None;k:Fungi,p:Ascomycota,c:Saccharomycetes,o:Saccharomycetales	Saccharomycetales	7	Saprotroph	Undefined Saprotroph
OTU496	13	0	0	29	5	0	0	112	23	0	0	0	0	0	0	0	0	0	0	0	0	0	9	0	40	0	0	66	69	0	4	24	0	0	0	0	0	0	0	0	0	0	0	0	GS|100.0|MF373487|NA;k:Fungi,p:Ascomycota,c:Sordariomycetes,o:Sordariales,f:Chaetomiaceae,g:Thielavia	Thielavia	13	Saprotroph	Dung Saprotroph-Undefined Saprotroph
OTU446	0	0	0	0	0	0	0	389	0	0	0	0	0	0	0	0	0	0	0	0	0	0	0	0	0	0	0	0	0	0	0	0	0	0	0	0	0	0	0	0	0	0	0	0	US|0.9511|KY822271|NA;k:Fungi,p:Ascomycota,c:Sordariomycetes	-	-	-	-
OTU438	0	0	1	0	0	0	4	0	0	0	0	0	0	0	0	0	0	382	0	0	0	0	0	0	0	0	0	0	0	0	0	0	0	0	0	0	0	0	0	0	0	0	1	0	US|0.9421|UDB035374|SH1145927.08FU;k:Fungi,p:Ascomycota,c:Sordariomycetes	-	-	-	-
OTU463	227	0	0	1	20	0	0	0	0	124	0	0	0	0	0	0	0	0	0	0	0	0	15	0	0	0	0	0	0	0	0	0	0	0	0	0	0	0	0	0	0	0	0	0	GS|100.0|JX481775|SH1234488.08FU;k:Fungi,p:Ascomycota,c:Sordariomycetes,o:Coniochaetales,f:Coniochaetaceae,g:Coniochaeta,s:Coniochaeta canina	Coniochaeta canina	20	Pathotroph	Animal Pathogen
OTU564	39	10	0	2	96	12	11	51	0	4	0	0	0	0	0	0	0	0	0	0	0	0	38	11	45	4	30	22	10	0	0	2	0	0	0	0	0	0	0	0	0	0	0	0	GSL|100.0|UDB035929|SH1577896.08FU;k:Fungi,p:Basidiomycota,c:Agaricomycetes,o:Agaricales,f:Physalacriaceae,g:Armillaria	Physalacriaceae	9	Pathotroph-Saprotroph	Algal Parasite--Leaf Saprotroph-Wood Saprotroph
OTU486	0	0	0	0	0	0	0	271	0	0	0	0	0	0	0	0	0	0	0	0	0	0	0	0	0	0	0	115	0	0	0	0	0	0	0	0	0	0	0	0	0	0	0	0	US|0.9110|JQ666697|SH1242734.08FU;k:Fungi,p:Basidiomycota,c:Agaricomycetes,o:Agaricales	-	-	-	-
OTU573	0	51	11	0	0	10	17	0	0	0	0	0	0	0	0	0	0	0	0	0	0	0	0	249	1	4	10	0	0	0	33	0	0	0	0	0	0	0	0	0	0	0	0	0	US|0.9384|KR935693|NA;k:Fungi,p:Ascomycota,c:Sordariomycetes	-	-	-	-
OTU2094	0	0	100	3	0	0	45	0	0	3	0	0	0	0	0	0	0	0	0	0	0	0	0	0	0	0	38	9	0	1	185	1	0	0	0	0	0	0	0	0	0	0	0	0	US|0.9045|JX328868|NA;k:Fungi,p:Ascomycota,c:Sordariomycetes,o:Hypocreales	Hypocreales	7	Saprotroph	Undefined Saprotroph
OTU451	4	0	0	0	364	0	0	8	0	0	0	0	0	0	0	0	0	0	0	0	0	0	2	0	5	0	0	2	0	0	0	0	0	0	0	0	0	0	0	0	0	0	0	0	GS|98.4|JN906633|NA;k:Fungi,p:Ascomycota,c:Dothideomycetes,o:Pleosporales,f:Cucurbitariaceae,g:Pyrenochaeta	Pyrenochaeta	13	Saprotroph	Undefined Saprotroph-Wood Saprotroph
OTU435	291	0	0	0	66	0	0	7	11	0	0	0	0	0	0	0	0	0	0	0	0	0	0	0	7	0	0	0	0	0	0	0	0	0	0	0	0	0	0	0	0	0	0	0	GS|100.0|KP177418|SH1191832.08FU;k:Fungi,p:Ascomycota,c:Dothideomycetes,o:Pleosporales,f:Cucurbitariaceae,g:Pyrenochaetopsis	Pyrenochaetopsis	13	Pathotroph-Saprotroph-Symbiotroph	Endophyte-Lichen Parasite-Undefined Saprotroph
OTU566	331	0	0	0	13	0	19	0	11	0	0	0	0	0	0	0	0	0	0	0	0	0	2	0	0	0	0	0	0	0	0	0	0	0	0	0	0	0	0	0	0	0	0	0	US|0.9110|None;k:Fungi,p:Ascomycota,c:Pezizomycetes,o:Pezizales	-	-	-	-
OTU2560	0	0	0	0	0	0	0	0	0	0	0	0	0	0	0	0	0	0	0	0	0	0	11	6	2	0	0	0	3	1	0	1	0	7	1	4	41	11	8	4	175	16	14	69	GS|99.3|KX100401|SH1645095.08FU;k:Fungi,p:Ascomycota,c:Sordariomycetes,o:Coniochaetales,f:Coniochaetaceae,g:Coniochaeta	Coniochaeta	13	Pathotroph-Saprotroph-Symbiotroph	Animal Pathogen-Dung Saprotroph-Endophyte-Lichen Parasite-Plant Pathogen-Undefined Saprotroph
OTU2568	3	0	0	1	0	0	0	4	0	0	0	0	0	0	0	0	3	0	74	0	5	0	0	0	0	0	0	5	0	0	0	0	0	0	2	5	47	1	198	0	0	0	0	25	GS|98.4|AB712450|SH1245400.08FU;k:Fungi,p:Basidiomycota,c:Dacrymycetes,o:Dacrymycetales,f:Dacrymycetaceae,g:Dacrymyces,s:Dacrymyces capitatus	Dacrymyces	13	Saprotroph	Wood Saprotroph
OTU659	86	0	0	0	0	0	0	3	0	0	0	0	0	0	0	0	0	0	0	0	125	0	0	0	0	6	12	0	0	0	3	0	0	0	0	0	0	116	0	0	0	0	20	0	GS|97.0|MH625116|NA;k:Fungi,p:Ascomycota,c:Dothideomycetes,o:Dothideales	-	-	-	-
OTU529	58	0	0	0	0	0	0	0	0	0	0	0	0	0	0	0	0	0	0	0	0	0	306	0	0	0	0	4	0	1	0	0	0	0	0	0	0	0	0	0	0	0	0	0	GS|100.0|HG935997|SH1615671.08FU;k:Fungi,p:Ascomycota,c:Sordariomycetes,o:Sordariales,f:Lasiosphaeriaceae	Lasiosphaeriaceae	9	Saprotroph	Undefined Saprotroph
OTU551	7	13	0	0	69	4	0	45	12	0	0	0	0	0	206	0	0	0	0	0	0	0	0	0	3	0	0	0	3	0	0	2	0	0	0	0	0	0	0	0	0	0	0	0	GS|100.0|EU514700|SH1636083.08FU;k:Fungi,p:Ascomycota,c:Eurotiomycetes,o:Chaetothyriales,f:Cyphellophoraceae,g:Cyphellophora,s:Cyphellophora sessilis	Cyphellophora	13	Pathotroph-Saprotroph	Animal Pathogen-Undefined Saprotroph
OTU523	59	6	3	0	36	0	3	0	0	0	0	0	0	0	0	0	0	0	0	0	0	0	92	2	60	8	34	3	12	2	6	6	0	0	31	0	0	0	0	0	0	0	0	0	GS|100.0|KC455922|SH1613457.08FU;k:Fungi,p:Basidiomycota,c:Cystobasidiomycetes,o:Cystobasidiales,f:Cystobasidiaceae,g:Cystobasidium,s:Cystobasidium slooffiae	Cystobasidium	13	Pathotroph	Fungal Parasite
OTU602	0	313	0	0	0	0	0	0	0	0	0	0	0	0	0	0	0	0	0	0	0	0	0	39	2	0	8	0	0	0	0	0	0	0	0	0	0	0	0	0	0	0	0	0	SS|0.9900|JX387633|NA;k:Fungi,p:Ascomycota,c:Dothideomycetes,o:Pleosporales,f:Sporormiaceae	Sporormiaceae	9	Saprotroph	Dung Saprotroph-Plant Saprotroph
OTU896	0	83	4	4	0	0	0	0	0	0	0	0	0	0	0	0	0	0	0	0	0	0	0	249	4	3	0	0	0	0	8	7	0	0	0	0	0	0	0	0	0	0	0	0	GS|100.0|MF530485|NA;k:Fungi,p:Basidiomycota,c:Agaricomycetes,o:Agaricales	-	-	-	-
OTU2371	0	0	0	0	0	0	0	0	0	0	0	0	0	0	0	0	0	0	7	0	0	0	0	0	0	0	0	4	0	0	0	0	0	0	0	11	59	3	236	1	0	0	0	39	GS|100.0|MH488721|NA;k:Fungi,p:Basidiomycota,c:Dacrymycetes,o:Dacrymycetales,f:Dacrymycetaceae,g:Dacrymyces,s:Dacrymyces capitatus	Dacrymyces	13	Saprotroph	Wood Saprotroph
OTU492	0	270	0	0	11	0	0	0	0	0	0	0	0	0	0	0	0	0	0	0	0	0	0	76	0	0	0	0	0	1	0	0	0	0	0	0	0	0	0	0	0	0	0	0	US|0.9232|MF527803|NA;k:Fungi,p:Ascomycota,c:Sordariomycetes,o:Hypocreales	Hypocreales	7	Saprotroph	Undefined Saprotroph
OTU633	0	0	0	0	0	4	7	8	0	6	0	0	0	0	0	0	0	0	0	0	0	0	1	0	27	0	0	11	0	1	0	0	0	0	36	253	0	0	0	0	0	0	0	0	SS|1.0000|EU489923|SH1646257.08FU;k:Fungi,p:Ascomycota,c:Dothideomycetes,o:Pleosporales	-	-	-	-
OTU459	0	0	0	0	337	0	0	16	0	0	0	0	0	0	0	0	0	0	0	0	0	0	0	0	0	0	0	0	0	0	0	0	0	0	0	0	0	0	0	0	0	0	0	0	GS|100.0|AY587134|SH1635397.08FU;k:Fungi,p:Ascomycota,c:Dothideomycetes,o:Pleosporales,f:Leptosphaeriaceae,g:Sphaerellopsis,s:Sphaerellopsis filum	Sphaerellopsis	13	Saprotroph	Undefined Saprotroph
OTU2723	0	0	0	0	10	0	21	0	0	0	0	0	0	0	0	0	0	0	0	0	0	0	0	0	0	0	187	0	0	0	0	0	0	0	0	0	0	0	0	0	0	0	134	0	GS|98.8|KY821964|NA;k:Fungi,p:Ascomycota,c:Sordariomycetes,o:Hypocreales	Hypocreales	7	Saprotroph	Undefined Saprotroph
OTU619	7	5	2	5	21	0	13	7	5	4	0	0	0	0	0	0	0	0	0	0	0	0	22	5	9	6	109	4	18	1	4	11	0	0	0	0	0	94	0	0	0	0	0	0	GSL|100.0|AF444292|SH1613458.08FU;k:Fungi,p:Basidiomycota,c:Cystobasidiomycetes,o:Cystobasidiales,f:Cystobasidiaceae,g:Cystobasidium,s:Cystobasidium pinicola	Cystobasidium	13	Pathotroph	Fungal Parasite
OTU480	0	0	0	0	13	3	0	0	0	0	0	0	0	327	0	0	0	0	0	0	0	0	0	2	0	0	2	0	0	0	0	0	0	0	0	0	0	0	0	0	0	0	0	0	US|0.9110|MG418142|NA;k:Fungi,p:Mucoromycota,c:Mucoromycetes,o:Mucorales	Mucorales	7	Saprotroph	Undefined Saprotroph
OTU813	13	0	0	1	39	104	9	152	0	3	0	0	0	0	0	0	0	0	0	0	0	0	0	0	0	0	0	25	0	0	0	1	0	0	0	0	0	0	0	0	0	0	0	0	US|0.9145|MG417903|NA;k:Ichthyosporia,c:Ichthyosporea,o:Dermocystida	-	-	-	-
OTU693	23	22	6	10	31	9	20	8	0	0	0	0	0	0	0	0	0	0	0	0	0	0	25	6	69	6	5	33	63	0	4	4	0	0	0	0	0	0	0	0	0	0	0	0	GSL|99.6|UDB036692|SH1563787.08FU;k:Fungi,p:Basidiomycota,c:Agaricomycetes,o:Agaricales,f:Hymenogastraceae,g:Hebeloma,s:Hebeloma mesophaeum	Hebeloma	13	Symbiotroph	Ectomycorrhizal
OTU1443	0	3	7	0	0	269	4	0	0	0	0	0	0	0	0	0	0	0	0	0	0	0	0	0	0	55	0	0	0	0	4	0	0	0	0	0	0	0	0	0	0	0	0	0	US|0.9138|MG418125|NA;k:Fungi,p:Basidiomycota,c:Tremellomycetes,o:Tremellales	Tremellales	7	Pathotroph-Saprotroph-Symbiotroph	Fungal Parasite-Undefined Saprotroph
OTU481	21	0	0	0	0	0	0	320	0	0	0	0	0	0	0	0	0	0	0	0	0	0	0	0	0	0	0	0	0	0	0	0	0	0	0	0	0	0	0	0	0	0	0	0	GS|100.0|KF800679|SH1181955.08FU;k:Fungi,p:Basidiomycota,c:Tremellomycetes,o:Tremellales	Tremellales	7	Pathotroph-Saprotroph-Symbiotroph	Fungal Parasite-Undefined Saprotroph
OTU498	59	0	0	0	84	0	0	148	38	0	0	0	0	0	0	0	0	0	0	0	0	0	0	0	0	0	0	0	12	0	0	0	0	0	0	0	0	0	0	0	0	0	0	0	US|0.9207|MG433857|NA;k:Rhodoplantae,p:Rhodophyta,c:Florideophyceae,o:Gracilariales	-	-	-	-
OTU477	0	0	0	0	0	0	0	187	0	0	0	0	0	0	0	0	0	0	0	0	138	0	0	0	0	0	0	0	0	13	2	0	0	0	0	0	0	0	0	0	0	0	0	0	GS|100.0|KC461131|SH1645130.08FU;k:Fungi,p:Ascomycota,c:Sordariomycetes,o:Coniochaetales,f:Coniochaetaceae,g:Coniochaeta	Coniochaeta	13	Pathotroph-Saprotroph-Symbiotroph	Animal Pathogen-Dung Saprotroph-Endophyte-Lichen Parasite-Plant Pathogen-Undefined Saprotroph
OTU570	0	0	0	0	337	0	0	3	0	0	0	0	0	0	0	0	0	0	0	0	0	0	0	0	0	0	0	0	0	0	0	0	0	0	0	0	0	0	0	0	0	0	0	0	US|0.9110|JX031133|NA;k:Fungi,p:Ascomycota,c:Dothideomycetes,o:Dothideales	-	-	-	-
OTU512	13	0	0	0	0	0	3	3	0	18	0	0	0	0	0	0	296	0	0	0	0	0	4	0	0	0	0	2	0	0	0	0	0	0	0	0	0	0	0	0	0	0	0	0	US|0.9034|LC229675|SH1529668.08FU;k:Fungi,p:Ascomycota,c:Sordariomycetes,o:Hypocreales	Hypocreales	7	Saprotroph	Undefined Saprotroph
OTU464	24	0	0	0	8	0	0	6	0	0	0	0	0	0	0	0	0	292	0	0	0	0	0	0	0	0	9	0	0	0	0	0	0	0	0	0	0	0	0	0	0	0	0	0	GS|98.4|JX998699|SH1222449.08FU;k:Fungi,p:Ascomycota,c:Dothideomycetes,o:Capnodiales	-	-	-	-
OTU503	7	0	0	0	313	0	4	12	0	0	0	0	0	0	0	0	0	0	0	0	0	0	0	0	0	0	0	0	0	0	0	0	0	0	0	0	0	0	0	0	0	0	0	0	GS|100.0|GQ510075|NA;k:Fungi,p:Basidiomycota,c:Tremellomycetes,o:Tremellales	Tremellales	7	Pathotroph-Saprotroph-Symbiotroph	Fungal Parasite-Undefined Saprotroph
OTU468	0	0	0	0	0	0	0	0	0	0	0	0	0	0	335	0	0	0	0	0	0	0	0	0	0	0	0	0	0	0	0	0	0	0	0	0	0	0	0	0	0	0	0	0	GS|100.0|KP276566|SH1524850.08FU;k:Fungi,p:Ascomycota,c:Leotiomycetes,o:Helotiales,f:Vibrisseaceae,g:Phialocephala	Phialocephala	13	Symbiotroph	Endophyte
OTU1066	0	0	0	0	0	0	0	310	0	0	0	0	0	0	0	0	0	0	0	0	0	0	0	0	0	0	0	25	0	0	0	0	0	0	0	0	0	0	0	0	0	0	0	0	US|0.9380|UDB027235|NA;k:Fungi,p:Basidiomycota,c:Agaricomycetes,o:Boletales	-	-	-	-
OTU522	0	0	0	0	0	0	0	0	0	0	0	0	0	0	0	0	0	0	0	0	0	0	334	0	0	0	0	0	0	0	0	0	0	0	0	0	0	0	0	0	0	0	0	0	US|0.9538|LT610608|NA;k:Fungi,p:Ascomycota,c:Sordariomycetes	-	-	-	-
OTU527	0	7	0	0	8	0	5	0	0	0	0	0	0	0	0	0	0	0	0	0	0	0	0	240	0	0	2	0	72	0	0	0	0	0	0	0	0	0	0	0	0	0	0	0	GS|99.1|MG433515|NA;k:Fungi,p:Ascomycota,c:Dothideomycetes,o:Dothideales	-	-	-	-
OTU603	36	0	0	1	169	0	0	14	4	0	0	0	0	0	0	0	0	0	0	0	0	0	47	0	32	0	0	17	10	0	0	1	0	0	0	0	0	0	0	0	0	0	0	0	GSL|100.0|MG786685|SH1162441.08FU;k:Fungi,p:Ascomycota,c:Eurotiomycetes,o:Eurotiales,f:Trichocomaceae,g:Rasamsonia,s:Rasamsonia emersonii	Rasamsonia	13	Saprotroph	Undefined Saprotroph
OTU643	0	0	0	0	0	0	0	0	0	0	0	0	0	0	0	0	0	0	44	0	0	0	6	0	0	0	0	0	0	0	0	0	96	86	95	0	0	1	0	0	0	0	0	0	GS|100.0|AY805553|SH1562570.08FU;k:Fungi,p:Ascomycota,c:Dothideomycetes,o:Capnodiales,f:Cladosporiaceae,g:Cladosporium	Cladosporium	13	Pathotroph-Saprotroph-Symbiotroph	Animal Pathogen-Endophyte-Lichen Parasite-Plant Pathogen-Wood Saprotroph
OTU625	0	0	0	0	327	0	0	0	0	0	0	0	0	0	0	0	0	0	0	0	0	0	0	0	0	0	0	0	0	0	0	0	0	0	0	0	0	0	0	0	0	0	0	0	US|0.9138|KR935463|NA;k:Fungi,p:Basidiomycota,c:Tremellomycetes,o:Tremellales	Tremellales	7	Pathotroph-Saprotroph-Symbiotroph	Fungal Parasite-Undefined Saprotroph
OTU907	23	0	0	1	51	0	0	22	4	0	0	0	0	0	0	0	0	0	0	0	0	0	127	0	67	0	0	17	15	0	0	0	0	0	0	0	0	0	0	0	0	0	0	0	US|0.8882|None;k:Rhodoplantae,p:Rhodophyta,c:Bangiophyceae,o:Bangiales	-	-	-	-
OTU538	0	30	0	0	0	0	211	0	0	0	0	0	0	0	0	0	0	0	0	0	0	0	0	0	0	0	85	0	0	0	0	0	0	0	0	0	0	0	0	0	0	0	0	0	US|0.9119|MF971249|SH1170496.08FU;k:Fungi,p:Ascomycota,c:Sordariomycetes,o:Hypocreales	Hypocreales	7	Saprotroph	Undefined Saprotroph
OTU502	0	0	0	0	0	0	0	0	0	0	325	0	0	0	0	0	0	0	0	0	0	0	0	0	0	0	0	0	0	0	0	0	0	0	0	0	0	0	0	0	0	0	0	0	US|0.9110|None;k:Stramenopila,p:Oomycota,c:Oomycetes,o:Peronosporales	-	-	-	-
OTU488	34	0	0	0	59	0	0	5	6	0	0	0	0	0	0	0	0	0	0	0	0	0	116	0	83	0	0	18	3	0	0	0	0	0	0	0	0	0	0	0	0	0	0	0	GS|100.0|DQ980586|NA;k:Fungi,p:Ascomycota,c:Sordariomycetes	-	-	-	-
OTU692	0	0	14	0	0	3	14	10	0	7	0	0	0	0	0	0	0	0	0	0	122	0	1	0	54	17	24	0	0	28	16	2	0	0	0	0	0	0	0	0	0	0	0	11	GS|97.9|MG417876|NA;k:Fungi,p:Basidiomycota,c:Tremellomycetes,o:Tremellales	Tremellales	7	Pathotroph-Saprotroph-Symbiotroph	Fungal Parasite-Undefined Saprotroph
OTU846	24	0	3	6	0	32	12	6	6	0	0	0	0	0	0	0	0	0	0	0	0	0	2	0	1	1	8	0	214	0	1	7	0	0	0	0	0	0	0	0	0	0	0	0	US|0.8882|MH624690|NA;k:Rhodoplantae,p:Rhodophyta,c:Florideophyceae,o:Gracilariales	-	-	-	-
OTU487	0	0	0	0	0	0	0	0	0	0	0	0	0	0	0	0	0	0	0	0	0	0	0	0	0	0	0	0	0	0	0	0	0	322	0	0	0	0	0	0	0	0	0	0	US|0.9045|GU083151|SH1527163.08FU;k:Fungi,p:Basidiomycota,c:Tremellomycetes,o:Tremellales	Tremellales	7	Pathotroph-Saprotroph-Symbiotroph	Fungal Parasite-Undefined Saprotroph
OTU544	0	0	0	0	0	0	0	0	0	0	0	0	0	0	0	0	0	0	0	0	0	0	0	0	0	0	0	0	0	0	0	0	0	0	321	0	0	0	0	0	0	0	0	0	US|0.9034|DQ870625|SH1237055.08FU;k:Fungi,p:Basidiomycota,c:Tremellomycetes,o:Tremellales	Tremellales	7	Pathotroph-Saprotroph-Symbiotroph	Fungal Parasite-Undefined Saprotroph
OTU616	5	4	0	0	17	0	10	0	0	0	0	0	0	0	0	0	0	0	0	0	0	0	1	17	50	0	30	0	184	0	0	3	0	0	0	0	0	0	0	0	0	0	0	0	GSL|99.5|LC126026|SH1576179.08FU;k:Fungi,p:Ascomycota,c:Dothideomycetes,o:Pleosporales,f:Phaeosphaeriaceae,g:Paraphoma	Phaeosphaeriaceae	9	Pathotroph-Saprotroph	Fungal Parasite-Plant Pathogen-Plant Saprotroph
OTU701	19	6	0	2	18	0	0	6	0	7	0	0	10	0	0	0	0	0	0	0	0	0	145	5	1	0	18	61	2	11	4	4	0	0	0	0	0	0	0	0	0	0	0	1	GS|99.1|U72599|SH1570317.08FU;k:Fungi,p:Ascomycota,c:Orbiliomycetes,o:Orbiliales,f:Orbiliaceae,g:Orbilia,s:Orbilia fimicola	Orbiliaceae	9	Saprotroph	Wood Saprotroph
OTU530	0	0	0	0	0	0	0	319	0	0	0	0	0	0	0	0	0	0	0	0	0	0	0	0	0	0	0	0	0	0	0	0	0	0	0	0	0	0	0	0	0	0	0	0	US|0.9438|None;k:Fungi,p:Ascomycota,c:Sordariomycetes	-	-	-	-
OTU771	0	0	0	3	0	3	8	8	10	4	0	0	0	0	0	0	0	0	0	0	0	0	44	67	135	0	7	18	9	1	0	1	0	0	0	0	0	0	0	0	0	0	0	0	GS|100.0|MF461011|NA;k:Fungi,p:Ascomycota,c:Dothideomycetes,o:Pleosporales,f:Pleosporaceae,g:Curvularia,s:Curvularia inaequalis	Curvularia	13	Pathotroph	Plant Pathogen
OTU539	4	18	0	0	0	0	0	0	0	0	0	0	0	0	0	0	0	0	0	0	0	0	0	6	0	0	0	23	0	0	0	0	0	265	0	0	0	0	0	0	0	0	0	0	GS|100.0|KT291078|SH1518606.08FU;k:Fungi,p:Ascomycota,c:Leotiomycetes,o:Helotiales,f:Sclerotiniaceae	Sclerotiniaceae	9	Pathotroph	Plant Pathogen
OTU478	0	0	0	0	115	4	62	134	0	0	0	0	0	0	0	0	0	0	0	0	0	0	0	0	0	0	0	0	0	0	0	0	0	0	0	0	0	0	0	0	0	0	0	0	GS|100.0|MH102225|SH1505230.08FU;k:Fungi,p:Ascomycota,c:Leotiomycetes,o:Rhytismatales,f:Rhytismataceae,g:Lophodermium,s:Lophodermium piceae	Lophodermium	13	Pathotroph	Plant Pathogen
OTU485	0	0	0	0	0	0	0	0	0	0	0	0	0	0	0	0	315	0	0	0	0	0	0	0	0	0	0	0	0	0	0	0	0	0	0	0	0	0	0	0	0	0	0	0	SS|0.9700|LC189031|SH1189389.08FU;k:Fungi,p:Ascomycota,c:Sordariomycetes,o:Sordariales,g:Conlarium,s:Conlarium aquaticum	Conlarium	13	Saprotroph	Undefined Saprotroph
OTU484	0	0	0	0	304	0	0	4	0	0	0	0	0	0	0	0	0	0	0	0	0	0	0	0	0	0	0	3	0	0	0	0	0	0	0	0	0	0	0	0	0	0	0	0	GS|100.0|FN397433|SH1560582.08FU;k:Fungi,p:Ascomycota,c:Dothideomycetes,o:Pleosporales	-	-	-	-
OTU504	0	0	0	0	18	255	0	0	0	0	0	0	0	0	0	0	0	0	0	0	0	0	0	0	0	3	3	0	0	29	0	0	0	0	0	0	0	0	0	0	0	0	0	0	GS|98.1|JX388274|NA;k:Fungi,p:Ascomycota,c:Sordariomycetes	-	-	-	-
OTU483	0	0	0	0	0	0	0	0	239	0	0	0	0	0	0	0	0	0	0	66	0	0	0	0	0	0	0	0	0	0	2	0	0	0	0	0	0	0	0	0	0	0	0	0	SS|1.0000|KP973894|SH1150267.08FU;k:Fungi,p:Basidiomycota,c:Agaricomycetes,o:Cantharellales,f:Tulasnellaceae,g:Tulasnella	Tulasnella	13	Saprotroph-Symbiotroph	Ectomycorrhizal-Undefined Saprotroph
OTU491	0	0	0	2	0	0	0	0	0	0	301	0	0	0	0	0	0	0	0	0	0	0	0	0	0	0	0	0	0	0	0	0	0	0	0	0	0	0	0	0	0	0	0	0	GS|99.1|JN033436|SH1506151.08FU;k:Fungi,p:Ascomycota,c:Leotiomycetes,o:Helotiales,f:Hyaloscyphaceae,g:Arachnopeziza,s:Arachnopeziza aurata	Arachnopeziza	13	Saprotroph	Undefined Saprotroph
OTU589	12	0	0	0	273	0	0	12	6	0	0	0	0	0	0	0	0	0	0	0	0	0	0	0	0	0	0	0	0	0	0	0	0	0	0	0	0	0	0	0	0	0	0	0	US|0.9380|MG433524|NA;k:Stramenopila,p:Oomycota,c:Oomycetes,o:Peronosporales	-	-	-	-
OTU796	0	0	12	0	0	5	15	38	0	3	0	0	0	0	0	0	0	0	0	0	0	0	0	0	0	0	10	37	0	154	29	0	0	0	0	0	0	0	0	0	0	0	0	0	GS|99.3|KX174335|NA;k:Fungi,p:Chytridiomycota,c:Spizellomycetes,o:Spizellomycetales	-	-	-	-
OTU516	3	0	0	0	0	0	299	0	0	0	0	0	0	0	0	0	0	0	0	0	0	0	0	0	0	0	0	0	0	0	0	0	0	0	0	0	0	0	0	0	0	0	0	0	US|0.9145|JX326065|NA;k:Fungi,p:Basidiomycota,c:Tremellomycetes,o:Tremellales	Tremellales	7	Pathotroph-Saprotroph-Symbiotroph	Fungal Parasite-Undefined Saprotroph
OTU499	293	0	0	0	0	0	5	0	0	0	0	0	0	0	0	0	0	0	0	0	0	0	0	0	0	0	0	3	0	0	0	0	0	0	0	0	0	0	0	0	0	0	0	0	SS|0.9400|KX721605|SH1151396.08FU;k:Fungi,p:Ascomycota,c:Dothideomycetes,o:Pleosporales	-	-	-	-
OTU490	4	0	0	0	4	35	17	101	0	139	0	0	0	0	0	0	0	0	0	0	0	0	0	0	0	0	0	0	0	0	0	0	0	0	0	0	0	0	0	0	0	0	0	0	GSL|100.0|KY942146|SH1561004.08FU;k:Fungi,p:Ascomycota,c:Sordariomycetes,o:Hypocreales,f:Stachybotryaceae	Hypocreales	7	Saprotroph	Undefined Saprotroph
OTU510	0	0	0	0	93	0	0	0	0	0	0	0	0	0	0	0	0	0	0	0	0	0	0	0	207	0	0	0	0	0	0	0	0	0	0	0	0	0	0	0	0	0	0	0	US|0.9935|KU000389|NA;k:Protista	-	-	-	-
OTU506	0	0	0	1	0	0	0	0	0	0	0	0	0	0	0	0	0	0	0	0	0	0	0	0	0	0	0	0	0	3	0	1	0	0	0	0	0	0	0	0	0	0	1	293	GS|100.0|KT372800|SH1560892.08FU;k:Fungi,p:Basidiomycota,c:Tremellomycetes,o:Tremellales,f:Tremellaceae,g:Cryptococcus	Tremellales	7	Pathotroph-Saprotroph-Symbiotroph	Fungal Parasite-Undefined Saprotroph
OTU571	119	5	0	2	130	0	0	0	0	3	0	0	0	0	0	0	0	0	0	0	0	0	16	0	19	0	0	0	0	4	0	0	0	0	0	0	0	0	0	0	0	0	0	0	GS|100.0|JN395675|NA;k:Fungi,p:Ascomycota,c:Sordariomycetes	-	-	-	-
OTU517	68	0	0	0	7	0	0	3	0	0	0	0	0	0	0	0	218	0	0	0	0	0	0	0	0	0	0	0	0	0	0	0	0	0	0	0	0	0	0	0	0	0	0	0	GS|100.0|HQ107997|SH1525096.08FU;k:Fungi,p:Ascomycota,c:Dothideomycetes,o:Pleosporales,f:Phaeosphaeriaceae,g:Sclerostagonospora,s:Sclerostagonospora lathyri	Sclerostagonospora	13	Saprotroph	Undefined Saprotroph
OTU562	0	45	93	0	0	0	0	0	0	0	0	0	0	0	0	0	0	0	0	0	0	0	2	0	0	0	29	0	0	0	127	0	0	0	0	0	0	0	0	0	0	0	0	0	GDL|100.0|HM162087|SH1578224.08FU;k:Fungi,p:Ascomycota,c:Sordariomycetes,o:Sordariales,f:Lasiosphaeriaceae	Lasiosphaeriaceae	9	Saprotroph	Undefined Saprotroph
OTU675	0	0	0	0	0	0	0	0	0	0	0	0	0	0	0	0	0	0	0	0	0	97	0	0	0	0	0	0	0	0	0	0	198	0	0	0	0	0	0	0	0	0	0	0	SS|0.9200|UDB035414|SH1529667.08FU;k:Fungi,p:Ascomycota,c:Eurotiomycetes,o:Chaetothyriales,f:Herpotrichiellaceae	Herpotrichiellaceae	9	Pathotroph-Saprotroph	Animal Pathogen-Fungal Parasite-Undefined Saprotroph
OTU684	0	0	0	0	0	0	0	0	0	0	0	0	0	0	0	0	0	0	0	0	0	0	0	0	0	0	0	0	0	0	0	0	0	70	0	44	0	41	0	0	0	50	90	0	GS|100.0|KF359630|SH1171997.08FU;k:Fungi,p:Basidiomycota,c:Agaricomycetes,o:Trechisporales,f:Hydnodontaceae,g:Luellia,s:Luellia recondita	Luellia	13	Saprotroph	Undefined Saprotroph
OTU547	7	19	0	0	25	32	164	36	10	0	0	0	0	0	0	0	0	0	0	0	0	0	0	0	0	0	0	0	0	0	0	0	0	0	0	0	0	0	0	0	0	0	0	0	GS|100.0|KY305079|SH1577460.08FU;k:Fungi,p:Ascomycota,c:Dothideomycetes,o:Capnodiales,f:Mycosphaerellaceae,g:Ramularia,s:Ramularia vizellae	Ramularia	13	Pathotroph	Plant Pathogen
OTU611	8	0	1	0	0	0	0	74	0	0	0	0	0	0	0	0	0	0	0	0	0	0	18	0	13	0	3	172	0	2	2	0	0	0	0	0	0	0	0	0	0	0	0	0	SS|1.0000|MF965646|NA;k:Fungi,p:Ascomycota,c:Dothideomycetes,o:Pleosporales	-	-	-	-
OTU629	0	0	8	0	0	0	72	0	0	0	0	0	0	0	0	0	0	0	0	0	0	0	0	0	0	0	196	0	0	0	15	0	0	0	0	0	0	0	0	0	0	0	0	0	US|0.9438|LN882323|NA;k:Fungi,p:Ascomycota,c:Sordariomycetes	-	-	-	-
OTU508	0	0	0	0	0	0	0	0	0	0	0	0	0	0	0	0	290	0	0	0	0	0	0	0	0	0	0	0	0	0	0	0	0	0	0	0	0	0	0	0	0	0	0	0	US|0.9138|None;k:Fungi,p:Basidiomycota,c:Tremellomycetes,o:Tremellales	Tremellales	7	Pathotroph-Saprotroph-Symbiotroph	Fungal Parasite-Undefined Saprotroph
OTU543	10	10	17	0	0	0	15	0	0	57	0	0	0	0	0	0	0	0	0	0	0	0	7	12	28	0	4	13	4	82	28	3	0	0	0	0	0	0	0	0	0	0	0	0	GSL|100.0|HE972037|SH1644388.08FU;k:Fungi,p:Ascomycota,c:Sordariomycetes,o:Glomerellales,f:Plectosphaerellaceae	Plectosphaerellaceae	13	Pathotroph-Saprotroph-Symbiotroph	Animal Pathogen-Endophyte-Fungal Parasite-Plant Pathogen=Wood Saprotroph
OTU644	6	0	2	0	7	0	0	0	0	0	0	0	0	0	0	0	0	0	0	0	0	0	1	0	0	0	0	0	0	0	7	0	29	0	0	0	0	0	0	0	0	238	0	0	GS|99.5|HQ660445|SH1645131.08FU;k:Fungi,p:Ascomycota,c:Sordariomycetes,o:Coniochaetales,f:Coniochaetaceae,g:Coniochaeta	Coniochaeta	13	Pathotroph-Saprotroph-Symbiotroph	Animal Pathogen-Dung Saprotroph-Endophyte-Lichen Parasite-Plant Pathogen-Undefined Saprotroph
OTU524	0	21	0	0	0	0	0	0	0	0	0	0	0	0	0	0	0	0	0	0	0	0	0	2	0	0	0	0	0	0	0	0	0	0	0	0	0	0	0	0	260	0	0	0	US|0.9138|None;k:Fungi,p:Ascomycota,c:Dothideomycetes,o:Pleosporales	-	-	-	-
OTU501	281	0	0	0	0	0	0	0	0	0	0	0	0	0	0	0	0	0	0	0	0	0	0	0	0	0	0	0	0	0	0	0	0	0	0	0	0	0	0	0	0	0	0	0	GS|100.0|LT611171|NA;k:Fungi,p:Ascomycota,c:Sordariomycetes	-	-	-	-
OTU1390	0	0	0	0	0	0	0	0	0	0	0	0	0	0	0	0	0	0	0	0	0	0	0	0	0	0	0	0	0	0	1	0	0	0	0	0	0	0	0	0	0	0	278	0	GS|100.0|JQ759423|NA;k:Fungi,p:Ascomycota,c:Sordariomycetes,o:Coniochaetales,f:Coniochaetaceae,g:Coniochaeta	Coniochaeta	13	Pathotroph-Saprotroph-Symbiotroph	Animal Pathogen-Dung Saprotroph-Endophyte-Lichen Parasite-Plant Pathogen-Undefined Saprotroph
OTU628	0	0	0	0	0	0	0	3	0	0	0	0	0	0	0	0	0	0	0	0	0	0	0	0	0	0	0	0	0	0	0	0	0	0	274	0	0	0	0	0	0	0	0	0	GS|98.9|KP347955|SH1529817.08FU;k:Fungi,p:Ascomycota,c:Eurotiomycetes,o:Chaetothyriales,f:Herpotrichiellaceae,g:Exophiala	Exophiala	13	Pathotroph-Saprotroph	Animal Pathogen-Undefined Saprotroph
OTU593	33	19	0	0	26	64	23	106	0	4	0	0	0	0	0	0	0	0	0	0	0	0	0	0	0	1	0	0	0	0	0	0	0	0	0	0	0	0	0	0	0	0	0	0	GSL|100.0|KY322610|SH1528208.08FU;k:Fungi,p:Basidiomycota,c:Tremellomycetes,o:Tremellales,f:Bulleribasidiaceae,g:Vishniacozyma,s:Vishniacozyma carnescens	Tremellales	7	Pathotroph-Saprotroph-Symbiotroph	Fungal Parasite-Undefined Saprotroph
OTU591	264	0	0	0	10	0	0	0	0	0	0	0	0	0	0	0	0	0	0	0	0	0	1	0	0	0	0	0	0	0	0	0	0	0	0	0	0	0	0	0	0	0	0	0	US|0.9138|MH239507|NA;k:Fungi,p:Mucoromycota,c:Mucoromycetes,o:Mucorales	Mucorales	7	Saprotroph	Undefined Saprotroph
OTU600	0	0	1	0	16	5	0	0	0	0	0	0	0	0	0	0	0	0	0	0	0	0	3	0	5	0	0	0	0	1	4	0	0	0	0	0	0	0	0	4	0	231	0	5	GSL|100.0|MF182429|SH1529984.08FU;k:Fungi,p:Ascomycota,c:Eurotiomycetes,o:Eurotiales,f:Aspergillaceae,g:Penicillium,s:Penicillium solitum	Eurotiales	7	Saprotroph	Undefined Saprotroph
OTU652	4	0	19	1	17	0	0	23	0	3	0	0	0	0	0	0	0	0	0	0	0	0	10	8	85	0	7	38	2	16	37	4	0	0	0	0	0	0	0	0	0	0	0	0	GS|100.0|MG417780|NA;k:Fungi,p:Chytridiomycota,c:Spizellomycetes,o:Spizellomycetales,f:Powellomycetaceae,g:Powellomyces	Powellomyces	13	Pathotroph	Plant Pathogen
OTU665	0	0	0	0	0	0	0	0	0	0	0	0	0	0	0	0	0	0	0	0	0	0	0	0	0	0	0	0	0	0	0	0	0	0	0	0	0	0	0	0	274	0	0	0	GS|98.8|MF532069|NA;k:Fungi,p:Basidiomycota,c:Agaricomycetes,o:Agaricales,f:Clavariaceae	Clavariaceae	9	Saprotroph-Symbiotroph	Lichenized-Undefined Saprotroph
OTU531	88	0	0	0	0	0	0	0	186	0	0	0	0	0	0	0	0	0	0	0	0	0	0	0	0	0	0	0	0	0	0	0	0	0	0	0	0	0	0	0	0	0	0	0	US|0.9426|KF221551|NA;k:Fungi,p:Ascomycota,c:Sordariomycetes	-	-	-	-
OTU3187	0	123	0	0	0	0	0	0	0	0	0	0	0	0	0	0	0	0	0	0	0	0	0	146	1	0	3	0	0	0	0	0	0	0	0	0	0	0	0	0	0	0	0	0	SS|0.9000|JX390492|NA;k:Fungi,p:Ascomycota,c:Dothideomycetes,o:Pleosporales,f:Sporormiaceae,g:Preussia	Sporormiaceae	9	Saprotroph	Dung Saprotroph-Plant Saprotroph
OTU526	0	0	0	0	0	0	0	0	0	0	0	0	0	0	0	0	0	0	0	0	0	0	0	0	0	0	0	0	0	0	0	0	0	56	0	0	0	0	197	0	0	5	0	15	SS|1.0000|AB986445|SH1145619.08FU;k:Fungi,p:Ascomycota,c:Leotiomycetes,o:Helotiales	-	-	-	-
OTU631	5	18	7	3	2	30	0	81	16	8	0	0	0	0	0	0	0	0	0	0	0	0	3	9	0	2	13	21	32	5	15	2	0	0	0	0	0	0	0	0	0	0	0	0	GS|100.0|KM268705|SH1529987.08FU;k:Fungi,p:Ascomycota,c:Eurotiomycetes,o:Eurotiales,f:Aspergillaceae,g:Penicillium,s:Penicillium simplicissimum	Penicillium simplicissimum	20	Saprotroph	Wood Saprotroph
OTU785	19	17	0	0	5	0	0	0	0	0	0	0	0	0	0	0	0	0	0	0	0	0	18	0	12	0	0	2	3	0	0	0	0	0	0	0	0	14	0	2	93	28	17	42	SS|0.8100|GQ154545|SH1645095.08FU;k:Fungi,p:Ascomycota,c:Sordariomycetes,o:Coniochaetales,f:Coniochaetaceae,g:Coniochaeta	Coniochaeta	13	Pathotroph-Saprotroph-Symbiotroph	Animal Pathogen-Dung Saprotroph-Endophyte-Lichen Parasite-Plant Pathogen-Undefined Saprotroph
OTU1758	0	0	0	0	0	0	0	0	0	0	0	0	0	0	0	0	0	0	23	0	0	0	0	0	0	0	0	4	0	0	0	0	0	0	2	2	39	2	176	0	0	0	0	22	GS|98.4|AB712450|SH1245400.08FU;k:Fungi,p:Basidiomycota,c:Dacrymycetes,o:Dacrymycetales,f:Dacrymycetaceae,g:Dacrymyces,s:Dacrymyces capitatus	Dacrymyces	13	Saprotroph	Wood Saprotroph
OTU583	17	14	0	0	101	20	0	23	0	7	0	0	0	0	0	0	0	0	0	0	0	0	8	27	36	0	4	0	6	7	0	0	0	0	0	0	0	0	0	0	0	0	0	0	GSL|100.0|MG828869|SH1560568.08FU;k:Fungi,p:Ascomycota,c:Dothideomycetes,o:Pleosporales,f:Amorosiaceae,g:Angustimassarina,s:Angustimassarina acerina	Angustimassarina	13	Pathotroph-Saprotroph	Fungal Parasite-Wood Saprotroph
OTU532	0	0	0	1	0	0	0	7	0	0	0	0	0	0	0	0	0	0	0	0	0	0	2	0	0	0	2	2	0	0	0	4	0	0	161	0	0	90	0	0	0	0	0	0	GS|100.0|AF005061|NA;k:Fungi,p:Basidiomycota,c:Agaricostilbomycetes,o:Agaricostilbales,f:Chionosphaeraceae,g:Kurtzmanomyces,s:Kurtzmanomyces nectairei	Chionosphaeraceae	9	Pathotroph-Saprotroph	Fungal Parasite-Undefined Saprotroph
OTU561	9	9	0	2	37	4	0	20	0	3	0	0	0	0	0	0	0	0	0	0	0	0	19	4	99	3	0	24	26	0	3	7	0	0	0	0	0	0	0	0	0	0	0	0	GS|100.0|DQ267123|SH1514592.08FU;k:Fungi,p:Basidiomycota,c:Agaricomycetes,o:Polyporales,f:Polyporaceae,g:Cerioporus,s:Cerioporus squamosus	Polyporaceae	9	Saprotroph	Wood Saprotroph
OTU505	0	0	0	0	225	0	0	44	0	0	0	0	0	0	0	0	0	0	0	0	0	0	0	0	0	0	0	0	0	0	0	0	0	0	0	0	0	0	0	0	0	0	0	0	GS|98.9|KF800408|SH1190281.08FU;k:Fungi,p:Ascomycota,c:Dothideomycetes,o:Pleosporales	-	-	-	-
OTU519	0	0	0	0	0	0	0	0	8	55	0	0	0	0	0	204	0	0	0	0	0	0	0	0	0	0	0	0	0	2	0	0	0	0	0	0	0	0	0	0	0	0	0	0	US|0.9438|None;k:Fungi,p:Ascomycota,c:Sordariomycetes	-	-	-	-
OTU1019	0	183	0	0	2	30	19	3	0	0	0	0	0	0	0	0	0	0	0	0	0	0	2	14	5	4	3	2	0	0	1	0	0	0	0	0	0	0	0	0	0	0	0	0	GS|100.0|AB753165|NA;k:Fungi,p:Ascomycota,c:Sordariomycetes,o:Hypocreales,f:Nectriaceae,g:Fusarium,s:Fusarium proliferatum	Fusarium	13	Pathotroph-Saprotroph-Symbiotroph	Animal Pathogen-Endophyte-Lichen Parasite-Plant Pathogen-Soil Saprotroph-Wood Saprotroph
OTU558	0	28	43	0	0	11	3	0	0	0	0	0	0	0	0	0	0	0	0	0	0	0	7	79	1	6	3	0	0	38	48	0	0	0	0	0	0	0	0	0	0	0	0	0	GS|100.0|LC228646|SH1567267.08FU;k:Fungi,p:Ascomycota,c:Sordariomycetes,o:Sordariales,g:Papulaspora	Papulaspora	13	Pathotroph-Saprotroph	Fungal Parasite-Wood Saprotroph
OTU535	0	3	0	0	20	4	3	5	0	3	0	0	0	0	0	0	0	0	0	0	0	0	10	0	218	0	0	0	0	0	0	0	0	0	0	0	0	0	0	0	0	0	0	0	GS|100.0|HF558664|NA;k:Fungi,p:Basidiomycota,c:Microbotryomycetes,o:Sporidiobolales,f:Sporidiobolaceae,g:Sporobolomyces,s:Sporobolomyces ruberrimus	Sporobolomyces	13	Pathotroph-Saprotroph	Fungal Parasite-Litter Saprotroph
OTU670	0	0	0	0	0	10	0	118	0	4	0	0	0	0	0	0	0	0	0	0	0	0	0	0	0	5	0	82	44	3	0	0	0	0	0	0	0	0	0	0	0	0	0	0	GS|99.3|KT268472|SH1527184.08FU;k:Fungi,p:Ascomycota,c:Dothideomycetes,o:Pleosporales	-	-	-	-
OTU511	0	0	0	0	0	0	0	0	0	0	0	0	0	0	265	0	0	0	0	0	0	0	0	0	0	0	0	0	0	0	0	0	0	0	0	0	0	0	0	0	0	0	0	0	US|0.9438|KM527126|SH1613469.08FU;k:Fungi,p:Ascomycota,c:Sordariomycetes	-	-	-	-
OTU1024	50	0	21	5	0	0	0	20	10	9	0	0	0	0	0	0	0	0	0	0	0	0	51	0	0	0	2	8	37	3	44	5	0	0	0	0	0	0	0	0	0	0	0	0	US|0.9380|FJ237164|SH1247228.08FU;k:Stramenopila,p:Oomycota,c:Oomycetes,o:Peronosporales	-	-	-	-
OTU2925	0	0	30	0	0	0	0	0	0	37	0	0	0	0	0	0	0	0	0	0	0	0	0	3	0	1	0	0	0	138	56	0	0	0	0	0	0	0	0	0	0	0	0	0	US|0.9511|KR935693|NA;k:Fungi,p:Ascomycota,c:Sordariomycetes	-	-	-	-
OTU588	9	0	0	0	29	0	0	9	0	0	0	0	0	0	0	0	0	0	0	0	0	0	114	0	63	0	0	24	16	0	0	0	0	0	0	0	0	0	0	0	0	0	0	0	GS|100.0|MG279207|SH1161716.08FU;k:Fungi,p:Ascomycota,c:Eurotiomycetes,o:Eurotiales,f:Trichocomaceae,g:Thermomyces,s:Thermomyces lanuginosus	Thermomyces	13	Pathotroph-Symbiotroph	Endophyte-Plant Pathogen
OTU533	0	254	0	0	2	4	0	0	0	0	0	0	0	0	0	0	0	0	0	0	0	0	0	0	0	0	0	0	0	0	0	0	0	0	0	0	0	0	0	0	0	0	0	0	GSL|100.0|MH180297|SH1524418.08FU;k:Fungi,p:Ascomycota,c:Sordariomycetes,o:Hypocreales,f:Cordycipitaceae	Hypocreales	7	Saprotroph	Undefined Saprotroph
OTU556	0	0	0	0	46	20	0	0	0	0	0	0	0	0	0	0	0	0	0	0	0	0	0	0	0	2	0	0	0	0	0	0	0	0	0	0	0	0	0	0	0	192	0	0	US|0.9138|LC204252|NA;k:Fungi,p:Basidiomycota,c:Pucciniomycetes,o:Pucciniales	-	-	-	-
OTU2531	0	18	0	0	0	184	24	0	0	3	0	0	0	0	0	0	0	0	0	0	0	0	1	0	4	11	2	11	0	0	1	0	0	0	0	0	0	0	0	0	0	0	0	0	GS|99.1|EU680492|NA;k:Fungi,p:Ascomycota,c:Sordariomycetes,o:Hypocreales,f:Nectriaceae	Hypocreales	7	Saprotroph	Undefined Saprotroph
OTU585	0	0	0	0	15	3	6	10	4	3	0	0	0	0	0	0	0	129	0	0	0	0	0	0	0	0	0	0	0	0	0	0	0	0	0	61	0	0	0	0	28	0	0	0	GS|100.0|FR682219|SH1515065.08FU;k:Fungi,p:Ascomycota,c:Dothideomycetes,o:Dothideales,f:Dothideaceae,g:Dothidea	Dothidea	13	Pathotroph-Saprotroph-Symbiotroph	Endophyte-Plant Pathogen-Undefined Saprotroph
OTU627	61	23	0	0	23	22	54	67	9	0	0	0	0	0	0	0	0	0	0	0	0	0	0	0	0	0	0	0	0	0	0	0	0	0	0	0	0	0	0	0	0	0	0	0	GS|100.0|FJ757864|NA;k:Fungi,p:Ascomycota,c:Dothideomycetes,o:Capnodiales,f:Mycosphaerellaceae,g:Ramularia	Ramularia	13	Pathotroph	Plant Pathogen
OTU646	0	93	0	0	140	0	0	0	0	0	0	0	0	0	0	0	0	0	0	0	0	0	0	23	0	0	0	0	0	0	0	0	0	0	0	0	0	0	0	0	0	0	0	0	US|0.9380|None;k:Rhodoplantae,p:Rhodophyta,c:Florideophyceae,o:Corallinales	-	-	-	-
OTU872	0	0	0	0	0	0	0	0	0	255	0	0	0	0	0	0	0	0	0	0	0	0	0	0	0	0	0	0	0	0	0	0	0	0	0	0	0	0	0	0	0	0	0	0	US|0.9380|MG418139|NA;k:Stramenopila,p:Oomycota,c:Oomycetes,o:Peronosporales	-	-	-	-
OTU618	0	0	52	0	4	12	15	0	0	0	0	0	0	0	0	0	0	0	0	0	0	0	0	2	0	4	71	0	0	0	93	0	0	0	0	0	0	0	0	0	0	0	0	0	GSL|100.0|KC411723|SH1529989.08FU;k:Fungi,p:Ascomycota,c:Eurotiomycetes,o:Eurotiales,f:Aspergillaceae,g:Penicillium	Eurotiales	7	Saprotroph	Undefined Saprotroph
OTU2188	6	0	0	0	0	0	0	0	0	0	0	0	0	0	0	0	0	0	42	0	3	0	0	0	0	0	0	0	0	0	0	0	0	0	0	3	54	1	119	0	0	0	1	23	GS|100.0|MH488721|NA;k:Fungi,p:Basidiomycota,c:Dacrymycetes,o:Dacrymycetales,f:Dacrymycetaceae,g:Dacrymyces,s:Dacrymyces capitatus	Dacrymyces	13	Saprotroph	Wood Saprotroph
OTU651	0	0	0	0	12	0	0	0	0	0	0	0	0	0	0	0	240	0	0	0	0	0	0	0	0	0	0	0	0	0	0	0	0	0	0	0	0	0	0	0	0	0	0	0	GS|97.7|MG433067|NA;k:Fungi,p:Basidiomycota,c:Tremellomycetes,o:Tremellales	Tremellales	7	Pathotroph-Saprotroph-Symbiotroph	Fungal Parasite-Undefined Saprotroph
OTU1950	0	0	0	0	5	0	92	8	0	6	0	0	0	0	0	0	0	0	0	0	0	0	21	48	14	0	8	12	0	33	4	0	0	0	0	0	0	0	0	0	0	0	0	0	US|0.9110|FN391371|SH1564074.08FU;k:Rhodoplantae,p:Rhodophyta,c:Florideophyceae,o:Gracilariales	-	-	-	-
OTU545	0	225	0	0	2	0	0	0	0	0	0	0	0	0	0	0	0	0	0	0	0	0	0	19	0	0	0	0	0	1	0	0	0	0	0	0	0	0	0	0	0	0	0	0	GS|100.0|KP862603|SH1615657.08FU;k:Fungi,p:Ascomycota,c:Sordariomycetes,o:Sordariales,f:Chaetomiaceae,g:Subramaniula,s:Subramaniula cuniculorum	Subramaniula	13	Saprotroph	Undefined Saprotroph
OTU557	8	0	0	0	9	0	0	0	0	0	0	0	0	0	0	0	0	0	0	0	0	0	29	0	0	0	0	0	0	0	0	0	0	0	0	0	0	0	0	0	0	201	0	0	GS|100.0|KX079888|SH1558736.08FU;k:Fungi,p:Basidiomycota,c:Microbotryomycetes,o:Sporidiobolales,f:Sporidiobolaceae,g:Rhodosporidiobolus,s:Rhodosporidiobolus colostri	Sporidiobolaceae	9	Pathotroph-Saprotroph	Animal Pathogen-Undefined Saprotroph
OTU699	0	0	0	0	0	0	0	0	0	0	0	0	0	0	0	0	0	0	0	0	0	0	0	0	0	0	0	0	0	0	0	0	0	113	134	0	0	0	0	0	0	0	0	0	US|0.9207|DQ241446|NA;k:Fungi,p:Ascomycota,c:Sordariomycetes,o:Hypocreales	Hypocreales	7	Saprotroph	Undefined Saprotroph
OTU559	0	0	95	0	0	0	0	0	0	0	0	0	0	0	0	0	0	0	0	0	0	0	0	0	0	0	0	0	0	0	151	0	0	0	0	0	0	0	0	0	0	0	0	0	GS|100.0|KF993424|SH1246636.08FU;k:Fungi,p:Ascomycota,c:Dothideomycetes,o:Pleosporales	-	-	-	-
OTU2182	0	0	0	0	236	0	0	5	0	0	0	0	0	0	0	0	0	0	0	0	0	0	3	0	1	0	0	0	0	0	0	0	0	0	0	0	0	0	0	0	0	0	0	0	GS|99.5|KX189446|SH1546322.08FU;k:Fungi,p:Ascomycota,c:Sordariomycetes,o:Hypocreales,f:Nectriaceae,g:Fusarium	Fusarium	13	Pathotroph-Saprotroph-Symbiotroph	Animal Pathogen-Endophyte-Lichen Parasite-Plant Pathogen-Soil Saprotroph-Wood Saprotroph
OTU594	0	0	0	0	132	0	0	0	0	0	0	0	0	0	0	0	0	0	0	0	0	0	0	0	113	0	0	0	0	0	0	0	0	0	0	0	0	0	0	0	0	0	0	0	GDL|97.6|MF531332|NA;k:Fungi	-	-	-	-
OTU550	237	0	0	0	2	0	0	5	0	0	0	0	0	0	0	0	0	0	0	0	0	0	0	0	0	0	0	0	0	0	0	0	0	0	0	0	0	0	0	0	0	0	0	0	GS|99.5|GQ511588|NA;k:Fungi,p:Ascomycota,c:Dothideomycetes,o:Capnodiales	-	-	-	-
OTU597	0	3	0	0	0	0	73	0	0	0	0	0	0	0	0	0	0	0	0	0	0	0	0	16	0	0	150	0	0	0	1	0	0	0	0	0	0	0	0	0	0	0	0	0	US|0.9025|None;k:Fungi,p:Basidiomycota,c:Microbotryomycetes,o:Sporidiobolales	-	-	-	-
OTU569	0	0	0	2	80	0	0	0	0	0	0	0	0	0	0	0	0	0	0	0	0	0	0	0	155	0	0	0	0	0	0	3	0	0	0	0	0	0	0	0	0	0	0	0	GSL|100.0|FJ914679|SH1575401.08FU;k:Fungi,p:Ascomycota,c:Sordariomycetes,o:Microascales,f:Microascaceae,g:Parascedosporium	Parascedosporium	13	Saprotroph	Undefined Saprotroph
OTU604	0	0	23	0	0	11	19	0	0	0	0	0	0	0	0	0	0	0	0	0	0	0	0	7	0	15	116	0	0	0	46	0	0	0	0	0	0	0	0	0	0	0	0	0	US|0.9207|None;k:Fungi,p:Ascomycota,c:Dothideomycetes,o:Pleosporales	-	-	-	-
OTU542	0	0	0	9	207	0	0	4	0	0	0	0	0	0	0	0	0	0	0	0	0	0	0	0	0	0	0	0	0	0	0	16	0	0	0	0	0	0	0	0	0	0	0	0	GS|100.0|GQ509708|NA;k:Fungi,p:Ascomycota,c:Dothideomycetes,o:Pleosporales	-	-	-	-
OTU1739	0	22	1	5	0	0	0	0	0	0	0	0	0	0	0	0	0	0	0	0	0	0	0	49	0	0	0	0	0	0	0	3	0	0	0	0	0	0	0	0	156	0	0	0	US|0.9380|MH625358|NA;k:Fungi,p:Basidiomycota,c:Agaricostilbomycetes,o:Agaricostilbales	-	-	-	-
OTU554	0	0	3	0	0	0	93	0	0	0	0	0	0	0	0	0	0	0	0	0	0	0	0	0	0	0	139	0	0	0	0	0	0	0	0	0	0	0	0	0	0	0	0	0	GS|97.2|HQ631017|SH1613475.08FU;k:Fungi,p:Basidiomycota,c:Cystobasidiomycetes,o:Cystobasidiales,f:Cystobasidiaceae,g:Occultifur	-	-	-	-
OTU596	27	4	2	3	48	0	3	45	0	0	0	0	0	0	0	0	0	0	0	0	0	0	21	4	34	2	3	6	28	0	1	3	0	0	0	0	0	0	0	0	0	0	0	0	GS|100.0|KJ140778|NA;k:Fungi,p:Basidiomycota,c:Agaricomycetes,o:Hymenochaetales,f:Schizoporaceae,g:Hyphodontia	Hyphodontia	13	Saprotroph	Undefined Saprotroph
OTU1286	0	6	1	0	0	12	9	0	0	129	0	0	0	0	0	0	0	0	0	0	20	0	1	4	1	2	10	0	6	31	0	0	0	0	0	0	0	0	0	0	0	0	0	0	GS|98.8|GQ352485|SH1610158.08FU;k:Fungi,p:Ascomycota,c:Sordariomycetes,o:Hypocreales,f:Nectriaceae,g:Fusarium	Fusarium	13	Pathotroph-Saprotroph-Symbiotroph	Animal Pathogen-Endophyte-Lichen Parasite-Plant Pathogen-Soil Saprotroph-Wood Saprotroph
OTU731	0	0	0	0	2	0	0	0	0	0	0	0	0	0	0	0	0	0	0	0	0	0	0	4	1	0	0	0	0	0	0	0	0	0	0	0	5	53	3	18	0	0	146	0	GS|100.0|JQ759423|NA;k:Fungi,p:Ascomycota,c:Sordariomycetes,o:Coniochaetales,f:Coniochaetaceae,g:Coniochaeta,s:Coniochaeta prunicola	Coniochaeta	13	Pathotroph-Saprotroph-Symbiotroph	Animal Pathogen-Dung Saprotroph-Endophyte-Lichen Parasite-Plant Pathogen-Undefined Saprotroph
OTU560	0	0	0	0	0	167	0	0	0	0	0	0	0	0	0	0	0	0	0	0	0	0	0	0	0	64	0	0	0	0	0	0	0	0	0	0	0	0	0	0	0	0	0	0	US|0.9375|MH430480|NA;k:Fungi,p:Ascomycota,c:Sordariomycetes	-	-	-	-
OTU817	25	0	13	0	0	14	38	0	0	0	0	0	0	0	0	0	0	0	0	0	0	0	52	2	9	4	32	0	0	0	29	2	0	0	0	0	0	0	0	0	0	0	11	0	GDL|97.9|MG417669|NA;	-	-	-	-
OTU555	0	3	0	0	16	0	4	0	0	0	0	0	0	0	0	0	0	0	0	0	0	0	2	0	13	0	0	0	0	0	0	0	0	0	0	0	0	0	192	0	0	0	0	0	GDL|100.0|FR773250|SH1575937.08FU;k:Fungi,p:Ascomycota	-	-	-	-
OTU540	0	0	0	0	0	0	0	208	0	0	0	0	0	0	0	0	0	0	0	0	0	0	0	0	0	0	0	21	0	0	0	0	0	0	0	0	0	0	0	0	0	0	0	0	US|0.9380|UDB027235|NA;k:Fungi,p:Basidiomycota,c:Agaricomycetes,o:Boletales	-	-	-	-
OTU647	8	0	0	0	0	0	0	10	0	0	0	0	0	0	0	0	0	0	0	0	0	0	25	0	130	0	0	55	0	0	0	0	0	0	0	0	1	0	0	0	0	0	0	0	US|0.9025|HQ219345|SH1242676.08FU;k:Rhodoplantae,p:Rhodophyta,c:Florideophyceae,o:Gracilariales	-	-	-	-
OTU575	15	4	0	0	5	67	34	0	0	8	0	0	0	0	0	0	0	0	0	0	0	0	16	3	0	48	10	7	0	9	2	0	0	0	0	0	0	0	0	0	0	0	0	0	GS|100.0|LN901112|SH1567587.08FU;k:Fungi,p:Ascomycota,c:Dothideomycetes,o:Pleosporales,f:Phaeosphaeriaceae	Phaeosphaeriaceae	9	Pathotroph-Saprotroph	Fungal Parasite-Plant Pathogen-Plant Saprotroph
OTU938	10	3	0	0	38	0	9	20	4	0	0	0	0	0	0	0	0	0	0	0	0	0	30	2	0	0	0	3	37	0	0	0	0	0	0	12	1	0	0	0	38	20	0	0	GS|97.7|KF274076|NA;k:Fungi,p:Basidiomycota,c:Tremellomycetes,o:Tremellales	Tremellales	7	Pathotroph-Saprotroph-Symbiotroph	Fungal Parasite-Undefined Saprotroph
OTU572	0	0	0	0	0	0	0	0	0	0	0	0	0	131	0	0	0	0	0	0	0	0	0	0	0	0	0	0	0	0	0	0	95	0	0	0	0	0	0	0	0	0	0	0	GS|99.5|FJ759499|NA;k:Fungi,p:Ascomycota,c:Taphrinomycetes,o:Taphrinales,f:Taphrinaceae,g:Taphrina	Taphrina	13	Pathotroph	Plant Pathogen
OTU548	5	0	0	0	221	0	0	0	0	0	0	0	0	0	0	0	0	0	0	0	0	0	0	0	0	0	0	0	0	0	0	0	0	0	0	0	0	0	0	0	0	0	0	0	GS|99.5|JX382132|NA;k:Fungi,p:Ascomycota,c:Sordariomycetes	-	-	-	-
OTU553	0	0	0	3	0	0	0	0	0	0	0	0	0	0	0	0	0	0	0	0	0	0	0	0	0	0	0	17	0	0	0	4	0	0	0	0	0	0	202	0	0	0	0	0	GS|100.0|KY308183|SH1613480.08FU;k:Fungi,p:Basidiomycota,c:Cystobasidiomycetes,o:Cystobasidiales,f:Cystobasidiaceae,g:Occultifur	-	-	-	-
OTU541	0	0	0	0	0	0	0	156	0	0	0	0	0	0	0	0	0	0	0	0	0	0	0	0	0	0	0	69	0	0	0	0	0	0	0	0	0	0	0	0	0	0	0	0	US|0.9138|None;k:Rhodoplantae,p:Rhodophyta,c:Florideophyceae,o:Gracilariales	-	-	-	-
OTU671	0	0	0	0	164	0	0	0	0	0	0	0	0	0	0	0	0	0	0	0	0	0	0	0	61	0	0	0	0	0	0	0	0	0	0	0	0	0	0	0	0	0	0	0	US|0.9138|None;k:Stramenopila,p:Oomycota,c:Oomycetes,o:Peronosporales	-	-	-	-
OTU678	12	3	0	1	31	0	4	0	0	0	0	0	0	0	0	0	0	0	0	0	0	0	83	2	0	0	0	6	65	1	1	6	0	0	0	0	0	0	0	0	9	0	0	0	GS|100.0|KX098323|SH1547057.08FU;k:Fungi,p:Ascomycota,c:Dothideomycetes,o:Pleosporales,f:Didymellaceae,g:Didymella,s:Didymella gardeniae	Didymella	13	Pathotroph-Saprotroph	Animal Pathogen-Plant Pathogen-Undefined Saprotroph
OTU3370	0	129	1	0	0	0	0	0	0	0	0	0	0	0	0	0	0	0	0	0	0	0	0	88	0	0	5	0	0	0	0	0	0	0	0	0	0	0	0	0	0	0	0	0	US|0.9511|KR935693|NA;k:Fungi,p:Ascomycota,c:Sordariomycetes	-	-	-	-
OTU2409	0	114	0	1	0	4	0	0	0	52	0	0	0	0	0	0	0	0	0	0	0	0	0	34	0	4	0	0	0	11	0	0	0	0	0	0	0	0	0	0	0	0	0	0	GS|98.9|MF527803|NA;k:Fungi,p:Ascomycota,c:Sordariomycetes,o:Hypocreales	Hypocreales	7	Saprotroph	Undefined Saprotroph
OTU576	0	217	0	0	0	0	0	0	0	0	0	0	0	0	0	0	0	0	0	0	0	0	0	0	0	2	0	0	0	0	0	1	0	0	0	0	0	0	0	0	0	0	0	0	GS|100.0|JX349899|NA;k:Fungi,p:Ascomycota,c:Dothideomycetes,o:Pleosporales,f:Sporormiaceae,g:Preussia,s:Preussia terricola	Sporormiaceae	9	Saprotroph	Dung Saprotroph-Plant Saprotroph
OTU584	3	0	39	1	0	0	0	0	0	0	0	0	0	0	0	0	0	0	0	0	0	0	19	5	0	0	80	7	0	9	53	4	0	0	0	0	0	0	0	0	0	0	0	0	GS|100.0|AY515356|SH1615620.08FU;k:Fungi,p:Ascomycota,c:Sordariomycetes,o:Sordariales,f:Lasiosphaeriaceae,g:Schizothecium,s:Schizothecium conicum	Schizothecium	13	Saprotroph	Dung Saprotroph
OTU953	6	4	0	0	31	0	0	30	0	0	0	0	15	0	0	0	0	0	0	0	0	0	0	4	125	0	0	2	0	0	1	1	0	0	0	0	0	0	0	0	0	0	0	0	US|0.9110|None;k:Stramenopila,p:Oomycota,c:Oomycetes,o:Pythiales	-	-	-	-
OTU2987	0	0	0	0	0	0	0	169	0	0	0	0	0	0	0	0	0	0	0	0	0	0	0	0	0	0	0	49	0	0	0	0	0	0	0	0	0	0	0	0	0	0	0	0	US|0.9138|None;k:Fungi,p:Basidiomycota,c:Tremellomycetes,o:Tremellales	Tremellales	7	Pathotroph-Saprotroph-Symbiotroph	Fungal Parasite-Undefined Saprotroph
OTU586	0	76	4	0	0	0	0	0	0	0	0	0	0	0	0	0	0	0	0	0	0	0	3	120	0	0	0	0	0	0	0	0	0	0	0	0	0	0	0	0	14	0	0	0	US|0.9110|LC204380|NA;k:Fungi,p:Basidiomycota,c:Agaricomycetes,o:Agaricales	-	-	-	-
OTU2602	0	0	0	0	0	143	39	0	0	6	0	0	0	0	0	0	0	0	0	0	0	0	0	3	0	14	0	0	0	7	3	0	0	0	0	0	0	0	0	0	0	0	0	0	GS|100.0|GQ352485|SH1610158.08FU;k:Fungi,p:Ascomycota,c:Sordariomycetes,o:Hypocreales,f:Nectriaceae,g:Fusarium	Fusarium	13	Pathotroph-Saprotroph-Symbiotroph	Animal Pathogen-Endophyte-Lichen Parasite-Plant Pathogen-Soil Saprotroph-Wood Saprotroph
OTU623	0	0	0	0	0	0	0	0	0	0	0	0	0	213	0	0	0	0	0	0	0	0	0	0	0	0	0	0	0	0	0	0	0	0	0	0	0	0	0	0	0	0	0	0	US|0.9380|KC778713|NA;k:Fungi,p:Ascomycota,c:Geoglossomycetes,o:Geoglossales	-	-	-	-
OTU568	0	0	0	0	0	0	0	0	0	0	0	0	0	0	0	0	0	0	0	0	0	0	0	0	0	0	0	0	0	0	0	0	0	212	0	0	0	0	0	0	0	0	0	0	SS|0.9700|JX390353|NA;k:Fungi,p:Basidiomycota,c:Agaricostilbomycetes,o:Agaricostilbales,f:Chionosphaeraceae,g:Kurtzmanomyces	Chionosphaeraceae	9	Pathotroph-Saprotroph	Fungal Parasite-Undefined Saprotroph
OTU606	49	0	0	0	0	0	6	72	0	85	0	0	0	0	0	0	0	0	0	0	0	0	0	0	0	0	0	0	0	0	0	0	0	0	0	0	0	0	0	0	0	0	0	0	US|0.9145|LC205333|NA;k:Fungi,p:Ascomycota,c:Sordariomycetes,o:Hypocreales	Hypocreales	7	Saprotroph	Undefined Saprotroph
OTU552	0	0	0	0	0	0	0	0	0	0	0	0	0	0	0	0	0	0	0	211	0	0	0	0	0	0	0	0	0	0	0	0	0	0	0	0	0	0	0	0	0	0	0	0	GS|98.8|HQ441878|NA;k:Fungi,p:Ascomycota,c:Sordariomycetes	-	-	-	-
OTU574	7	0	0	1	0	0	0	151	0	0	0	0	0	0	0	0	0	0	0	0	0	0	0	0	0	0	0	46	0	3	0	3	0	0	0	0	0	0	0	0	0	0	0	0	SS|0.9800|AJ875342|SH1243126.08FU;k:Fungi,p:Ascomycota,c:Sordariomycetes,o:Sordariales	-	-	-	-
OTU739	0	27	0	0	0	96	7	0	0	0	0	0	0	0	0	0	0	0	0	0	0	0	0	29	0	5	0	0	0	0	3	0	0	0	0	0	0	0	0	0	0	0	44	0	GS|99.0|MG417965|NA;k:Fungi,p:Ascomycota,c:Sordariomycetes	-	-	-	-
OTU636	0	0	12	0	0	15	0	0	0	0	0	0	0	0	0	0	0	0	0	0	0	0	0	0	0	152	0	0	0	0	30	0	0	0	0	0	0	0	0	0	0	0	0	0	GS|100.0|MG433096|NA;k:Fungi,p:Ascomycota,c:Sordariomycetes,o:Hypocreales	Hypocreales	7	Saprotroph	Undefined Saprotroph
OTU1955	0	0	0	0	0	0	0	184	0	0	0	0	0	0	0	0	0	0	0	0	0	0	11	0	13	0	0	0	0	0	0	0	0	0	0	0	0	0	0	0	0	0	0	0	GS|98.4|FJ758694|NA;k:Fungi,p:Ascomycota,c:Dothideomycetes,o:Pleosporales,f:Cucurbitariaceae,g:Pyrenochaeta	Pyrenochaeta	13	Saprotroph	Undefined Saprotroph-Wood Saprotroph
OTU582	0	0	0	0	0	0	0	0	0	0	0	0	0	0	0	0	0	0	0	0	0	0	0	0	0	0	0	0	0	0	0	0	0	207	0	0	0	0	0	0	0	0	0	0	US|0.9383|None;k:Fungi,p:Ascomycota,c:Sordariomycetes	-	-	-	-
OTU642	0	0	0	0	0	0	0	0	0	120	0	0	0	0	0	0	0	0	0	0	0	0	0	0	0	0	0	0	0	85	0	0	0	0	0	0	0	0	0	0	0	0	0	0	GS|97.2|LC015701|SH1190686.08FU;k:Fungi,p:Ascomycota,c:Sordariomycetes,o:Pleurotheciales,f:Pleurotheciaceae	-	-	-	-
OTU635	0	0	38	0	0	0	0	0	0	0	0	0	0	0	0	0	0	0	0	0	0	0	0	3	0	0	0	0	0	0	59	0	0	0	0	0	0	0	0	0	104	0	0	0	GS|100.0|KF128839|SH1543264.08FU;k:Fungi,p:Ascomycota,c:Pezizomycetes,o:Pezizales,f:Pyronemataceae,g:Pyronema	Pyronema	13	Saprotroph	Undefined Saprotroph
OTU755	17	0	11	5	0	0	0	0	0	0	0	0	0	0	0	0	0	0	0	0	0	0	20	0	18	3	0	0	38	61	14	4	0	0	0	0	0	0	0	13	0	0	0	0	US|0.9380|MH239507|NA;k:Fungi,p:Mucoromycota,c:Mucoromycetes,o:Mucorales	Mucorales	7	Saprotroph	Undefined Saprotroph
OTU724	121	14	0	0	39	0	0	5	0	4	0	0	0	0	0	0	0	0	0	0	0	0	21	0	0	0	0	0	0	0	0	0	0	0	0	0	0	0	0	0	0	0	0	0	US|0.9380|JX031781|NA;k:Fungi,p:Ascomycota,c:Sordariomycetes,o:Diaporthales	-	-	-	-
OTU608	0	0	0	0	0	0	0	0	0	0	0	0	0	0	0	0	0	0	0	0	0	0	0	0	0	0	0	0	0	0	0	0	0	0	0	0	0	0	0	18	0	84	101	0	GS|99.3|KP348244|SH1639590.08FU;k:Fungi,p:Ascomycota,c:Dothideomycetes,o:Mytilinidales,f:Gloniaceae,g:Cenococcum	Cenococcum	13	Symbiotroph	Ectomycorrhizal
OTU609	0	0	0	0	0	0	0	0	0	0	0	0	0	0	202	0	0	0	0	0	0	0	0	0	0	0	0	0	0	0	0	0	0	0	0	0	0	0	0	0	0	0	0	0	SS|1.0000|GU054305|SH1206817.08FU;k:Fungi,p:Basidiomycota,c:Agaricomycetes,o:Cantharellales,g:Sistotrema	Sistotrema	13	Saprotroph-Symbiotroph	Ectomycorrhizal-Wood Saprotroph
OTU580	0	0	0	0	202	0	0	0	0	0	0	0	0	0	0	0	0	0	0	0	0	0	0	0	0	0	0	0	0	0	0	0	0	0	0	0	0	0	0	0	0	0	0	0	GDL|99.5|UDB014731|SH1571569.08FU;	-	-	-	-
OTU1014	0	0	0	1	0	0	6	67	0	0	0	0	0	0	0	0	0	0	0	0	0	0	0	0	0	0	2	123	0	0	0	1	0	0	0	0	0	0	0	0	0	0	0	0	GS|98.9|KF428278|NA;k:Fungi,p:Ascomycota,c:Dothideomycetes,o:Pleosporales,f:Pleosporaceae	Pleosporaceae	9	Pathotroph-Saprotroph	Endophyte-Lichen Parasite-Plant Pathogen-Undefined Saprotroph
OTU630	35	0	0	2	62	0	5	60	0	0	0	0	0	0	0	0	0	0	0	0	0	0	0	0	24	1	0	8	0	0	0	2	0	0	0	0	0	0	0	0	0	0	0	0	GS|100.0|KT360066|NA;k:Fungi,p:Ascomycota,c:Taphrinomycetes,o:Taphrinales,f:Taphrinaceae,g:Taphrina,s:Taphrina inositophila	Taphrina	13	Pathotroph	Plant Pathogen
OTU598	128	0	0	0	0	0	0	71	0	0	0	0	0	0	0	0	0	0	0	0	0	0	0	0	0	0	0	0	0	0	0	0	0	0	0	0	0	0	0	0	0	0	0	0	GDL|97.9|DQ421185|NA;k:Fungi	-	-	-	-
OTU873	0	0	0	0	68	0	0	41	0	6	0	0	0	0	0	0	0	0	0	0	0	0	3	0	29	0	5	39	2	3	0	0	0	0	0	0	0	0	0	0	0	0	0	0	GS|98.0|GQ509306|NA;k:Fungi,p:Ascomycota,c:Dothideomycetes,o:Pleosporales	-	-	-	-
OTU714	0	0	0	0	0	0	0	0	0	0	0	0	0	0	0	0	0	0	0	0	0	0	0	0	0	0	0	0	0	0	0	0	0	192	0	0	0	0	0	0	0	0	0	0	SS|0.9900|KF617817|SH1186754.08FU;k:Fungi,p:Ascomycota,c:Archaeorhizomycetes,o:Archaeorhizomycetales,f:Archaeorhizomycetaceae,g:Archaeorhizomyces	Archaeorhizomyces	13	Saprotroph	Soil Saprotroph
OTU1047	0	7	21	0	0	3	12	0	0	0	0	0	0	0	0	0	0	0	0	0	0	0	0	46	0	1	54	0	0	0	48	0	0	0	0	0	0	0	0	0	0	0	0	0	US|0.9207|None;k:Fungi,p:Ascomycota,c:Dothideomycetes,o:Pleosporales	-	-	-	-
OTU741	6	5	0	0	112	0	6	18	0	0	0	0	0	0	0	0	0	0	0	0	0	0	0	0	37	0	0	7	0	0	0	0	0	0	0	0	0	0	0	0	0	0	0	0	GS|100.0|GU256748|SH1526399.08FU;k:Fungi,p:Ascomycota,c:Dothideomycetes,o:Pleosporales,f:Pleosporaceae,g:Bipolaris,s:Bipolaris zeicola	Bipolaris	13	Pathotroph	Plant Pathogen
OTU614	0	0	1	0	0	141	0	0	0	0	0	0	0	0	0	0	0	0	0	0	0	0	0	0	0	39	0	0	0	0	10	0	0	0	0	0	0	0	0	0	0	0	0	0	US|0.9426|MG417288|NA;k:Filasteriae,c:Filasterea	-	-	-	-
OTU3199	132	0	0	0	0	0	0	0	0	0	0	0	0	0	0	0	0	0	0	0	0	0	58	0	0	0	0	0	0	0	0	0	0	0	0	0	0	0	0	0	0	0	0	0	SS|0.8600|EU833203|NA;k:Fungi,p:Ascomycota,c:Eurotiomycetes,o:Chaetothyriales,f:Herpotrichiellaceae,g:Capronia,s:Capronia semi-immersa	Capronia	13	Symbiotroph	Endophyte
OTU599	0	0	0	0	0	0	0	0	0	190	0	0	0	0	0	0	0	0	0	0	0	0	0	0	0	0	0	0	0	0	0	0	0	0	0	0	0	0	0	0	0	0	0	0	SS|0.9100|MG190419|SH1517988.08FU;k:Fungi,p:Ascomycota,c:Sordariomycetes,o:Chaetosphaeriales,f:Chaetosphaeriaceae	Chaetosphaeriaceae	9	Saprotroph	Plant Saprotroph-Wood Saprotroph
OTU690	10	0	0	0	145	0	0	0	7	0	0	0	0	0	0	0	0	0	0	0	0	0	13	0	8	3	0	0	0	0	3	0	0	0	0	0	0	0	0	0	0	0	0	0	GS|98.8|MG417903|NA;k:Fungi,p:Mucoromycota,c:Mucoromycetes,o:Mucorales	Mucorales	7	Saprotroph	Undefined Saprotroph
OTU660	0	0	0	0	0	0	0	0	0	0	0	0	0	0	0	0	0	0	0	0	0	0	15	0	172	0	0	0	0	0	1	0	0	0	0	0	0	0	0	0	0	0	0	0	US|0.9025|None;k:Fungi,p:Ascomycota,c:Dothideomycetes,o:Dothideales	-	-	-	-
OTU592	0	0	2	0	0	0	132	0	0	0	0	0	0	0	0	0	0	0	0	0	0	0	0	0	0	0	49	0	0	0	4	0	0	0	0	0	0	0	0	0	0	0	0	0	GS|98.3|JF449840|SH1614502.08FU;k:Fungi,p:Ascomycota,c:Dothideomycetes,o:Pleosporales,f:Cucurbitariaceae,g:Pyrenochaeta	Pyrenochaeta	13	Saprotroph	Undefined Saprotroph-Wood Saprotroph
OTU605	0	28	0	0	0	0	0	0	0	0	0	0	0	0	0	0	0	0	0	0	0	0	0	83	42	3	0	0	30	0	1	0	0	0	0	0	0	0	0	0	0	0	0	0	GS|100.0|KU350403|SH1557457.08FU;k:Fungi,p:Basidiomycota,c:Tremellomycetes,o:Tremellales,f:Tremellaceae,g:Cryptococcus	Tremellales	7	Pathotroph-Saprotroph-Symbiotroph	Fungal Parasite-Undefined Saprotroph
OTU612	0	0	0	0	93	0	0	0	0	0	0	0	0	0	0	0	0	0	0	0	0	0	0	0	94	0	0	0	0	0	0	0	0	0	0	0	0	0	0	0	0	0	0	0	US|0.9207|MF971268|SH1235760.08FU;k:Fungi,p:Basidiomycota,c:Tremellomycetes,o:Tremellales	Tremellales	7	Pathotroph-Saprotroph-Symbiotroph	Fungal Parasite-Undefined Saprotroph
OTU601	7	0	6	0	27	50	0	0	0	6	0	0	0	0	0	0	0	0	0	0	0	0	0	0	68	5	0	0	0	3	11	3	0	0	0	0	0	0	0	0	0	0	0	0	US|0.9138|MH239744|NA;k:Stramenopila,p:Oomycota,c:Oomycetes,o:Peronosporales	-	-	-	-
OTU615	0	0	0	0	183	0	0	0	0	0	0	0	0	0	0	0	0	0	0	0	0	0	0	0	0	0	0	0	0	0	0	0	0	0	0	0	0	0	0	0	0	0	0	0	GS|100.0|MF965702|NA;k:Fungi,p:Ascomycota,c:Dothideomycetes,o:Capnodiales	-	-	-	-
OTU743	0	0	0	0	0	0	0	144	0	0	0	0	0	0	0	0	0	0	0	0	0	0	0	0	0	0	0	39	0	0	0	0	0	0	0	0	0	0	0	0	0	0	0	0	US|0.9110|UDB027235|NA;k:Fungi,p:Basidiomycota,c:Agaricomycetes,o:Agaricales	-	-	-	-
OTU1206	167	0	0	0	0	0	0	15	0	0	0	0	0	0	0	0	0	0	0	0	0	0	0	0	0	0	0	0	0	1	0	0	0	0	0	0	0	0	0	0	0	0	0	0	GS|97.4|KT334693|SH1235916.08FU;k:Fungi,p:Ascomycota,c:Eurotiomycetes,o:Chaetothyriales	-	-	-	-
OTU610	0	0	0	0	182	0	0	0	0	0	0	0	0	0	0	0	0	0	0	0	0	0	0	0	0	0	0	0	0	0	0	0	0	0	0	0	0	0	0	0	0	0	0	0	GS|100.0|EU254960|SH1596911.08FU;k:Fungi,p:Ascomycota,c:Sordariomycetes,o:Diaporthales,f:Gnomoniaceae,g:Ophiognomonia,s:Ophiognomonia setacea	Ophiognomonia	13	Pathotroph	Plant Pathogen
OTU650	0	0	0	0	177	4	0	0	0	0	0	0	0	0	0	0	0	0	0	0	0	0	0	0	1	0	0	0	0	0	0	0	0	0	0	0	0	0	0	0	0	0	0	0	GS|100.0|GU361962|SH1614480.08FU;k:Fungi,p:Ascomycota,c:Dothideomycetes,o:Pleosporales,f:Cucurbitariaceae,g:Pyrenochaeta,s:Pyrenochaeta inflorescentiae	Pyrenochaeta	13	Saprotroph	Undefined Saprotroph-Wood Saprotroph
OTU648	9	3	0	0	0	5	3	0	0	0	0	0	0	0	0	0	0	0	0	0	0	0	32	0	126	0	0	3	0	0	0	0	0	0	0	0	0	0	0	0	0	0	0	0	GS|100.0|JN396366|NA;k:Fungi,p:Ascomycota,c:Dothideomycetes,o:Pleosporales	-	-	-	-
OTU774	181	0	0	0	0	0	0	0	0	0	0	0	0	0	0	0	0	0	0	0	0	0	0	0	0	0	0	0	0	0	0	0	0	0	0	0	0	0	0	0	0	0	0	0	GDL|98.1|MG433955|NA;	-	-	-	-
OTU2551	169	0	0	0	12	0	0	0	0	0	0	0	0	0	0	0	0	0	0	0	0	0	0	0	0	0	0	0	0	0	0	0	0	0	0	0	0	0	0	0	0	0	0	0	GS|97.5|GU570538|SH1564165.08FU;k:Fungi,p:Ascomycota,c:Dothideomycetes,o:Capnodiales,g:Microcyclospora,s:Microcyclospora malicola	-	-	-	-
OTU607	0	0	0	0	0	0	0	0	0	0	0	0	0	0	0	0	0	0	0	0	180	0	0	0	0	0	0	0	0	0	0	0	0	0	0	0	0	0	0	0	0	0	0	0	GS|100.0|KY589009|NA;k:Fungi,p:Ascomycota,c:Eurotiomycetes,o:Chaetothyriales,f:Herpotrichiellaceae,g:Exophiala,s:Exophiala moniliae	Exophiala	13	Pathotroph-Saprotroph	Animal Pathogen-Undefined Saprotroph
OTU812	0	0	0	0	0	0	0	0	0	0	0	0	0	0	0	0	0	0	0	0	0	0	0	0	0	0	179	0	0	0	0	0	0	0	0	0	1	0	0	0	0	0	0	0	GS|97.5|LC205307|NA;k:Fungi,p:Basidiomycota,c:Agaricomycetes,o:Auriculariales,f:Hyaloriaceae,g:Stypella,s:Stypella variabilis	Stypella	13	Saprotroph	Undefined Saprotroph
OTU767	6	0	0	1	20	0	0	6	0	0	0	0	0	0	0	0	0	0	0	0	0	0	0	2	0	0	0	0	29	0	2	3	0	0	0	0	0	0	110	0	0	0	0	0	GS|99.5|LC096123|SH1600080.08FU;k:Fungi,p:Basidiomycota,c:Tremellomycetes,o:Tremellales	Tremellales	7	Pathotroph-Saprotroph-Symbiotroph	Fungal Parasite-Undefined Saprotroph
OTU2733	0	0	0	0	0	0	0	0	0	0	0	0	0	0	0	0	0	0	0	0	0	0	0	0	0	0	0	0	0	0	0	0	0	0	0	0	0	0	0	0	178	0	0	0	GS|97.8|GQ911542|NA;k:Fungi,p:Basidiomycota,c:Tremellomycetes,o:Cystofilobasidiales,f:Mrakiaceae,g:Mrakia,s:Mrakia frigida	-	-	-	-
OTU1926	0	0	0	0	0	0	0	0	0	0	0	0	0	0	0	0	0	0	0	0	0	0	0	0	0	0	0	4	0	0	0	2	0	0	0	0	15	0	155	1	0	0	0	0	SS|1.0000|AB712450|SH1245400.08FU;k:Fungi,p:Basidiomycota,c:Dacrymycetes,o:Dacrymycetales,f:Dacrymycetaceae,g:Dacrymyces,s:Dacrymyces capitatus	Dacrymyces	13	Saprotroph	Wood Saprotroph
OTU667	0	0	0	0	0	0	3	0	0	0	0	0	0	0	0	0	0	0	0	0	0	0	18	0	0	0	0	0	0	0	0	0	0	0	0	0	0	0	156	0	0	0	0	0	GS|100.0|UDB036183|SH1555636.08FU;k:Fungi,p:Basidiomycota,c:Agaricomycetes,o:Polyporales,f:Coriolaceae,g:Trametes,s:Trametes gibbosa	Trametes	13	Saprotroph	Wood Saprotroph
OTU923	0	7	0	0	149	0	0	0	0	0	0	0	0	0	0	0	0	0	0	0	0	0	0	6	12	0	2	0	0	0	0	0	0	0	0	0	0	0	0	0	0	0	0	0	GDL|99.0|MG433809|NA;	-	-	-	-
OTU626	38	0	3	1	0	0	96	0	16	0	0	0	0	0	0	0	0	0	0	0	0	0	1	0	0	0	10	0	2	1	5	2	0	0	0	0	0	0	0	0	0	0	0	0	GS|99.0|HG935998|SH1187772.08FU;k:Fungi,p:Ascomycota,c:Sordariomycetes,o:Sordariales,f:Lasiosphaeriaceae	Lasiosphaeriaceae	9	Saprotroph	Undefined Saprotroph
OTU937	0	0	0	0	0	0	0	0	0	0	0	0	0	0	124	0	0	0	0	0	0	51	0	0	0	0	0	0	0	0	0	0	0	0	0	0	0	0	0	0	0	0	0	0	US|0.9207|None;k:Fungi,p:Basidiomycota,c:Tremellomycetes,o:Tremellales	Tremellales	7	Pathotroph-Saprotroph-Symbiotroph	Fungal Parasite-Undefined Saprotroph
OTU674	30	18	0	0	23	36	14	0	0	0	0	0	0	0	0	0	0	0	0	0	0	0	0	53	1	0	0	0	0	0	0	0	0	0	0	0	0	0	0	0	0	0	0	0	GS|99.3|MG418261|NA;k:Fungi,p:Basidiomycota,c:Agaricomycetes,o:Atheliales	-	-	-	-
OTU799	103	0	0	0	26	4	0	12	11	0	0	0	0	0	0	0	0	0	0	0	0	0	2	0	1	2	9	2	2	1	0	0	0	0	0	0	0	0	0	0	0	0	0	0	GS|99.3|MF529203|NA;k:Fungi,p:Ascomycota,c:Dothideomycetes,o:Capnodiales	-	-	-	-
OTU653	0	0	0	2	44	0	4	0	0	0	0	0	0	0	0	0	0	0	0	0	0	0	0	0	122	0	0	0	0	0	0	2	0	0	0	0	0	0	0	0	0	0	0	0	GS|99.5|KU866682|SH1549906.08FU;k:Fungi,p:Ascomycota,c:Eurotiomycetes,o:Eurotiales,f:Aspergillaceae,g:Aspergillus,s:Aspergillus asperescens	Eurotiales	7	Saprotroph	Undefined Saprotroph
OTU595	0	0	0	0	0	0	0	120	0	0	0	0	0	0	0	0	0	0	0	0	0	0	0	0	0	0	0	54	0	0	0	0	0	0	0	0	0	0	0	0	0	0	0	0	US|0.9138|UDB027235|NA;k:Rhodoplantae,p:Rhodophyta,c:Florideophyceae,o:Corallinales	-	-	-	-
OTU695	0	5	0	0	10	0	0	0	0	0	0	0	0	0	0	0	0	0	0	0	0	0	0	0	4	0	0	0	0	0	0	0	0	0	0	62	0	0	0	0	0	0	63	29	GDL|100.0|FR682365|SH1538521.08FU;k:Fungi,p:Ascomycota	-	-	-	-
OTU886	0	0	0	8	12	17	4	14	0	12	0	0	0	0	0	0	0	0	0	0	0	0	0	0	0	0	0	0	98	0	0	8	0	0	0	0	0	0	0	0	0	0	0	0	US|0.9138|MH239507|NA;k:Fungi,p:Ascomycota,c:Dothideomycetes,o:Dothideales	-	-	-	-
OTU2335	0	0	0	0	171	0	0	0	0	0	0	0	0	0	0	0	0	0	0	0	0	0	0	0	2	0	0	0	0	0	0	0	0	0	0	0	0	0	0	0	0	0	0	0	US|0.9145|MF965838|NA;k:Fungi,p:Mortierellomycota,c:Mortierellomycetes,o:Mortierellales	-	-	-	-
OTU637	0	0	0	0	0	0	0	0	0	0	0	0	0	0	0	0	0	0	0	0	0	0	0	172	0	0	0	0	0	0	0	0	0	0	0	0	0	0	0	0	0	0	0	0	GS|100.0|JX489830|SH1529200.08FU;k:Fungi,p:Mortierellomycota,c:Mortierellomycetes,o:Mortierellales,f:Mortierellaceae,g:Mortierella	Mortierellaceae	9	Saprotroph-Symbiotroph	Endophyte-Litter Saprotroph-Soil Saprotroph-Undefined Saprotroph
OTU959	0	0	0	1	0	0	58	5	62	0	0	0	0	0	0	0	0	0	0	0	0	0	0	0	0	0	0	0	45	0	0	0	0	0	0	0	0	0	0	0	0	0	0	0	US|0.9207|MF965838|NA;k:Fungi,p:Mortierellomycota,c:Mortierellomycetes,o:Mortierellales	-	-	-	-
OTU2302	0	0	0	0	0	0	0	0	0	0	0	0	0	0	0	0	0	0	0	0	0	0	0	0	0	0	0	13	0	0	0	0	0	0	0	0	14	1	141	0	0	0	0	0	SS|1.0000|AB712450|SH1245400.08FU;k:Fungi,p:Basidiomycota,c:Dacrymycetes,o:Dacrymycetales,f:Dacrymycetaceae,g:Dacrymyces,s:Dacrymyces capitatus	Dacrymyces	13	Saprotroph	Wood Saprotroph
OTU645	0	0	33	0	0	0	55	0	0	0	0	0	0	0	0	0	0	0	0	0	0	0	0	0	0	0	36	0	0	0	45	0	0	0	0	0	0	0	0	0	0	0	0	0	GSL|100.0|MH171928|SH1560626.08FU;k:Fungi,p:Ascomycota,c:Sordariomycetes,o:Hypocreales	Hypocreales	7	Saprotroph	Undefined Saprotroph
OTU622	169	0	0	0	0	0	0	0	0	0	0	0	0	0	0	0	0	0	0	0	0	0	0	0	0	0	0	0	0	0	0	0	0	0	0	0	0	0	0	0	0	0	0	0	US|0.9232|AF042453|SH1552298.08FU;k:Fungi,p:Basidiomycota,c:Microbotryomycetes,o:Sporidiobolales	-	-	-	-
OTU654	0	0	2	0	0	48	0	0	0	56	0	0	0	0	0	0	0	0	0	0	0	0	0	0	0	27	0	0	0	33	2	0	0	0	0	0	0	0	0	0	0	0	0	0	US|0.8882|MG418635|NA;k:Fungi,p:Basidiomycota,c:Agaricostilbomycetes,o:Agaricostilbales	-	-	-	-
OTU617	0	0	0	0	0	54	51	38	0	24	0	0	0	0	0	0	0	0	0	0	0	0	0	0	0	0	0	0	0	0	0	0	0	0	0	0	0	0	0	0	0	0	0	0	US|0.9138|None;k:Fungi,p:Basidiomycota,c:Tremellomycetes,o:Tremellales	Tremellales	7	Pathotroph-Saprotroph-Symbiotroph	Fungal Parasite-Undefined Saprotroph
OTU620	0	0	0	0	0	0	149	0	0	0	0	0	0	0	0	0	0	0	0	0	0	0	0	0	0	0	18	0	0	0	0	0	0	0	0	0	0	0	0	0	0	0	0	0	US|0.9384|None;k:Fungi,p:Ascomycota,c:Sordariomycetes	-	-	-	-
OTU2391	4	0	0	0	0	133	3	0	0	23	0	0	0	0	0	0	0	0	0	0	0	0	0	0	0	2	0	0	0	1	0	0	0	0	0	0	0	0	0	0	0	0	0	0	GS|100.0|MF528645|NA;k:Fungi,p:Ascomycota,c:Eurotiomycetes,o:Chaetothyriales,f:Trichomeriaceae,g:Knufia,s:Knufia tsunedae	Knufia	13	Pathotroph-Saprotroph	Animal Pathogen-Plant Pathogen-Soil Saprotroph-Undefined Saprotroph
OTU613	0	11	13	4	0	39	0	0	0	40	0	0	0	0	0	0	0	0	0	0	0	0	0	14	0	12	0	0	0	17	16	0	0	0	0	0	0	0	0	0	0	0	0	0	GS|100.0|AY624193|SH1561416.08FU;k:Fungi,p:Ascomycota,c:Sordariomycetes,o:Hypocreales,f:Clavicipitaceae,g:Metarhizium,s:Metarhizium marquandii	Metarhizium	13	Pathotroph	Animal Pathogen
OTU656	5	3	0	0	0	45	0	82	0	0	0	0	0	0	0	0	0	0	0	0	0	0	23	0	0	5	0	3	0	0	0	0	0	0	0	0	0	0	0	0	0	0	0	0	SS|1.0000|MF531360|NA;k:Fungi,p:Chytridiomycota,c:Rhizophydiomycetes,o:Rhizophydiales,f:Rhizophydiaceae,g:Rhizophydium	Rhizophydium	13	Pathotroph	Plant Pathogen
OTU658	0	0	0	0	8	4	29	8	0	0	0	0	0	0	0	0	0	0	0	0	0	0	0	0	0	0	19	0	11	0	0	0	0	0	0	0	0	0	0	0	0	0	87	0	GS|100.0|MG208154|SH1573986.08FU;k:Fungi,p:Ascomycota,c:Dothideomycetes,o:Pleosporales,f:Torulaceae,g:Dendryphion,s:Dendryphion nanum	Dendryphion	13	Pathotroph	Plant Pathogen
OTU649	5	0	0	13	16	0	0	8	0	0	0	0	0	0	0	0	0	0	0	0	0	0	14	2	17	1	9	9	0	0	0	10	0	0	0	0	0	0	62	0	0	0	0	0	GS|100.0|FJ210641|SH1613466.08FU;k:Fungi,p:Basidiomycota,c:Cystobasidiomycetes,o:Cystobasidiales,f:Cystobasidiaceae,g:Occultifur	-	-	-	-
OTU777	0	0	0	0	166	0	0	0	0	0	0	0	0	0	0	0	0	0	0	0	0	0	0	0	0	0	0	0	0	0	0	0	0	0	0	0	0	0	0	0	0	0	0	0	US|0.9110|None;k:Ichthyosporia,c:Ichthyosporea,o:Dermocystida	-	-	-	-
OTU681	0	0	14	0	0	0	22	0	0	35	0	0	0	0	0	0	0	0	0	0	0	0	0	2	2	1	12	0	2	43	30	2	0	0	0	0	0	0	0	0	0	0	0	0	GSL|100.0|KY945909|SH1167418.08FU;k:Fungi,p:Ascomycota,c:Eurotiomycetes,o:Eurotiales,f:Aspergillaceae,g:Aspergillus	Eurotiales	7	Saprotroph	Undefined Saprotroph
OTU717	52	0	0	0	0	0	0	103	0	0	0	0	0	0	0	0	0	0	0	0	0	0	6	0	0	0	0	4	0	0	0	0	0	0	0	0	0	0	0	0	0	0	0	0	GS|100.0|EU489923|SH1646257.08FU;k:Fungi,p:Ascomycota,c:Dothideomycetes,o:Pleosporales	-	-	-	-
OTU718	0	0	0	0	44	10	0	0	0	0	0	0	0	0	0	111	0	0	0	0	0	0	0	0	0	0	0	0	0	0	0	0	0	0	0	0	0	0	0	0	0	0	0	0	US|0.9138|None;k:Fungi,p:Neocallimastigomycota,c:Neocallimastigomycetes,o:Neocallimastigales	-	-	-	-
OTU638	0	0	50	0	0	0	0	0	0	0	0	0	0	0	0	0	0	0	0	0	0	0	0	16	0	5	24	4	0	0	64	0	0	0	0	0	0	0	0	0	0	0	0	0	US|0.9119|GU054206|SH1242104.08FU;k:Fungi,p:Ascomycota,c:Sordariomycetes,o:Hypocreales	Hypocreales	7	Saprotroph	Undefined Saprotroph
OTU1789	0	0	0	0	0	0	0	0	0	0	0	0	0	0	0	92	0	0	8	0	0	0	0	0	0	0	0	0	0	0	0	0	0	0	0	0	0	0	63	0	0	0	0	0	SS|0.9200|KY853465|SH1144352.08FU;k:Fungi,p:Ascomycota,c:Sordariomycetes,o:Xenospadicoidales,f:Xenospadicoidaceae,g:Pseudodiplococcium,s:Pseudodiplococcium ibericum	-	-	-	-
OTU712	0	0	0	0	15	0	0	0	0	0	0	0	0	0	0	0	0	0	0	0	0	0	5	0	0	0	0	0	0	0	0	0	0	0	0	142	0	0	0	0	0	0	0	0	GSL|100.0|KU058715|SH1525088.08FU;k:Fungi,p:Ascomycota,c:Dothideomycetes,o:Pleosporales,f:Phaeosphaeriaceae	Phaeosphaeriaceae	9	Pathotroph-Saprotroph	Fungal Parasite-Plant Pathogen-Plant Saprotroph
OTU818	3	0	0	1	0	0	0	0	0	0	0	0	0	0	0	0	0	0	0	0	0	0	0	0	4	0	0	4	0	0	1	0	0	0	0	13	0	12	3	37	8	9	62	5	SS|0.9700|MG905629|SH1645095.08FU;k:Fungi,p:Ascomycota,c:Sordariomycetes,o:Coniochaetales,f:Coniochaetaceae,g:Coniochaeta	Coniochaeta	13	Pathotroph-Saprotroph-Symbiotroph	Animal Pathogen-Dung Saprotroph-Endophyte-Lichen Parasite-Plant Pathogen-Undefined Saprotroph
OTU641	28	0	0	0	29	0	0	5	0	0	0	0	0	0	0	0	0	0	0	0	0	0	26	0	31	0	0	11	30	0	0	1	0	0	0	0	0	0	0	0	0	0	0	0	US|0.9207|None;k:Fungi,p:Basidiomycota,c:Tremellomycetes,o:Tremellales	Tremellales	7	Pathotroph-Saprotroph-Symbiotroph	Fungal Parasite-Undefined Saprotroph
OTU765	0	161	0	0	0	0	0	0	0	0	0	0	0	0	0	0	0	0	0	0	0	0	0	0	0	0	0	0	0	0	0	0	0	0	0	0	0	0	0	0	0	0	0	0	US|0.9138|LC204559|NA;k:Fungi,p:Basidiomycota,c:Tremellomycetes,o:Tremellales	Tremellales	7	Pathotroph-Saprotroph-Symbiotroph	Fungal Parasite-Undefined Saprotroph
OTU786	14	14	0	0	15	0	0	0	0	0	0	0	0	0	0	0	0	0	0	0	0	0	74	12	25	0	0	0	6	0	0	1	0	0	0	0	0	0	0	0	0	0	0	0	GS|100.0|MF373487|NA;k:Fungi,p:Ascomycota,c:Sordariomycetes,o:Sordariales,f:Chaetomiaceae,g:Thielavia	Thielavia	13	Saprotroph	Dung Saprotroph-Undefined Saprotroph
OTU2771	5	0	0	0	0	0	0	0	0	0	0	0	0	0	0	0	0	0	47	0	3	0	0	0	0	0	0	4	0	0	0	0	0	0	0	0	17	0	73	1	0	0	0	10	GS|98.6|MH488721|NA;k:Fungi,p:Basidiomycota,c:Dacrymycetes,o:Dacrymycetales,f:Dacrymycetaceae,g:Dacrymyces,s:Dacrymyces capitatus	Dacrymyces	13	Saprotroph	Wood Saprotroph
OTU664	45	0	0	0	71	5	0	31	7	0	0	0	0	0	0	0	0	0	0	0	0	0	0	0	0	0	0	0	0	0	0	0	0	0	0	0	0	0	0	0	0	0	0	0	GSL|100.0|KY611821|SH1522797.08FU;k:Fungi,p:Basidiomycota,c:Tremellomycetes,o:Tremellales,f:Bulleribasidiaceae,g:Hannaella,s:Hannaella zeae	Tremellales	7	Pathotroph-Saprotroph-Symbiotroph	Fungal Parasite-Undefined Saprotroph
OTU702	0	12	0	0	0	15	49	0	0	43	0	0	0	0	0	0	0	0	0	0	0	0	0	0	0	5	19	0	0	16	0	0	0	0	0	0	0	0	0	0	0	0	0	0	US|0.9340|MH430480|NA;k:Fungi,p:Ascomycota,c:Sordariomycetes	-	-	-	-
OTU657	0	0	0	0	0	0	0	3	39	0	0	0	0	0	0	0	0	0	0	0	0	0	0	0	0	0	0	0	116	0	0	0	0	0	0	0	0	0	0	0	0	0	0	0	GDL|100.0|DQ124134|SH1515265.08FU;k:Fungi,p:Ascomycota	-	-	-	-
OTU841	0	0	0	0	0	0	0	0	0	0	0	0	0	0	157	0	0	0	0	0	0	0	0	0	0	0	0	0	0	0	0	0	0	0	0	0	0	0	0	0	0	0	0	0	US|0.9110|EU807094|NA;k:Stramenopila,p:Oomycota,c:Oomycetes,o:Peronosporales	-	-	-	-
OTU3286	0	62	0	0	0	0	0	0	0	33	0	0	0	0	0	0	0	0	0	0	0	0	0	50	0	0	0	0	0	12	0	0	0	0	0	0	0	0	0	0	0	0	0	0	US|0.9340|MH430480|NA;k:Fungi,p:Ascomycota,c:Sordariomycetes	-	-	-	-
OTU2725	0	0	0	0	0	0	0	0	0	0	0	0	0	0	0	0	0	0	0	0	0	0	0	0	0	0	0	8	0	0	0	2	0	0	0	0	15	0	128	0	0	0	0	3	SS|1.0000|AB712450|SH1245400.08FU;k:Fungi,p:Basidiomycota,c:Dacrymycetes,o:Dacrymycetales,f:Dacrymycetaceae,g:Dacrymyces,s:Dacrymyces capitatus	Dacrymyces	13	Saprotroph	Wood Saprotroph
OTU666	0	0	0	0	0	0	0	0	0	0	0	0	0	0	0	0	0	0	0	0	0	0	0	0	12	0	0	0	2	0	0	0	14	128	0	0	0	0	0	0	0	0	0	0	GS|100.0|HM484546|SH1546384.08FU;k:Fungi,p:Ascomycota,c:Sordariomycetes,o:Hypocreales,f:Nectriaceae,g:Pleonectria,s:Pleonectria zanthoxyli	Hypocreales	7	Saprotroph	Undefined Saprotroph
OTU680	0	0	0	0	0	0	0	0	0	0	0	0	0	0	0	0	0	0	0	0	0	0	0	0	0	0	0	0	0	0	0	0	0	156	0	0	0	0	0	0	0	0	0	0	GS|98.3|KY189973|SH1645867.08FU;k:Fungi,p:Ascomycota,c:Dothideomycetes,o:Pleosporales,f:Melanommataceae,g:Alpinaria,s:Alpinaria rhododendri	Melanommataceae	9	Saprotroph	Wood Saprotroph
OTU753	0	0	0	0	0	0	0	0	0	0	0	0	0	0	0	0	0	0	0	0	0	0	0	0	0	0	0	0	0	0	0	0	0	0	0	0	0	0	156	0	0	0	0	0	SS|0.9500|JQ418380|NA;k:Fungi,p:Ascomycota,c:Dothideomycetes,o:Pleosporales,f:Pleosporaceae,g:Stemphylium	Stemphylium	13	Pathotroph-Saprotroph	Plant Pathogen-Wood Saprotroph
OTU1058	0	0	7	0	5	0	18	0	0	0	0	0	0	0	0	0	0	0	0	0	0	0	69	0	45	0	0	4	2	1	5	0	0	0	0	0	0	0	0	0	0	0	0	0	US|0.8882|None;k:Stramenopila,p:Oomycota,c:Oomycetes,o:Peronosporales	-	-	-	-
OTU1142	0	18	1	0	0	4	0	0	0	78	0	0	0	0	0	0	0	0	0	0	0	0	1	7	0	1	0	0	0	40	4	0	0	0	0	0	0	0	0	0	0	0	0	0	GS|100.0|KF800350|SH1647401.08FU;k:Fungi,p:Ascomycota,c:Dothideomycetes,o:Venturiales,f:Sympoventuriaceae	Sympoventuriaceae	9	Saprotroph	Undefined Saprotroph
OTU676	0	10	0	2	0	0	23	0	0	0	0	0	0	0	0	0	0	0	0	0	0	0	0	22	0	3	0	0	91	0	0	2	0	0	0	0	0	0	0	0	0	0	0	0	SS|1.0000|KU377209|NA;k:Fungi,p:Ascomycota,c:Dothideomycetes,o:Botryosphaeriales,f:Botryosphaeriaceae	Botryosphaeriaceae	9	Pathotroph-Saprotroph-Symbiotroph	Endophyte-Plant Pathogen-Wood Saprotroph
OTU703	0	0	0	2	0	0	0	0	6	0	0	0	0	0	0	0	0	0	0	0	0	0	0	0	0	0	0	0	145	0	0	0	0	0	0	0	0	0	0	0	0	0	0	0	US|0.9207|KX013160|SH1235759.08FU;k:Fungi,p:Basidiomycota,c:Tremellomycetes,o:Tremellales	Tremellales	7	Pathotroph-Saprotroph-Symbiotroph	Fungal Parasite-Undefined Saprotroph
OTU723	0	0	0	0	0	0	0	0	0	0	104	0	0	0	0	0	0	0	0	0	0	0	0	0	0	0	0	0	0	0	0	0	0	0	9	0	0	0	0	28	0	0	0	12	US|0.9110|None;k:Viridiplantae,p:Anthophyta,c:Eudicotyledonae,o:Lamiales	-	-	-	-
OTU710	11	0	1	9	4	0	0	3	4	0	0	0	0	0	0	0	0	0	0	0	0	0	10	0	29	0	0	0	34	18	4	24	0	0	0	0	0	0	0	0	0	0	0	0	US|0.9119|JX076961|SH1615600.08FU;k:Fungi,p:Ascomycota,c:Sordariomycetes,o:Hypocreales	Hypocreales	7	Saprotroph	Undefined Saprotroph
OTU764	0	137	0	0	0	0	0	0	0	0	0	0	0	0	0	0	0	0	0	0	0	0	0	14	0	0	0	0	0	0	0	0	0	0	0	0	0	0	0	0	0	0	0	0	US|0.9380|None;k:Fungi,p:Ascomycota,c:Sordariomycetes,o:Hypocreales	Hypocreales	7	Saprotroph	Undefined Saprotroph
OTU634	0	0	0	0	0	0	0	0	0	0	150	0	0	0	0	0	0	0	0	0	0	0	0	0	0	0	0	0	0	0	0	0	0	0	0	0	0	0	0	0	0	0	0	0	US|0.9145|FJ235950|NA;k:Fungi,p:Basidiomycota,c:Tremellomycetes,o:Tremellales	Tremellales	7	Pathotroph-Saprotroph-Symbiotroph	Fungal Parasite-Undefined Saprotroph
OTU733	0	0	2	0	0	5	8	0	0	0	0	0	0	0	0	0	0	0	0	0	0	0	5	0	38	1	0	0	0	89	1	0	0	0	0	0	0	0	0	0	0	0	0	0	GSL|100.0|MH087107|SH1526400.08FU;k:Fungi,p:Ascomycota,c:Dothideomycetes,o:Pleosporales,f:Pleosporaceae	Pleosporaceae	9	Pathotroph-Saprotroph	Endophyte-Lichen Parasite-Plant Pathogen-Undefined Saprotroph
OTU772	17	10	0	0	9	0	0	0	0	0	0	0	0	0	0	0	0	0	0	0	0	0	0	0	0	0	5	107	0	0	0	0	0	0	0	0	0	0	0	0	0	0	0	0	GSL|100.0|MF692951|SH1645868.08FU;k:Fungi,p:Ascomycota,c:Dothideomycetes,o:Pleosporales,f:Sporormiaceae	Sporormiaceae	9	Saprotroph	Dung Saprotroph-Plant Saprotroph
OTU672	0	0	0	0	0	0	0	0	0	0	0	0	0	0	0	0	0	0	0	0	0	0	0	0	0	0	0	0	0	0	0	0	0	0	0	0	0	0	0	0	148	0	0	0	US|0.9045|AF444624|SH1522430.08FU;k:Fungi,p:Basidiomycota,c:Microbotryomycetes,o:Sporidiobolales	-	-	-	-
OTU2763	0	0	0	1	0	0	0	0	0	8	0	0	0	0	0	0	0	0	0	0	0	0	11	0	7	0	0	0	16	1	0	0	0	0	0	0	0	0	0	0	0	66	1	35	GS|99.1|JQ759656|NA;k:Fungi,p:Ascomycota,c:Sordariomycetes,o:Coniochaetales,f:Coniochaetaceae,g:Coniochaeta	Coniochaeta	13	Pathotroph-Saprotroph-Symbiotroph	Animal Pathogen-Dung Saprotroph-Endophyte-Lichen Parasite-Plant Pathogen-Undefined Saprotroph
OTU679	10	3	0	0	40	0	0	0	0	0	0	0	0	0	0	0	0	0	0	0	0	0	2	0	9	0	0	0	10	0	0	3	0	0	69	0	0	0	0	0	0	0	0	0	GSL|100.0|AY687313|SH1648926.08FU;k:Fungi,p:Ascomycota,c:Sordariomycetes,o:Xylariales,f:Bartaliniaceae,g:Truncatella	Truncatella	13	Pathotroph	Plant Pathogen
OTU706	0	0	0	0	0	0	0	146	0	0	0	0	0	0	0	0	0	0	0	0	0	0	0	0	0	0	0	0	0	0	0	0	0	0	0	0	0	0	0	0	0	0	0	0	GS|100.0|LC009992|SH1562868.08FU;k:Fungi,p:Ascomycota,c:Leotiomycetes,o:Erysiphales,f:Erysiphaceae,g:Erysiphe,s:Erysiphe lonicerae	Erysiphe	13	Pathotroph	Plant Pathogen
OTU726	0	0	4	1	0	0	8	0	0	0	0	0	0	0	0	0	0	0	0	0	0	0	0	95	0	0	6	0	20	0	7	5	0	0	0	0	0	0	0	0	0	0	0	0	GSL|100.0|KY971620|SH1526400.08FU;k:Fungi,p:Ascomycota,c:Dothideomycetes,o:Pleosporales,f:Pleosporaceae,g:Curvularia	Curvularia	13	Pathotroph	Plant Pathogen
OTU792	0	4	0	0	130	0	0	5	0	0	0	0	0	0	0	0	0	0	0	0	0	0	7	0	0	0	0	0	0	0	0	0	0	0	0	0	0	0	0	0	0	0	0	0	GS|100.0|FJ758202|NA;k:Fungi,p:Ascomycota,c:Dothideomycetes,o:Capnodiales,f:Teratosphaeriaceae,g:Catenulostroma,s:Catenulostroma hermanusense	Catenulostroma	13	Pathotroph	Plant Pathogen
OTU640	0	0	0	0	0	0	0	0	0	12	0	0	0	0	0	0	0	0	133	0	0	0	0	0	0	0	0	0	0	0	0	0	0	0	0	0	0	0	0	0	0	0	0	0	GS|99.3|LC003995|NA;k:Fungi,p:Basidiomycota,c:Dacrymycetes,o:Dacrymycetales,f:Dacrymycetaceae	Dacrymycetaceae	9	Saprotroph	Wood Saprotroph
OTU823	0	3	0	0	0	6	0	3	0	0	0	0	0	0	0	0	0	0	0	0	0	0	58	0	26	0	0	0	0	3	0	0	0	0	0	0	0	46	0	0	0	0	0	0	GS|100.0|MH062983|SH1573566.08FU;k:Fungi,p:Basidiomycota,c:Agaricomycetes,o:Polyporales,f:Meruliaceae,g:Irpex,s:Irpex lacteus	Irpex	13	Saprotroph	Wood Saprotroph
OTU838	0	8	0	0	6	19	0	3	0	0	0	0	0	0	0	0	0	0	0	0	0	0	0	0	23	0	3	79	2	2	0	0	0	0	0	0	0	0	0	0	0	0	0	0	GS|100.0|GU237924|SH1547057.08FU;k:Fungi,p:Ascomycota,c:Dothideomycetes,o:Pleosporales,f:Didymellaceae,g:Stagonosporopsis,s:Stagonosporopsis heliopsidis	Stagonosporopsis	13	Pathotroph	Plant Pathogen
OTU687	0	0	0	0	131	4	0	3	0	0	0	0	0	0	0	0	0	0	0	0	0	0	0	0	0	0	2	0	0	5	0	0	0	0	0	0	0	0	0	0	0	0	0	0	GS|98.1|EU520640|SH1646219.08FU;k:Fungi,p:Ascomycota,c:Dothideomycetes,o:Pleosporales	-	-	-	-
OTU669	0	0	0	0	139	0	0	5	0	0	0	0	0	0	0	0	0	0	0	0	0	0	0	0	0	0	0	0	0	0	0	0	0	0	0	0	0	0	0	0	0	0	0	0	GS|97.3|LC204401|NA;k:Fungi,p:Ascomycota,c:Dothideomycetes,o:Venturiales,f:Venturiaceae	Venturiaceae	9	Pathotroph-Saprotroph-Symbiotroph	Endophyte-Plant Pathogen-Undefined Saprotroph
OTU748	28	0	0	0	7	0	0	0	0	0	0	0	0	0	0	0	0	0	0	0	0	0	73	0	26	0	0	0	3	7	0	0	0	0	0	0	0	0	0	0	0	0	0	0	US|0.9320|FM200533|SH1645095.08FU;k:Fungi,p:Ascomycota,c:Sordariomycetes,o:Hypocreales	Hypocreales	7	Saprotroph	Undefined Saprotroph
OTU801	14	6	0	0	59	0	8	8	4	3	0	0	0	0	0	0	0	0	0	0	0	0	7	0	2	0	0	0	33	0	0	0	0	0	0	0	0	0	0	0	0	0	0	0	GS|100.0|JQ320370|SH1613471.08FU;k:Fungi,p:Basidiomycota,c:Microbotryomycetes,o:Sporidiobolales,f:Sporidiobolaceae,g:Rhodotorula	Rhodotorula	13	Pathotroph-Saprotroph	Animal Endosymbiont-Animal Pathogen-Endophyte-Plant Pathogen-Undefined Saprotroph
OTU661	0	0	0	0	0	0	0	0	0	0	0	0	0	0	0	0	0	0	0	0	0	144	0	0	0	0	0	0	0	0	0	0	0	0	0	0	0	0	0	0	0	0	0	0	US|0.9340|HE998721|SH1571891.08FU;k:Fungi,p:Ascomycota,c:Sordariomycetes	-	-	-	-
OTU683	0	0	0	0	0	14	0	0	73	57	0	0	0	0	0	0	0	0	0	0	0	0	0	0	0	0	0	0	0	0	0	0	0	0	0	0	0	0	0	0	0	0	0	0	US|0.9090|MH239774|NA;k:Fungi,p:Ascomycota,c:Sordariomycetes,o:Microascales	-	-	-	-
OTU756	12	0	0	0	73	0	0	4	0	0	0	0	0	0	0	0	0	0	0	0	0	0	2	0	53	0	0	0	0	0	0	0	0	0	0	0	0	0	0	0	0	0	0	0	US|0.9207|MG433857|NA;k:Fungi,p:Basidiomycota,c:Pucciniomycetes,o:Pucciniales	-	-	-	-
OTU811	0	0	0	0	0	0	0	0	0	0	0	0	0	0	0	0	0	0	0	0	0	0	0	0	0	0	0	0	0	0	0	0	0	0	33	111	0	0	0	0	0	0	0	0	US|0.9145|None;k:Stramenopila,p:Oomycota,c:Oomycetes,o:Peronosporales	-	-	-	-
OTU3371	0	12	14	0	0	0	8	0	0	0	0	0	0	0	0	0	0	0	0	0	0	0	0	0	0	0	80	0	0	0	30	0	0	0	0	0	0	0	0	0	0	0	0	0	US|0.9396|AY943051|SH1640633.08FU;k:Fungi,p:Ascomycota,c:Sordariomycetes	-	-	-	-
OTU668	0	0	0	0	6	8	0	8	6	0	0	0	0	0	0	0	0	0	0	0	0	0	10	4	0	0	0	2	0	0	0	1	0	0	98	0	0	0	0	0	0	0	0	0	GS|97.7|JN905757|NA;k:Fungi,p:Ascomycota,c:Sordariomycetes,o:Hypocreales	Hypocreales	7	Saprotroph	Undefined Saprotroph
OTU719	0	9	0	0	25	0	0	5	0	0	0	0	0	0	0	0	0	0	0	0	0	0	13	0	61	0	0	11	19	0	0	0	0	0	0	0	0	0	0	0	0	0	0	0	GS|100.0|MH062977|SH1573649.08FU;k:Fungi,p:Basidiomycota,c:Agaricomycetes,o:Polyporales,f:Meruliaceae,g:Hyphodermella,s:Hyphodermella rosae	Hyphodermella	13	Saprotroph	Undefined Saprotroph
OTU732	0	0	0	0	0	0	0	142	0	0	0	0	0	0	0	0	0	0	0	0	0	0	0	0	0	0	0	0	0	0	0	0	0	0	0	0	0	0	0	0	0	0	0	0	US|0.9138|None;k:Fungi,p:Basidiomycota,c:Tremellomycetes,o:Tremellales	Tremellales	7	Pathotroph-Saprotroph-Symbiotroph	Fungal Parasite-Undefined Saprotroph
OTU746	15	0	0	0	76	4	39	8	0	0	0	0	0	0	0	0	0	0	0	0	0	0	0	0	0	0	0	0	0	0	0	0	0	0	0	0	0	0	0	0	0	0	0	0	GSL|100.0|MH216663|SH1577456.08FU;k:Fungi,p:Ascomycota,c:Dothideomycetes,o:Capnodiales,f:Mycosphaerellaceae,g:Septoria,s:Septoria cretae	Septoria	13	Pathotroph	Plant Pathogen
OTU779	32	0	0	0	35	0	0	8	0	0	0	0	0	0	0	0	0	0	0	0	0	0	22	0	38	0	0	7	0	0	0	0	0	0	0	0	0	0	0	0	0	0	0	0	US|0.9340|MF971498|SH1174340.08FU;k:Fungi,p:Ascomycota,c:Sordariomycetes	-	-	-	-
OTU3195	0	0	0	0	0	0	0	0	0	0	0	0	0	0	0	0	2	0	53	0	0	0	0	0	0	0	0	0	0	0	0	0	0	0	0	0	17	0	56	0	0	0	0	13	GS|98.4|AB712450|SH1245400.08FU;k:Fungi,p:Basidiomycota,c:Dacrymycetes,o:Dacrymycetales,f:Dacrymycetaceae,g:Dacrymyces,s:Dacrymyces capitatus	Dacrymyces	13	Saprotroph	Wood Saprotroph
OTU1569	15	0	4	2	0	0	7	0	0	0	0	0	0	0	0	0	0	0	0	0	0	0	3	14	0	1	53	0	29	2	11	0	0	0	0	0	0	0	0	0	0	0	0	0	GDL|99.6|MG417621|NA;	-	-	-	-
OTU782	8	3	2	0	106	0	0	3	0	4	0	0	0	0	0	0	0	0	0	0	0	0	3	0	7	2	0	0	0	2	0	0	0	0	0	0	0	0	0	0	0	0	0	0	GS|100.0|KX515521|SH1595852.08FU;k:Fungi,p:Ascomycota,c:Dothideomycetes,o:Pleosporales,f:Phaeosphaeriaceae,g:Leptospora	Phaeosphaeriaceae	9	Pathotroph-Saprotroph	Fungal Parasite-Plant Pathogen-Plant Saprotroph
OTU745	0	0	0	0	136	0	0	4	0	0	0	0	0	0	0	0	0	0	0	0	0	0	0	0	0	0	0	0	0	0	0	0	0	0	0	0	0	0	0	0	0	0	0	0	US|0.9383|JN906945|NA;k:Fungi,p:Ascomycota,c:Sordariomycetes	-	-	-	-
OTU686	20	4	0	0	19	0	0	96	0	0	0	0	0	0	0	0	0	0	0	0	0	0	0	0	0	0	0	0	0	0	0	0	0	0	0	0	0	0	0	0	0	0	0	0	SS|0.9800|AY843169|SH1214634.08FU;k:Fungi,p:Ascomycota,c:Dothideomycetes,o:Myriangiales,f:Myriangiaceae,g:Myriangium	Myriangium	13	Pathotroph	Animal Pathogen
OTU655	0	0	0	0	0	0	0	0	0	0	138	0	0	0	0	0	0	0	0	0	0	0	0	0	0	0	0	0	0	0	0	0	0	0	0	0	0	0	0	0	0	0	0	0	SS|0.9200|KT991677|SH1235444.08FU;k:Fungi,p:Ascomycota,c:Sordariomycetes,g:Rhamphoria,s:Rhamphoria pyriformis	Rhamphoria	13	Saprotroph	Undefined Saprotroph
OTU773	0	0	0	0	129	0	0	0	0	0	0	0	0	0	0	0	0	0	0	0	0	0	0	0	9	0	0	0	0	0	0	0	0	0	0	0	0	0	0	0	0	0	0	0	GS|99.7|MH240067|NA;k:Fungi,p:Basidiomycota,c:Agaricomycetes,o:Agaricales	-	-	-	-
OTU720	0	4	4	0	72	0	0	0	0	0	0	0	0	13	0	0	0	0	0	0	0	0	0	6	20	0	7	0	4	0	7	0	0	0	0	0	0	0	0	0	0	0	0	0	GSL|100.0|MG583994|SH1510152.08FU;k:Fungi,p:Mucoromycota,c:Mucoromycetes,o:Mucorales,f:Rhizopodaceae,g:Rhizopus,s:Rhizopus arrhizus	Mucorales	7	Saprotroph	Undefined Saprotroph
OTU662	0	0	0	0	0	0	0	0	0	0	0	0	0	0	0	0	0	0	136	0	0	0	0	0	0	0	0	0	0	0	0	0	0	0	0	0	0	0	0	0	0	0	0	0	US|0.9207|FJ235950|NA;k:Fungi,p:Basidiomycota,c:Tremellomycetes,o:Tremellales	Tremellales	7	Pathotroph-Saprotroph-Symbiotroph	Fungal Parasite-Undefined Saprotroph
OTU721	0	0	0	0	0	0	8	0	0	0	0	0	0	0	0	0	0	0	0	0	0	0	0	0	0	0	0	0	0	0	0	0	0	0	0	0	0	0	0	0	0	0	128	0	GS|100.0|JQ759423|NA;k:Fungi,p:Ascomycota,c:Sordariomycetes,o:Sordariales,f:Chaetomiaceae,g:Humicola,s:Humicola grisea	Humicola	13	Saprotroph	Undefined Saprotroph-Wood Saprotroph
OTU787	0	0	0	0	3	0	13	120	0	0	0	0	0	0	0	0	0	0	0	0	0	0	0	0	0	0	0	0	0	0	0	0	0	0	0	0	0	0	0	0	0	0	0	0	GS|99.5|GU214650|SH1574010.08FU;k:Fungi,p:Ascomycota,c:Dothideomycetes,o:Capnodiales,f:Cladosporiaceae,g:Rachicladosporium,s:Rachicladosporium cboliae	Cladosporiaceae	9	Pathotroph-Saprotroph-Symbiotroph	Animal Pathogen-Endophyte-Lichen Parasite-Plant Pathogen-Wood Saprotroph
OTU2685	0	0	0	0	0	0	0	0	0	0	0	0	0	0	0	0	0	0	8	0	0	0	0	0	0	0	0	0	0	0	0	0	0	0	0	0	24	1	85	1	0	0	0	16	GS|98.4|AB712450|SH1245400.08FU;k:Fungi,p:Basidiomycota,c:Dacrymycetes,o:Dacrymycetales,f:Dacrymycetaceae,g:Dacrymyces,s:Dacrymyces capitatus	Dacrymyces	13	Saprotroph	Wood Saprotroph
OTU769	0	0	0	0	2	0	0	0	0	0	0	0	0	0	0	0	0	0	0	0	0	0	0	0	0	0	0	0	0	0	0	0	0	0	0	0	0	0	0	133	0	0	0	0	GS|98.1|KC131251|SH1234478.08FU;k:Fungi,p:Ascomycota,c:Sordariomycetes,o:Coniochaetales,f:Coniochaetaceae,g:Coniochaeta	Coniochaeta	13	Pathotroph-Saprotroph-Symbiotroph	Animal Pathogen-Dung Saprotroph-Endophyte-Lichen Parasite-Plant Pathogen-Undefined Saprotroph
OTU912	0	0	0	0	2	0	0	133	0	0	0	0	0	0	0	0	0	0	0	0	0	0	0	0	0	0	0	0	0	0	0	0	0	0	0	0	0	0	0	0	0	0	0	0	SS|0.8900|AY163554|SH1529652.08FU;k:Fungi,p:Ascomycota,c:Eurotiomycetes,o:Chaetothyriales,f:Herpotrichiellaceae	Herpotrichiellaceae	9	Pathotroph-Saprotroph	Animal Pathogen-Fungal Parasite-Undefined Saprotroph
OTU698	20	4	0	0	58	0	18	13	7	0	0	0	0	0	0	0	0	0	0	0	0	0	0	0	0	0	0	0	0	15	0	0	0	0	0	0	0	0	0	0	0	0	0	0	SS|0.9900|KX228270|SH1155841.08FU;k:Fungi,p:Ascomycota,c:Leotiomycetes,o:Helotiales	-	-	-	-
OTU3330	0	0	0	0	0	0	71	0	0	0	0	0	0	0	0	0	0	0	0	0	0	0	0	5	0	0	59	0	0	0	0	0	0	0	0	0	0	0	0	0	0	0	0	0	US|0.9340|MH430480|NA;k:Fungi,p:Ascomycota,c:Sordariomycetes	-	-	-	-
OTU925	41	18	0	0	33	10	4	0	0	0	0	0	0	0	0	0	0	0	0	0	0	0	0	0	0	0	14	0	6	2	0	0	0	0	0	0	0	0	0	6	0	0	0	0	GS|99.1|KF734990|SH1191775.08FU;k:Fungi,p:Ascomycota,c:Dothideomycetes,o:Capnodiales,f:Cladosporiaceae,g:Rachicladosporium	Cladosporiaceae	9	Pathotroph-Saprotroph-Symbiotroph	Animal Pathogen-Endophyte-Lichen Parasite-Plant Pathogen-Wood Saprotroph
OTU673	0	0	0	0	0	0	0	134	0	0	0	0	0	0	0	0	0	0	0	0	0	0	0	0	0	0	0	0	0	0	0	0	0	0	0	0	0	0	0	0	0	0	0	0	US|0.9110|None;k:Rhodoplantae,p:Rhodophyta,c:Florideophyceae,o:Gracilariales	-	-	-	-
OTU696	119	0	0	0	10	0	0	0	0	0	0	0	0	0	0	0	0	0	0	0	0	0	0	0	0	1	0	0	2	2	0	0	0	0	0	0	0	0	0	0	0	0	0	0	GS|97.4|KC978035|SH1628173.08FU;k:Fungi,p:Ascomycota,c:Dothideomycetes,o:Capnodiales	-	-	-	-
OTU2843	0	0	0	0	0	0	0	0	0	0	0	0	0	0	0	0	0	0	0	0	0	0	0	0	31	0	0	0	0	102	0	0	0	0	0	0	0	0	0	0	0	0	0	0	GS|99.6|EU379236|SH1514627.08FU;k:Fungi,p:Chytridiomycota,c:Rhizophlyctidomycetes,o:Rhizophlyctidales,f:Rhizophlyctidaceae,g:Rhizophlyctis,s:Rhizophlyctis rosea	Rhizophlyctis	13	Saprotroph	Undefined Saprotroph
OTU1027	46	0	0	0	43	0	0	12	0	0	0	0	0	0	0	0	0	0	0	0	0	0	5	0	0	0	0	0	7	0	0	0	0	0	0	0	0	0	0	18	0	0	0	0	GS|100.0|MF692980|SH1575618.08FU;k:Fungi,p:Ascomycota,c:Sordariomycetes,o:Microascales,g:Wardomyces,s:Wardomyces inflatus	Wardomyces	13	Saprotroph	Undefined Saprotroph
OTU682	0	0	0	3	6	0	0	0	0	0	0	0	0	0	0	0	0	0	0	0	0	0	97	0	9	0	0	4	7	0	0	4	0	0	0	0	0	0	0	0	0	0	0	0	US|0.9138|KC965602|SH1178414.08FU;k:Fungi,p:Basidiomycota,c:Tremellomycetes,o:Tremellales	Tremellales	7	Pathotroph-Saprotroph-Symbiotroph	Fungal Parasite-Undefined Saprotroph
OTU707	7	0	0	0	114	0	5	3	0	0	0	0	0	0	0	0	0	0	0	0	0	0	0	0	0	0	0	0	0	0	0	1	0	0	0	0	0	0	0	0	0	0	0	0	GS|100.0|MH192987|SH1524440.08FU;k:Fungi,p:Ascomycota,c:Sordariomycetes,o:Hypocreales,f:Cordycipitaceae,g:Lecanicillium,s:Lecanicillium psalliotae	Lecanicillium	13	Pathotroph	Animal Pathogen
OTU729	0	0	0	0	0	0	0	0	0	0	0	0	0	0	0	0	0	0	0	0	0	0	0	0	0	0	0	0	0	0	0	0	0	130	0	0	0	0	0	0	0	0	0	0	SS|0.8100|KT222366|NA;k:Fungi,p:Ascomycota,c:Orbiliomycetes,o:Orbiliales,f:Orbiliaceae	Orbiliaceae	9	Saprotroph	Wood Saprotroph
OTU677	129	0	0	0	0	0	0	0	0	0	0	0	0	0	0	0	0	0	0	0	0	0	0	0	0	0	0	0	0	0	0	0	0	0	0	0	0	0	0	0	0	0	0	0	SS|1.0000|AB712456|SH1246353.08FU;k:Fungi,p:Basidiomycota,c:Dacrymycetes,o:Dacrymycetales,f:Dacrymycetaceae,g:Dacrymyces,s:Dacrymyces lacrymalis	Dacrymyces	13	Saprotroph	Wood Saprotroph
OTU836	0	0	0	0	0	0	128	0	0	0	0	0	0	0	0	0	0	0	0	0	0	0	0	0	0	0	0	0	0	0	0	0	0	0	0	0	0	0	0	0	0	0	0	0	US|0.9110|None;k:Fungi,p:Basidiomycota,c:Tremellomycetes,o:Tremellales	Tremellales	7	Pathotroph-Saprotroph-Symbiotroph	Fungal Parasite-Undefined Saprotroph
OTU789	0	0	1	0	0	0	50	0	0	0	0	0	0	0	0	0	0	0	0	0	0	0	0	0	0	0	66	0	0	0	10	0	0	0	0	0	0	0	0	0	0	0	0	0	GDL|100.0|MG418385|NA;	-	-	-	-
OTU694	0	0	0	0	0	0	0	0	0	0	0	0	0	0	0	0	0	0	120	0	0	0	0	0	0	0	0	0	0	0	0	0	0	0	0	0	0	6	0	0	0	0	0	0	SS|1.0000|KM492897|SH1184525.08FU;k:Fungi,p:Ascomycota,c:Sordariomycetes,o:Hypocreales,g:Barbatosphaeria	Hypocreales	7	Saprotroph	Undefined Saprotroph
OTU715	17	6	0	0	50	5	0	12	0	7	0	0	0	0	0	0	0	0	0	0	0	0	0	0	0	0	0	0	0	0	0	0	29	0	0	0	0	0	0	0	0	0	0	0	GS|99.5|AY560008|SH1577468.08FU;k:Fungi,p:Ascomycota,c:Dothideomycetes,o:Capnodiales,f:Mycosphaerellaceae,g:Pallidocercospora	Mycosphaerellaceae	9	Pathotroph-Saprotroph	Plant Pathogen-Undefined Saprotroph
OTU759	0	0	0	0	0	0	0	0	0	0	0	0	0	0	0	0	0	0	0	0	0	0	0	0	0	0	0	0	0	0	0	0	0	0	0	0	0	0	0	126	0	0	0	0	GS|100.0|GU256751|SH1573651.08FU;k:Fungi,p:Basidiomycota,c:Agaricomycetes,o:Polyporales,f:Meruliaceae,g:Phanerochaete,s:Phanerochaete chrysosporium	Phanerochaete	13	Saprotroph	Wood Saprotroph
OTU725	0	0	0	0	0	0	0	0	0	0	0	0	0	0	0	0	0	0	0	0	0	0	0	0	0	0	0	0	0	0	0	0	126	0	0	0	0	0	0	0	0	0	0	0	SS|0.9100|AF444598|SH1540556.08FU;k:Fungi,p:Basidiomycota,c:Microbotryomycetes,f:Chrysozymaceae	-	-	-	-
OTU2956	0	0	0	0	0	0	0	6	0	0	0	0	0	0	0	0	0	0	31	0	0	0	0	0	0	0	0	0	0	0	0	0	0	0	0	0	10	0	74	0	0	0	0	4	GS|100.0|MH488721|NA;k:Fungi,p:Basidiomycota,c:Dacrymycetes,o:Dacrymycetales,f:Dacrymycetaceae,g:Dacrymyces,s:Dacrymyces capitatus	Dacrymyces	13	Saprotroph	Wood Saprotroph
OTU716	0	0	0	0	0	75	7	5	0	0	0	0	0	0	0	0	0	0	0	0	0	0	0	0	0	38	0	0	0	0	0	0	0	0	0	0	0	0	0	0	0	0	0	0	GS|100.0|JX135063|SH1610603.08FU;k:Fungi,p:Basidiomycota,c:Agaricomycetes,o:Auriculariales,f:Exidiaceae	Exidiaceae	9	Saprotroph-Symbiotroph	Endophyte-Undefined Saprotroph
OTU798	46	0	0	0	23	0	6	21	0	0	0	0	0	0	0	0	0	0	0	0	0	0	11	0	0	0	0	5	0	10	0	3	0	0	0	0	0	0	0	0	0	0	0	0	GS|100.0|AY364836|SH1613460.08FU;k:Fungi,p:Basidiomycota,c:Microbotryomycetes,o:Sporidiobolales,f:Sporidiobolaceae,g:Sporobolomyces,s:Sporobolomyces symmetricus	Sporobolomyces	13	Pathotroph-Saprotroph	Fungal Parasite-Litter Saprotroph
OTU727	123	0	0	0	0	0	0	0	0	0	0	0	0	0	0	0	0	0	0	0	0	0	0	0	0	0	0	0	0	0	0	0	0	0	0	0	0	0	0	0	0	0	0	0	GS|97.9|MF965838|NA;k:Fungi,p:Mortierellomycota,c:Mortierellomycetes,o:Mortierellales	-	-	-	-
OTU734	0	0	2	0	0	50	10	0	0	4	0	0	0	0	0	0	0	0	0	0	0	0	0	0	0	50	0	0	0	0	7	0	0	0	0	0	0	0	0	0	0	0	0	0	US|0.9375|MH430480|NA;k:Fungi,p:Ascomycota,c:Sordariomycetes	-	-	-	-
OTU744	123	0	0	0	0	0	0	0	0	0	0	0	0	0	0	0	0	0	0	0	0	0	0	0	0	0	0	0	0	0	0	0	0	0	0	0	0	0	0	0	0	0	0	0	US|0.9383|KF274291|SH1551154.08FU;k:Fungi,p:Ascomycota,c:Sordariomycetes	-	-	-	-
OTU749	0	0	0	2	0	0	0	0	4	0	0	0	0	0	0	0	0	0	0	0	0	0	0	0	0	0	0	0	113	0	0	3	0	0	0	0	0	0	0	0	0	0	0	0	GS|100.0|FJ778057|NA;k:Fungi,p:Ascomycota,c:Sordariomycetes,o:Sordariales,f:Lasiosphaeriaceae,g:Schizothecium,s:Schizothecium glutinans	Schizothecium	13	Saprotroph	Dung Saprotroph
OTU904	16	0	0	0	106	0	0	0	0	0	0	0	0	0	0	0	0	0	0	0	0	0	0	0	0	0	0	0	0	0	0	0	0	0	0	0	0	0	0	0	0	0	0	0	GS|99.6|KT215271|SH1650657.08FU;k:Fungi,p:Ascomycota,c:Orbiliomycetes,o:Orbiliales,f:Orbiliaceae,g:Orbilia	Orbiliaceae	9	Saprotroph	Wood Saprotroph
OTU705	0	0	0	0	0	0	0	0	0	0	0	0	0	0	0	0	0	0	0	0	0	0	0	0	0	0	0	0	0	0	0	0	44	0	0	0	0	0	0	0	0	78	0	0	US|0.9383|HQ022012|SH1648631.08FU;k:Fungi,p:Ascomycota,c:Sordariomycetes	-	-	-	-
OTU1709	0	42	0	0	0	28	0	0	0	0	0	0	0	0	0	0	0	0	0	0	0	0	0	32	4	13	0	2	0	0	1	0	0	0	0	0	0	0	0	0	0	0	0	0	US|0.9110|MG418125|NA;k:Fungi,p:Mortierellomycota,c:Mortierellomycetes,o:Mortierellales	-	-	-	-
OTU2294	0	17	2	0	0	9	11	0	0	35	0	0	0	0	0	0	0	0	0	0	2	0	0	7	0	0	19	0	6	14	0	0	0	0	0	0	0	0	0	0	0	0	0	0	GS|98.9|JX389626|NA;k:Fungi,p:Ascomycota,c:Sordariomycetes	-	-	-	-
OTU711	10	0	0	0	102	4	0	5	0	0	0	0	0	0	0	0	0	0	0	0	0	0	0	0	0	0	0	0	0	0	0	0	0	0	0	0	0	0	0	0	0	0	0	0	SS|0.9900|JN905887|NA;k:Fungi,p:Ascomycota,c:Orbiliomycetes,o:Orbiliales	-	-	-	-
OTU784	0	0	0	0	0	0	4	117	0	0	0	0	0	0	0	0	0	0	0	0	0	0	0	0	0	0	0	0	0	0	0	0	0	0	0	0	0	0	0	0	0	0	0	0	SS|0.9700|KU999971|SH1186850.08FU;k:Fungi,p:Ascomycota,c:Sordariomycetes,o:Boliniales,g:Junewangia	-	-	-	-
OTU2973	34	4	0	0	59	10	0	14	0	0	0	0	0	0	0	0	0	0	0	0	0	0	0	0	0	0	0	0	0	0	0	0	0	0	0	0	0	0	0	0	0	0	0	0	GSL|97.8|EF420004|SH1646330.08FU;k:Fungi,p:Ascomycota,c:Dothideomycetes,o:Pleosporales	-	-	-	-
OTU2018	38	0	0	0	36	5	0	28	0	0	0	0	0	0	0	0	0	0	0	0	0	0	0	0	0	1	0	11	0	1	0	0	0	0	0	0	0	0	0	0	0	0	0	0	GS|100.0|KF800103|SH1226133.08FU;k:Fungi,p:Ascomycota,c:Eurotiomycetes,o:Chaetothyriales,f:Herpotrichiellaceae,g:Rhinocladiella	Rhinocladiella	13	Saprotroph	Undefined Saprotroph-Wood Saprotroph
OTU3234	0	0	0	0	0	0	114	0	0	0	0	0	0	0	0	0	0	0	0	0	0	0	0	0	0	0	0	0	3	3	0	0	0	0	0	0	0	0	0	0	0	0	0	0	GS|98.8|JN104550|NA;k:Fungi,p:Ascomycota,c:Dothideomycetes,o:Pleosporales,f:Sporormiaceae,g:Preussia,s:Preussia funiculata	Sporormiaceae	9	Saprotroph	Dung Saprotroph-Plant Saprotroph
OTU1044	41	0	0	0	63	0	0	16	0	0	0	0	0	0	0	0	0	0	0	0	0	0	0	0	0	0	0	0	0	0	0	0	0	0	0	0	0	0	0	0	0	0	0	0	US|0.9110|None;k:Rhodoplantae,p:Rhodophyta,c:Florideophyceae,o:Gracilariales	-	-	-	-
OTU2932	0	7	0	0	0	79	0	0	0	0	0	0	0	0	0	0	0	0	0	0	0	0	0	2	0	24	0	4	0	0	4	0	0	0	0	0	0	0	0	0	0	0	0	0	SS|1.0000|MG418125|NA;k:Fungi	-	-	-	-
OTU689	0	0	0	0	64	5	0	50	0	0	0	0	0	0	0	0	0	0	0	0	0	0	0	0	0	0	0	0	0	0	0	0	0	0	0	0	0	0	0	0	0	0	0	0	GS|100.0|AF444485|SH1522800.08FU;k:Fungi,p:Basidiomycota,c:Tremellomycetes,o:Tremellales,f:Bulleribasidiaceae,g:Hannaella,s:Hannaella coprosmae	Tremellales	7	Pathotroph-Saprotroph-Symbiotroph	Fungal Parasite-Undefined Saprotroph
OTU700	0	0	0	0	0	0	0	0	0	11	0	0	0	0	0	0	0	0	0	0	0	108	0	0	0	0	0	0	0	0	0	0	0	0	0	0	0	0	0	0	0	0	0	0	US|0.9380|KC965322|SH1241207.08FU;k:Fungi,p:Basidiomycota,c:Tremellomycetes,o:Tremellales	Tremellales	7	Pathotroph-Saprotroph-Symbiotroph	Fungal Parasite-Undefined Saprotroph
OTU735	0	0	0	0	0	0	0	119	0	0	0	0	0	0	0	0	0	0	0	0	0	0	0	0	0	0	0	0	0	0	0	0	0	0	0	0	0	0	0	0	0	0	0	0	GS|98.7|KX953579|SH1615350.08FU;k:Fungi,p:Ascomycota,c:Pezizomycetes,o:Pezizales,f:Ascobolaceae,g:Ascobolus	Ascobolus	13	Saprotroph	Dung Saprotroph-Wood Saprotroph
OTU833	0	6	10	0	0	0	0	0	0	4	0	0	0	0	0	0	0	0	0	0	0	0	0	41	15	0	14	0	20	3	6	0	0	0	0	0	0	0	0	0	0	0	0	0	GSL|100.0|LC317554|SH1576892.08FU;k:Fungi,p:Basidiomycota,c:Tremellomycetes,o:Tremellales	Tremellales	7	Pathotroph-Saprotroph-Symbiotroph	Fungal Parasite-Undefined Saprotroph
OTU722	0	0	2	0	0	10	0	0	0	0	0	0	0	0	0	0	0	0	0	0	0	0	0	5	2	19	64	13	0	0	4	0	0	0	0	0	0	0	0	0	0	0	0	0	SS|0.9000|MH239608|NA;k:Fungi,p:Ascomycota,c:Leotiomycetes,o:Helotiales	-	-	-	-
OTU831	0	0	0	0	0	0	0	0	0	0	0	0	0	0	0	0	0	0	0	0	0	0	0	0	0	0	0	0	0	0	0	0	0	0	0	0	0	0	118	0	0	0	0	0	SS|0.9800|AY156968|SH1180522.08FU;k:Fungi,p:Ascomycota,c:Eurotiomycetes,o:Chaetothyriales,f:Herpotrichiellaceae	Herpotrichiellaceae	9	Pathotroph-Saprotroph	Animal Pathogen-Fungal Parasite-Undefined Saprotroph
OTU913	0	0	0	0	0	0	0	0	0	0	0	0	0	0	0	0	0	0	0	0	0	0	0	0	28	0	0	2	0	0	0	0	0	0	0	0	0	28	7	0	0	0	51	2	SS|0.8700|MG905629|SH1645095.08FU;k:Fungi,p:Ascomycota,c:Sordariomycetes,o:Coniochaetales,f:Coniochaetaceae,g:Coniochaeta	Coniochaeta	13	Pathotroph-Saprotroph-Symbiotroph	Animal Pathogen-Dung Saprotroph-Endophyte-Lichen Parasite-Plant Pathogen-Undefined Saprotroph
OTU2287	0	0	0	0	0	0	28	0	0	0	0	0	0	0	0	0	0	0	0	0	0	0	0	0	0	0	90	0	0	0	0	0	0	0	0	0	0	0	0	0	0	0	0	0	US|0.9207|None;k:Fungi,p:Basidiomycota,c:Microbotryomycetes,o:Sporidiobolales	-	-	-	-
OTU2377	0	0	0	0	0	0	0	0	0	0	0	0	0	0	0	0	0	0	0	0	0	0	0	0	0	0	0	4	0	0	0	0	0	0	0	4	7	0	102	0	0	0	0	0	SS|1.0000|AB712450|SH1245400.08FU;k:Fungi,p:Basidiomycota,c:Dacrymycetes,o:Dacrymycetales,f:Dacrymycetaceae,g:Dacrymyces,s:Dacrymyces capitatus	Dacrymyces	13	Saprotroph	Wood Saprotroph
OTU742	0	0	0	0	0	0	0	0	0	0	0	0	0	0	0	0	0	0	0	0	0	0	12	0	0	0	0	12	84	0	0	9	0	0	0	0	0	0	0	0	0	0	0	0	US|0.9207|KX013160|SH1235759.08FU;k:Fungi,p:Basidiomycota,c:Tremellomycetes,o:Tremellales	Tremellales	7	Pathotroph-Saprotroph-Symbiotroph	Fungal Parasite-Undefined Saprotroph
OTU762	0	20	0	1	66	0	7	3	0	0	0	0	0	0	0	0	0	0	0	0	0	0	0	0	20	0	0	0	0	0	0	0	0	0	0	0	0	0	0	0	0	0	0	0	US|0.9380|None;k:Fungi,p:Basidiomycota,c:Agaricomycetes,o:Polyporales	-	-	-	-
OTU763	4	0	0	0	0	0	0	7	0	0	0	0	0	0	0	0	0	0	0	0	0	0	100	3	0	0	0	3	0	0	0	0	0	0	0	0	0	0	0	0	0	0	0	0	GS|97.0|MF965910|NA;k:Fungi,p:Ascomycota,c:Sordariomycetes	-	-	-	-
OTU868	0	0	0	0	0	74	0	0	0	5	0	0	0	0	0	0	0	0	0	0	0	0	0	8	0	18	0	0	0	12	0	0	0	0	0	0	0	0	0	0	0	0	0	0	US|0.9453|None;k:Fungi,p:Ascomycota,c:Sordariomycetes	-	-	-	-
OTU908	0	4	0	2	14	0	0	9	0	0	0	0	0	0	0	0	0	0	0	0	0	0	17	6	26	0	0	18	15	2	1	2	0	0	0	0	0	0	0	0	0	0	0	0	GS|100.0|MH752456|SH1566174.08FU;k:Fungi,p:Basidiomycota,c:Agaricomycetes,o:Agaricales,f:Psathyrellaceae,g:Coprinopsis,s:Coprinopsis strossmayeri	Psathyrellaceae	9	Saprotroph	Dung Saprotroph-Plant Saprotroph-Wood Saprotroph
OTU1004	0	0	0	0	0	0	0	0	0	0	0	0	0	0	116	0	0	0	0	0	0	0	0	0	0	0	0	0	0	0	0	0	0	0	0	0	0	0	0	0	0	0	0	0	US|0.9110|None;k:Ichthyosporia,c:Ichthyosporea,o:Dermocystida	-	-	-	-
OTU1479	0	0	0	2	0	0	19	4	0	0	0	0	0	0	0	0	0	5	0	0	0	0	24	0	1	0	2	30	26	0	2	0	0	0	0	0	0	0	0	1	0	0	0	0	US|0.9380|None;k:Fungi,p:Basidiomycota,c:Agaricomycetes,o:Agaricales	-	-	-	-
OTU3141	0	0	0	12	53	0	0	0	0	0	0	0	0	0	0	0	0	0	0	0	0	0	0	3	29	0	0	0	0	1	0	18	0	0	0	0	0	0	0	0	0	0	0	0	GDL|97.3|MF531332|NA;k:Fungi	-	-	-	-
OTU2444	0	113	0	0	0	0	0	0	0	0	0	0	0	0	0	0	0	0	0	0	0	0	0	0	0	0	0	2	0	0	0	0	0	0	0	0	0	0	0	0	0	0	0	0	GS|99.1|MG417123|NA;k:Fungi,p:Basidiomycota,c:Agaricomycetes,o:Russulales,f:Peniophoraceae,g:Subulicystidium	Subulicystidium	13	Saprotroph	Undefined Saprotroph
OTU947	0	0	0	0	0	3	17	0	0	90	0	0	0	0	0	0	0	0	0	0	0	0	0	0	0	0	0	0	0	5	0	0	0	0	0	0	0	0	0	0	0	0	0	0	GS|100.0|KY072925|NA;k:Fungi,p:Ascomycota,c:Sordariomycetes,o:Hypocreales,f:Nectriaceae,g:Fusarium,s:Fusarium chlamydosporum	Fusarium	13	Pathotroph-Saprotroph-Symbiotroph	Animal Pathogen-Endophyte-Lichen Parasite-Plant Pathogen-Soil Saprotroph-Wood Saprotroph
OTU766	0	11	0	0	0	26	0	0	0	0	0	0	0	0	0	0	0	0	0	0	0	0	73	0	3	0	0	0	0	0	2	0	0	0	0	0	0	0	0	0	0	0	0	0	GSL|100.0|DQ421226|SH1524842.08FU;k:Fungi,p:Ascomycota,c:Dothideomycetes	-	-	-	-
OTU709	11	0	0	0	16	6	71	10	0	0	0	0	0	0	0	0	0	0	0	0	0	0	0	0	0	0	0	0	0	0	0	0	0	0	0	0	0	0	0	0	0	0	0	0	GS|100.0|DQ239996|SH1577457.08FU;k:Fungi,p:Ascomycota,c:Dothideomycetes,o:Capnodiales,f:Mycosphaerellaceae,g:Mycosphaerella,s:Mycosphaerella punctiformis	Mycosphaerella	13	Pathotroph	Plant Pathogen
OTU708	0	0	0	0	0	0	0	0	0	0	0	0	0	113	0	0	0	0	0	0	0	0	0	0	0	0	0	0	0	0	0	0	0	0	0	0	0	0	0	0	0	0	0	0	GS|100.0|KY770022|NA;k:Fungi,p:Ascomycota,c:Saccharomycetes,o:Saccharomycetales,f:Pichiaceae,g:Pichia,s:Pichia fermentans	Pichia	13	Saprotroph-Symbiotroph	Animal Endosymbiont-Undefined Saprotroph
OTU1429	15	3	0	0	15	0	0	5	0	0	0	0	0	0	0	0	0	0	0	0	0	0	31	0	21	0	0	0	22	0	0	1	0	0	0	0	0	0	0	0	0	0	0	0	US|0.9110|KU581558|SH1187499.08FU;k:Stramenopila,p:Oomycota,c:Oomycetes,o:Peronosporales	-	-	-	-
OTU740	0	66	0	0	0	0	0	0	0	46	0	0	0	0	0	0	0	0	0	0	0	0	0	0	0	0	0	0	0	0	0	0	0	0	0	0	0	0	0	0	0	0	0	0	GS|100.0|HG933812|SH1525483.08FU;k:Fungi,p:Ascomycota,c:Dothideomycetes,o:Pleosporales,f:Didymosphaeriaceae,g:Pseudopithomyces	Didymosphaeriaceae	9	Pathotroph-Saprotroph-Symbiotroph	Endophyte-Lichen Parasite-Plant Pathogen-Undefined Saprotroph
OTU754	106	0	0	0	0	0	0	0	0	0	0	0	0	0	0	0	0	0	0	0	0	0	0	0	0	0	0	2	3	0	0	0	0	0	0	0	0	0	0	0	0	0	0	0	US|0.9025|JN904419|NA;k:Fungi,p:Ascomycota,c:Sordariomycetes,o:Hypocreales	Hypocreales	7	Saprotroph	Undefined Saprotroph
OTU929	27	0	0	0	13	0	0	18	0	0	0	0	0	0	0	0	0	0	0	0	0	0	30	3	0	0	3	0	17	0	0	0	0	0	0	0	0	0	0	0	0	0	0	0	GS|100.0|KF251210|SH1554294.08FU;k:Fungi,p:Ascomycota,c:Dothideomycetes,o:Pleosporales,f:Coniothyriaceae,g:Coniothyrium,s:Coniothyrium carteri	Coniothyrium	13	Pathotroph-Saprotroph	Plant Pathogen-Wood Saprotroph
OTU1031	78	0	0	2	0	0	0	0	0	0	0	0	0	0	0	0	0	0	0	0	0	0	28	0	0	0	0	0	0	0	0	3	0	0	0	0	0	0	0	0	0	0	0	0	US|0.9607|MG418066|NA;k:Fungi,p:Chytridiomycota	-	-	-	-
OTU791	0	0	4	0	0	0	0	0	0	0	0	0	0	0	0	0	0	0	0	0	0	0	0	3	0	0	0	0	0	101	2	0	0	0	0	0	0	0	0	0	0	0	0	0	GS|100.0|LC015713|SH1567245.08FU;k:Fungi,p:Ascomycota,c:Sordariomycetes,o:Pleurotheciales,f:Pleurotheciaceae,g:Phaeoisaria	Phaeoisaria	13	Saprotroph	Undefined Saprotroph-Wood Saprotroph
OTU862	0	0	0	0	81	0	0	0	0	0	0	0	0	0	0	0	0	0	0	0	0	0	0	0	29	0	0	0	0	0	0	0	0	0	0	0	0	0	0	0	0	0	0	0	US|0.9380|None;k:Fungi,p:Mucoromycota,c:Mucoromycetes,o:Mucorales	Mucorales	7	Saprotroph	Undefined Saprotroph
OTU738	81	4	0	0	15	3	0	7	0	0	0	0	0	0	0	0	0	0	0	0	0	0	0	0	0	0	0	0	0	0	0	0	0	0	0	0	0	0	0	0	0	0	0	0	SS|1.0000|LC272919|SH1149763.08FU;k:Fungi,p:Ascomycota,c:Dothideomycetes,o:Myriangiales	-	-	-	-
OTU922	3	0	0	0	29	0	0	10	0	0	0	0	0	0	0	0	0	0	0	0	0	0	5	2	38	1	8	7	5	0	0	2	0	0	0	0	0	0	0	0	0	0	0	0	GDL|100.0|DQ421096|SH1556533.08FU;k:Fungi,p:Basidiomycota,c:Agaricomycetes,o:Agaricales	-	-	-	-
OTU2728	0	0	0	0	0	0	0	0	0	0	0	0	0	0	0	0	0	0	0	0	0	0	0	0	0	0	0	9	0	0	0	0	0	0	0	0	4	0	96	0	0	0	0	0	SS|1.0000|AB712450|SH1245400.08FU;k:Fungi,p:Basidiomycota,c:Dacrymycetes,o:Dacrymycetales,f:Dacrymycetaceae,g:Dacrymyces,s:Dacrymyces capitatus	Dacrymyces	13	Saprotroph	Wood Saprotroph
OTU730	0	4	0	0	81	15	0	8	0	0	0	0	0	0	0	0	0	0	0	0	0	0	0	0	1	0	0	0	0	0	0	0	0	0	0	0	0	0	0	0	0	0	0	0	US|0.9207|None;k:Fungi,p:Mucoromycota,c:Mucoromycetes,o:Mucorales	Mucorales	7	Saprotroph	Undefined Saprotroph
OTU736	0	109	0	0	0	0	0	0	0	0	0	0	0	0	0	0	0	0	0	0	0	0	0	0	0	0	0	0	0	0	0	0	0	0	0	0	0	0	0	0	0	0	0	0	SS|0.9500|DQ421229|NA;k:Fungi,p:Chytridiomycota,c:Rhizophlyctidomycetes,o:Rhizophlyctidales,f:Rhizophlyctidaceae,g:Rhizophlyctis	Rhizophlyctis	13	Saprotroph	Undefined Saprotroph
OTU850	0	0	44	0	0	0	0	4	0	0	0	0	0	0	0	0	0	0	0	0	0	0	0	0	0	0	0	0	0	0	61	0	0	0	0	0	0	0	0	0	0	0	0	0	GSL|100.0|MG214588|SH1561008.08FU;k:Fungi,p:Ascomycota,c:Sordariomycetes,o:Hypocreales,f:Stachybotryaceae	Hypocreales	7	Saprotroph	Undefined Saprotroph
OTU883	23	26	0	0	17	0	0	26	0	0	0	0	0	0	0	0	0	0	0	0	0	0	6	6	5	0	0	0	0	0	0	0	0	0	0	0	0	0	0	0	0	0	0	0	US|0.9110|None;k:Fungi,p:Basidiomycota,c:Agaricomycetes,o:Agaricales	-	-	-	-
OTU3028	0	0	0	0	0	0	0	0	0	0	0	0	0	0	0	0	0	0	0	0	0	0	1	0	4	0	0	0	0	1	0	0	0	52	0	12	0	0	0	0	0	39	0	0	GS|99.0|EF028024|NA;k:Fungi,p:Ascomycota,c:Dothideomycetes,o:Pleosporales	-	-	-	-
OTU2367	0	0	0	0	0	0	0	0	0	0	0	0	0	0	0	0	0	0	0	0	0	0	0	0	0	0	0	10	0	0	0	0	0	0	0	0	7	0	90	0	0	0	1	0	SS|1.0000|AB712450|SH1245400.08FU;k:Fungi,p:Basidiomycota,c:Dacrymycetes,o:Dacrymycetales,f:Dacrymycetaceae,g:Dacrymyces,s:Dacrymyces capitatus	Dacrymyces	13	Saprotroph	Wood Saprotroph
OTU808	19	0	0	0	57	0	0	3	29	0	0	0	0	0	0	0	0	0	0	0	0	0	0	0	0	0	0	0	0	0	0	0	0	0	0	0	0	0	0	0	0	0	0	0	GS|100.0|FJ760567|NA;k:Fungi,p:Ascomycota,c:Sordariomycetes	-	-	-	-
OTU849	3	0	0	0	8	0	0	0	0	0	0	0	0	0	0	0	0	0	0	0	0	0	7	14	8	0	0	3	0	7	0	0	0	0	0	0	0	0	57	0	0	0	0	0	GSL|100.0|KY945343|SH1529990.08FU;k:Fungi,p:Ascomycota,c:Eurotiomycetes,o:Eurotiales,f:Aspergillaceae,g:Penicillium,s:Penicillium oxalicum	Penicillium oxalicum	20	Pathotroph	Plant Pathogen
OTU911	0	3	0	0	25	0	9	8	46	0	0	0	0	0	0	0	0	0	0	0	0	0	0	0	0	0	0	0	16	0	0	0	0	0	0	0	0	0	0	0	0	0	0	0	GS|100.0|AY251068|SH1641290.08FU;k:Fungi,p:Ascomycota,c:Dothideomycetes,o:Capnodiales,f:Teratosphaeriaceae,g:Devriesia,s:Devriesia americana	Devriesia	13	Pathotroph	Plant Pathogen
OTU2745	0	0	0	0	0	0	0	0	0	0	0	0	0	0	0	0	0	0	0	0	0	0	0	0	0	0	0	8	0	0	0	1	0	0	0	0	11	1	84	1	0	0	0	0	GS|100.0|MH488721|NA;k:Fungi,p:Basidiomycota,c:Dacrymycetes,o:Dacrymycetales,f:Dacrymycetaceae,g:Dacrymyces,s:Dacrymyces capitatus	Dacrymyces	13	Saprotroph	Wood Saprotroph
OTU728	0	0	0	0	106	0	0	0	0	0	0	0	0	0	0	0	0	0	0	0	0	0	0	0	0	0	0	0	0	0	0	0	0	0	0	0	0	0	0	0	0	0	0	0	GS|100.0|FJ889448|SH1540603.08FU;k:Fungi,p:Ascomycota,c:Sordariomycetes,o:Diaporthales,f:Diaporthaceae,g:Diaporthe,s:Diaporthe stewartii	Diaporthe	13	Pathotroph-Symbiotroph	Endophyte-Plant Pathogen
OTU737	6	0	0	0	39	4	3	54	0	0	0	0	0	0	0	0	0	0	0	0	0	0	0	0	0	0	0	0	0	0	0	0	0	0	0	0	0	0	0	0	0	0	0	0	GS|100.0|KY103513|SH1522794.08FU;k:Fungi,p:Basidiomycota,c:Tremellomycetes,o:Tremellales,f:Bulleribasidiaceae,g:Hannaella,s:Hannaella sinensis	Tremellales	7	Pathotroph-Saprotroph-Symbiotroph	Fungal Parasite-Undefined Saprotroph
OTU916	0	0	0	0	0	0	28	0	0	0	0	0	0	0	0	0	0	0	0	0	0	0	0	0	0	0	0	0	74	0	0	4	0	0	0	0	0	0	0	0	0	0	0	0	US|0.9380|MH624690|NA;k:Rhodoplantae,p:Rhodophyta,c:Florideophyceae,o:Gracilariales	-	-	-	-
OTU768	26	0	0	2	60	9	0	5	0	0	0	0	0	0	0	0	0	0	0	0	0	0	0	0	0	0	0	0	0	0	0	3	0	0	0	0	0	0	0	0	0	0	0	0	GSL|100.0|KP330434|SH1547057.08FU;k:Fungi,p:Ascomycota,c:Dothideomycetes,o:Pleosporales,f:Didymellaceae,g:Phomatodes,s:Phomatodes aubrietiae	Didymellaceae	9	Pathotroph-Saprotroph	Animal Pathogen-Plant Pathogen-Undefined Saprotroph
OTU780	0	0	0	0	0	0	0	0	0	0	0	0	0	0	0	0	0	0	0	0	0	0	0	0	105	0	0	0	0	0	0	0	0	0	0	0	0	0	0	0	0	0	0	0	GS|100.0|UDB035109|SH1198314.08FU;k:Fungi,p:Ascomycota,c:Orbiliomycetes,o:Orbiliales,f:Orbiliaceae,g:Dactylaria,s:Dactylaria fusiformis	Dactylaria	13	Pathotroph	Plant Pathogen
OTU978	0	0	0	0	0	75	0	0	0	0	0	0	0	0	0	0	0	0	0	0	0	0	0	0	0	30	0	0	0	0	0	0	0	0	0	0	0	0	0	0	0	0	0	0	GS|100.0|FJ439579|SH1239958.08FU;k:Fungi,p:Ascomycota,c:Dothideomycetes,o:Venturiales,f:Sympoventuriaceae,g:Scolecobasidium	Sympoventuriaceae	9	Saprotroph	Undefined Saprotroph
OTU814	0	0	0	0	0	0	0	4	0	0	0	0	0	0	0	0	0	0	0	0	0	0	30	0	8	0	0	0	52	11	0	0	0	0	0	0	0	0	0	0	0	0	0	0	GS|99.5|JF706654|SH1613493.08FU;k:Fungi,p:Basidiomycota,c:Cystobasidiomycetes,f:Symmetrosporaceae,g:Symmetrospora	-	-	-	-
OTU761	12	0	0	0	13	16	9	3	0	0	0	0	0	0	0	0	0	0	0	0	0	0	1	0	0	0	0	0	11	0	0	0	39	0	0	0	0	0	0	0	0	0	0	0	GS|100.0|EU002870|SH1631613.08FU;k:Fungi,p:Basidiomycota,c:Tremellomycetes,o:Filobasidiales,f:Filobasidiaceae,g:Filobasidium,s:Filobasidium wieringae	Filobasidium	13	Saprotroph	Undefined Saprotroph
OTU842	0	0	0	0	4	0	0	0	0	0	0	0	0	0	0	0	0	0	0	0	0	0	0	0	89	0	0	0	11	0	0	0	0	0	0	0	0	0	0	0	0	0	0	0	GS|99.6|EU096311|NA;k:Fungi,p:Ascomycota,c:Pezizomycetes,o:Pezizales,f:Pyronemataceae	Pyronemataceae	9	Saprotroph-Symbiotroph	Dung Saprotroph-Ectomycorrhizal-Soil Saprotroph-Wood Saprotroph
OTU900	0	0	0	0	0	0	34	0	0	0	0	0	0	0	0	0	0	0	0	0	0	0	2	0	0	1	67	0	0	0	0	0	0	0	0	0	0	0	0	0	0	0	0	0	US|0.9511|None;k:Fungi,p:Ascomycota,c:Sordariomycetes	-	-	-	-
OTU1049	3	0	0	0	27	0	0	0	0	0	0	0	0	0	0	0	0	0	0	0	0	0	45	0	8	0	0	0	0	2	0	0	0	0	0	0	0	0	0	0	0	0	19	0	GSL|100.0|LC169816|SH1527341.08FU;k:Fungi,p:Ascomycota,c:Dothideomycetes,o:Pleosporales	-	-	-	-
OTU2196	0	0	0	0	0	7	0	0	0	60	0	0	0	0	0	0	0	0	0	0	0	0	0	0	0	0	0	0	0	36	1	0	0	0	0	0	0	0	0	0	0	0	0	0	US|0.8882|MF965943|NA;k:Fungi,p:Basidiomycota,c:Agaricomycetes,o:Boletales	-	-	-	-
OTU1116	0	22	0	0	0	0	0	0	0	0	0	0	0	0	0	0	0	0	0	0	0	0	0	80	0	0	0	0	0	0	1	0	0	0	0	0	0	0	0	0	0	0	0	0	US|0.9380|None;k:Fungi,p:Ascomycota,c:Sordariomycetes,o:Hypocreales	Hypocreales	7	Saprotroph	Undefined Saprotroph
OTU793	3	0	0	0	28	0	13	5	0	0	0	0	0	0	0	0	0	0	0	0	0	0	0	0	0	0	0	0	0	0	0	0	0	0	54	0	0	0	0	0	0	0	0	0	GS|100.0|KJ812302|SH1548212.08FU;k:Fungi,p:Ascomycota,c:Sordariomycetes,o:Hypocreales,f:Hypocreaceae	Hypocreales	7	Saprotroph	Undefined Saprotroph
OTU752	102	0	0	0	0	0	0	0	0	0	0	0	0	0	0	0	0	0	0	0	0	0	0	0	0	0	0	0	0	0	0	0	0	0	0	0	0	0	0	0	0	0	0	0	US|0.9025|KF222159|NA;k:Fungi,p:Ascomycota,c:Sordariomycetes,o:Hypocreales	Hypocreales	7	Saprotroph	Undefined Saprotroph
OTU775	0	0	0	0	0	0	4	0	0	0	0	0	0	0	0	0	0	0	0	0	0	0	0	0	0	0	0	0	0	0	0	0	0	0	0	98	0	0	0	0	0	0	0	0	US|0.9025|MF965600|NA;k:Fungi,p:Basidiomycota,c:Tremellomycetes,o:Tremellales	Tremellales	7	Pathotroph-Saprotroph-Symbiotroph	Fungal Parasite-Undefined Saprotroph
OTU776	0	0	29	0	0	0	0	0	0	0	0	0	0	0	0	0	0	0	0	0	0	0	0	0	0	0	0	0	0	26	47	0	0	0	0	0	0	0	0	0	0	0	0	0	US|0.9145|KY687712|SH1571560.08FU;k:Fungi,p:Ascomycota,c:Dothideomycetes,o:Pleosporales	-	-	-	-
OTU778	0	0	0	0	0	0	0	0	0	0	0	0	0	0	0	0	0	0	0	0	0	0	0	0	0	0	0	0	0	0	0	0	102	0	0	0	0	0	0	0	0	0	0	0	GS|100.0|KY104386|SH1646628.08FU;k:Fungi,p:Basidiomycota,c:Microbotryomycetes,f:Chrysozymaceae,g:Oberwinklerozyma,s:Oberwinklerozyma silvestris	-	-	-	-
OTU859	0	0	0	0	0	0	0	0	96	0	0	0	0	0	0	0	0	0	0	0	0	0	0	0	0	0	0	0	2	0	0	4	0	0	0	0	0	0	0	0	0	0	0	0	US|0.8882|MG434009|NA;k:Fungi,p:Ascomycota,c:Eurotiomycetes,o:Onygenales	-	-	-	-
OTU1173	13	0	0	0	24	0	3	54	0	0	0	0	0	0	0	0	0	0	0	0	0	0	0	0	0	0	0	8	0	0	0	0	0	0	0	0	0	0	0	0	0	0	0	0	US|0.9207|FJ235874|SH1646820.08FU;k:Ichthyosporia,c:Ichthyosporea,o:Dermocystida	-	-	-	-
OTU750	0	0	0	2	13	0	0	4	6	0	0	0	0	0	0	0	0	0	0	0	0	0	0	0	27	3	0	36	0	0	0	10	0	0	0	0	0	0	0	0	0	0	0	0	GS|100.0|MG244913|NA;k:Fungi,p:Basidiomycota,c:Tremellomycetes,o:Tremellales	Tremellales	7	Pathotroph-Saprotroph-Symbiotroph	Fungal Parasite-Undefined Saprotroph
OTU794	0	0	0	0	3	0	0	0	0	0	0	0	0	0	0	0	0	0	0	0	0	0	0	0	0	0	0	98	0	0	0	0	0	0	0	0	0	0	0	0	0	0	0	0	GSL|100.0|KT309953|SH1614480.08FU;k:Fungi,p:Ascomycota,c:Dothideomycetes,o:Pleosporales	-	-	-	-
OTU788	0	0	0	0	0	0	0	0	0	0	0	0	0	0	0	0	0	0	0	0	0	0	0	0	0	0	0	0	0	0	0	0	0	0	0	100	0	0	0	0	0	0	0	0	SS|0.8500|KU325137|SH1573811.08FU;k:Fungi,p:Ascomycota,c:Eurotiomycetes,o:Phaeomoniellales,f:Phaeomoniellaceae,g:Pseudophaeomoniella,s:Pseudophaeomoniella oleicola	-	-	-	-
OTU3016	0	9	0	0	0	0	0	0	0	0	0	0	0	0	0	0	0	0	0	0	0	0	0	87	0	0	0	0	0	0	2	0	0	0	0	0	0	0	0	0	0	0	0	0	US|0.9380|MG417813|NA;k:Fungi,p:Ascomycota,c:Eurotiomycetes,o:Eurotiales	Eurotiales	7	Saprotroph	Undefined Saprotroph
OTU861	0	19	0	0	0	13	0	0	0	20	0	0	0	0	0	0	0	0	0	0	0	0	5	0	0	1	5	0	0	12	3	0	0	0	0	0	0	0	0	0	0	0	0	20	GSL|100.0|KM279964|NA;k:Fungi,p:Ascomycota,c:Sordariomycetes,o:Sordariales,f:Sordariaceae	Sordariaceae	9	Saprotroph	Dung Saprotroph-Plant Saprotroph
OTU747	17	0	0	0	40	19	6	13	0	3	0	0	0	0	0	0	0	0	0	0	0	0	0	0	0	0	0	0	0	0	0	0	0	0	0	0	0	0	0	0	0	0	0	0	GS|100.0|AF444402|SH1560792.08FU;k:Fungi,p:Basidiomycota,c:Tremellomycetes,o:Cystofilobasidiales,f:Mrakiaceae,g:Udeniomyces,s:Udeniomyces pyricola	-	-	-	-
OTU804	7	0	0	11	4	0	0	0	8	0	0	0	0	0	0	0	0	0	0	0	0	0	1	0	12	0	0	0	37	8	0	10	0	0	0	0	0	0	0	0	0	0	0	0	SS|0.9300|JX377873|NA;k:Fungi,p:Ascomycota,c:Sordariomycetes,o:Sordariales	-	-	-	-
OTU2616	0	0	0	0	0	0	0	63	0	0	0	0	0	0	0	0	0	0	0	0	0	0	0	0	0	0	0	35	0	0	0	0	0	0	0	0	0	0	0	0	0	0	0	0	US|0.9110|UDB027235|NA;k:Fungi,p:Ascomycota,c:Pezizomycetes,o:Pezizales	-	-	-	-
OTU2912	0	0	0	0	0	0	0	0	0	0	0	0	0	0	0	0	0	0	0	0	0	0	0	0	0	0	0	8	0	0	0	0	0	0	0	2	5	0	82	0	0	0	0	0	SS|1.0000|AB712450|SH1245400.08FU;k:Fungi,p:Basidiomycota,c:Dacrymycetes,o:Dacrymycetales,f:Dacrymycetaceae,g:Dacrymyces,s:Dacrymyces capitatus	Dacrymyces	13	Saprotroph	Wood Saprotroph
OTU882	14	8	0	0	28	0	16	4	0	3	0	0	0	0	0	0	0	0	0	0	0	0	0	6	7	0	0	5	6	0	0	0	0	0	0	0	0	0	0	0	0	0	0	0	GSL|100.0|MG662168|SH1566132.08FU;k:Fungi,p:Basidiomycota,c:Agaricomycetes,o:Agaricales,f:Psathyrellaceae,g:Coprinopsis	Psathyrellaceae	9	Saprotroph	Dung Saprotroph-Plant Saprotroph-Wood Saprotroph
OTU822	0	6	0	0	0	3	22	7	0	0	0	0	0	0	0	0	0	0	0	0	0	0	0	0	0	0	0	37	22	0	0	0	0	0	0	0	0	0	0	0	0	0	0	0	GS|98.1|MH239286|NA;k:Fungi,p:Ascomycota,c:Dothideomycetes,o:Pleosporales	-	-	-	-
OTU760	19	0	0	0	40	3	0	28	0	0	0	0	0	0	0	0	0	0	0	0	0	0	0	0	0	0	0	0	0	6	0	0	0	0	0	0	0	0	0	0	0	0	0	0	GSL|100.0|EU266505|SH1609777.08FU;k:Fungi,p:Basidiomycota,c:Tremellomycetes,o:Tremellales,f:Bulleribasidiaceae,g:Dioszegia,s:Dioszegia zsoltii var zsoltii	Tremellales	7	Pathotroph-Saprotroph-Symbiotroph	Fungal Parasite-Undefined Saprotroph
OTU820	0	0	2	0	0	34	0	0	0	17	0	0	0	0	0	0	0	0	0	0	0	0	0	0	0	9	0	0	0	30	4	0	0	0	0	0	0	0	0	0	0	0	0	0	GS|100.0|KY977596|SH1561417.08FU;k:Fungi,p:Ascomycota,c:Sordariomycetes,o:Hypocreales,f:Clavicipitaceae,g:Metarhizium,s:Metarhizium marquandii	Metarhizium	13	Pathotroph	Animal Pathogen
OTU893	0	0	0	0	0	0	0	0	0	0	0	0	0	0	0	0	0	0	0	0	0	0	0	0	0	0	0	0	0	0	0	0	0	96	0	0	0	0	0	0	0	0	0	0	US|0.9207|None;k:Fungi,p:Basidiomycota,c:Tremellomycetes,o:Tremellales	Tremellales	7	Pathotroph-Saprotroph-Symbiotroph	Fungal Parasite-Undefined Saprotroph
OTU757	95	0	0	0	0	0	0	0	0	0	0	0	0	0	0	0	0	0	0	0	0	0	0	0	0	0	0	0	0	0	0	0	0	0	0	0	0	0	0	0	0	0	0	0	US|0.9025|LC004007|SH1156442.08FU;k:Fungi,p:Ascomycota,c:Sordariomycetes,o:Hypocreales	Hypocreales	7	Saprotroph	Undefined Saprotroph
OTU827	0	0	0	0	0	0	0	0	14	0	0	0	0	0	0	0	0	0	0	0	0	0	0	0	0	0	0	0	21	0	0	0	0	0	0	0	0	0	0	60	0	0	0	0	US|0.9511|MF965808|NA;k:Fungi,p:Ascomycota,c:Sordariomycetes	-	-	-	-
OTU837	0	0	29	0	0	0	0	0	0	0	0	0	0	0	0	0	0	0	0	0	0	0	0	0	0	0	14	0	0	0	51	0	0	0	0	0	0	0	0	0	0	0	0	0	SS|1.0000|MG837022|SH1567243.08FU;k:Fungi,p:Ascomycota,c:Sordariomycetes,o:Pleurotheciales,f:Pleurotheciaceae,g:Phaeoisaria,s:Phaeoisaria clematidis	Phaeoisaria	13	Saprotroph	Undefined Saprotroph-Wood Saprotroph
OTU2679	0	0	0	0	0	0	0	0	0	0	0	0	0	0	0	0	0	0	0	0	0	0	0	0	0	0	0	10	0	0	0	0	0	0	0	0	9	0	74	0	0	0	0	0	SS|1.0000|AB712450|SH1245400.08FU;k:Fungi,p:Basidiomycota,c:Dacrymycetes,o:Dacrymycetales,f:Dacrymycetaceae,g:Dacrymyces,s:Dacrymyces capitatus	Dacrymyces	13	Saprotroph	Wood Saprotroph
OTU927	10	0	0	0	32	0	0	4	0	0	0	0	0	0	0	0	0	0	0	0	0	0	6	0	25	0	0	6	8	0	0	2	0	0	0	0	0	0	0	0	0	0	0	0	GS|100.0|LC317552|SH1508478.08FU;k:Fungi,p:Basidiomycota,c:Agaricomycetes,o:Agaricales,f:Psathyrellaceae,g:Coprinellus,s:Coprinellus radians	Psathyrellaceae	9	Saprotroph	Dung Saprotroph-Plant Saprotroph-Wood Saprotroph
OTU758	12	0	0	0	32	6	38	0	0	5	0	0	0	0	0	0	0	0	0	0	0	0	0	0	0	0	0	0	0	0	0	0	0	0	0	0	0	0	0	0	0	0	0	0	US|0.9110|None;k:Stramenopila,p:Oomycota,c:Oomycetes,o:Peronosporales	-	-	-	-
OTU1189	16	0	0	0	21	0	0	5	0	0	0	0	0	0	0	0	0	0	0	0	0	0	19	0	31	0	0	0	0	0	0	1	0	0	0	0	0	0	0	0	0	0	0	0	US|0.8882|None;k:Stramenopila,p:Oomycota,c:Oomycetes,o:Peronosporales	-	-	-	-
OTU800	0	0	0	0	0	81	11	0	0	0	0	0	0	0	0	0	0	0	0	0	0	0	0	0	0	0	0	0	0	0	0	0	0	0	0	0	0	0	0	0	0	0	0	0	US|0.9138|MG417537|NA;k:Fungi,p:Ascomycota,c:Sordariomycetes,o:Microascales	-	-	-	-
OTU853	10	0	0	0	0	0	0	0	0	0	0	0	0	0	0	0	0	0	0	0	0	0	73	0	4	0	0	5	0	0	0	0	0	0	0	0	0	0	0	0	0	0	0	0	US|0.9138|None;k:Fungi,p:Basidiomycota,c:Microbotryomycetes,o:Sporidiobolales	-	-	-	-
OTU981	0	0	0	0	0	48	0	0	0	0	0	0	0	0	0	0	0	0	0	0	0	0	0	0	0	43	0	0	0	0	0	0	0	0	0	0	0	0	0	0	0	0	0	0	US|0.9110|JX361139|NA;k:Fungi,p:Basidiomycota,c:Tremellomycetes,o:Tremellales	Tremellales	7	Pathotroph-Saprotroph-Symbiotroph	Fungal Parasite-Undefined Saprotroph
OTU851	0	0	0	0	58	0	0	0	0	0	0	0	0	0	0	0	0	0	0	0	0	0	0	0	33	0	0	0	0	0	0	0	0	0	0	0	0	0	0	0	0	0	0	0	SS|0.9900|HQ631039|SH1578237.08FU;k:Fungi,p:Ascomycota,c:Sordariomycetes,o:Sordariales	-	-	-	-
OTU770	70	0	0	0	0	0	0	0	0	0	0	0	0	0	0	0	0	0	0	0	0	0	0	0	16	3	0	0	0	0	0	1	0	0	0	0	0	0	0	0	0	0	0	0	GDL|99.5|KF274442|NA;	-	-	-	-
OTU802	0	0	0	0	89	0	0	0	0	0	0	0	0	0	0	0	0	0	0	0	0	0	0	0	0	0	0	0	0	0	0	0	0	0	0	0	0	0	0	0	0	0	0	0	GS|97.1|FJ762446|NA;k:Fungi,p:Ascomycota,c:Sordariomycetes,o:Xylariales	-	-	-	-
OTU781	0	0	0	0	0	0	0	88	0	0	0	0	0	0	0	0	0	0	0	0	0	0	0	0	0	0	0	0	0	0	0	0	0	0	0	0	0	0	0	0	0	0	0	0	GS|100.0|KT264314|SH1615609.08FU;k:Fungi,p:Ascomycota,c:Sordariomycetes,o:Sordariales,f:Chaetomiaceae,g:Chaetomium	Chaetomium	13	Pathotroph-Saprotroph-Symbiotroph	Animal Pathogen-Dung Saprotroph-Endophyte-Epiphyte-Plant Saprotroph-Wood Saprotroph
OTU803	0	0	0	0	0	0	0	0	0	0	0	0	0	0	0	0	0	0	0	0	0	0	0	0	0	0	0	0	0	0	0	0	0	0	0	0	0	0	88	0	0	0	0	0	GS|100.0|JX975865|SH1629831.08FU;k:Fungi,p:Mortierellomycota,c:Mortierellomycetes,o:Mortierellales,f:Mortierellaceae,g:Mortierella,s:Mortierella pulchella	Mortierellaceae	9	Saprotroph-Symbiotroph	Endophyte-Litter Saprotroph-Soil Saprotroph-Undefined Saprotroph
OTU1099	0	0	0	0	0	0	0	0	0	0	0	0	0	7	0	0	0	0	0	0	0	0	3	0	29	0	0	0	0	0	0	0	0	0	0	0	0	46	0	0	0	0	2	0	GS|97.2|KC345714|SH1645095.08FU;k:Fungi,p:Ascomycota,c:Sordariomycetes,o:Coniochaetales,f:Coniochaetaceae,g:Coniochaeta	Coniochaeta	13	Pathotroph-Saprotroph-Symbiotroph	Animal Pathogen-Dung Saprotroph-Endophyte-Lichen Parasite-Plant Pathogen-Undefined Saprotroph
OTU821	0	31	0	0	2	0	0	0	0	0	0	0	0	0	0	0	0	0	0	0	0	0	0	54	0	0	0	0	0	0	0	0	0	0	0	0	0	0	0	0	0	0	0	0	US|0.9119|HQ607986|SH1552358.08FU;k:Fungi,p:Ascomycota,c:Sordariomycetes,o:Hypocreales	Hypocreales	7	Saprotroph	Undefined Saprotroph
OTU826	0	0	0	0	41	0	10	18	5	0	0	0	0	0	0	0	0	0	0	0	0	0	0	0	1	0	5	0	7	0	0	0	0	0	0	0	0	0	0	0	0	0	0	0	GS|100.0|JN164939|SH1565957.08FU;k:Fungi,p:Basidiomycota,c:Agaricomycetes,o:Polyporales,f:Polyporaceae,g:Poronidulus,s:Poronidulus conchifer	Poronidulus	13	Saprotroph	Undefined Saprotroph
OTU855	3	15	0	0	19	3	0	0	7	0	0	0	0	0	0	0	0	0	0	0	0	0	0	0	0	0	0	0	0	40	0	0	0	0	0	0	0	0	0	0	0	0	0	0	GSL|100.0|MG828953|SH1525448.08FU;k:Fungi,p:Ascomycota,c:Dothideomycetes,o:Pleosporales,f:Didymosphaeriaceae,g:Pseudopithomyces	Didymosphaeriaceae	9	Pathotroph-Saprotroph-Symbiotroph	Endophyte-Lichen Parasite-Plant Pathogen-Undefined Saprotroph
OTU892	0	0	0	0	18	0	0	0	0	0	0	0	0	0	0	0	0	0	0	0	0	0	15	0	54	0	0	0	0	0	0	0	0	0	0	0	0	0	0	0	0	0	0	0	GS|100.0|HQ847017|SH1566151.08FU;k:Fungi,p:Basidiomycota,c:Agaricomycetes,o:Agaricales,f:Agaricaceae,g:Coprinus,s:Coprinus annuloporus	Agaricaceae	9	Saprotroph	Undefined Saprotroph
OTU878	0	0	0	0	0	0	0	0	0	0	0	0	0	0	0	0	0	0	0	0	0	0	7	2	55	0	0	4	19	0	0	0	0	0	0	0	0	0	0	0	0	0	0	0	SS|0.9800|FJ820745|SH1204524.08FU;k:Fungi,p:Ascomycota,c:Dothideomycetes,o:Pleosporales	-	-	-	-
OTU1278	43	0	0	0	12	0	0	5	0	0	0	0	0	0	0	0	0	0	0	0	0	0	20	0	7	0	0	0	0	0	0	0	0	0	0	0	0	0	0	0	0	0	0	0	US|0.9380|None;k:Stramenopila,p:Oomycota,c:Oomycetes,o:Peronosporales	-	-	-	-
OTU1035	9	5	0	0	9	0	5	5	0	0	0	0	0	0	0	0	0	0	0	0	0	0	21	0	24	0	2	0	6	0	0	0	0	0	0	0	0	0	0	0	0	0	0	0	GS|100.0|MH178685|SH1507871.08FU;k:Fungi,p:Ascomycota,c:Sordariomycetes,o:Xylariales,f:Xylariaceae,g:Daldinia,s:Daldinia childiae	Daldinia	13	Saprotroph	Undefined Saprotroph
OTU819	0	0	0	0	0	0	0	0	0	0	0	0	0	0	0	0	0	0	0	0	0	0	0	0	86	0	0	0	0	0	0	0	0	0	0	0	0	0	0	0	0	0	0	0	US|0.9034|KP867477|NA;k:Fungi,p:Basidiomycota,c:Tremellomycetes,o:Tremellales	Tremellales	7	Pathotroph-Saprotroph-Symbiotroph	Fungal Parasite-Undefined Saprotroph
OTU972	0	0	0	0	4	0	0	0	0	0	0	0	0	0	0	0	0	0	0	0	0	0	0	0	0	0	0	0	0	0	0	0	46	36	0	0	0	0	0	0	0	0	0	0	GSL|100.0|KM652172|SH1553235.08FU;k:Fungi,p:Ascomycota,c:Sordariomycetes,o:Hypocreales,f:Ophiocordycipitaceae,g:Hirsutella	Hirsutella	13	Pathotroph	Animal Pathogen
OTU809	0	0	0	0	0	0	0	9	0	77	0	0	0	0	0	0	0	0	0	0	0	0	0	0	0	0	0	0	0	0	0	0	0	0	0	0	0	0	0	0	0	0	0	0	GS|99.6|KY436126|SH1149687.08FU;k:Fungi,p:Ascomycota,c:Dothideomycetes,o:Dothideales,f:Dothioraceae	-	-	-	-
OTU1091	41	0	0	0	18	0	0	0	0	0	0	0	0	0	0	0	0	0	0	0	0	0	17	0	10	0	0	0	0	0	0	0	0	0	0	0	0	0	0	0	0	0	0	0	US|0.9831|None;k:Rhizaria,p:Cercozoa	-	-	-	-
OTU1970	0	3	0	1	0	0	0	0	0	0	0	0	0	0	0	0	0	0	0	0	0	0	0	0	67	0	0	0	5	0	0	10	0	0	0	0	0	0	0	0	0	0	0	0	GS|99.1|GQ524209|NA;k:Fungi,p:Ascomycota,c:Dothideomycetes	-	-	-	-
OTU1148	0	0	0	0	0	0	0	0	0	0	0	0	0	0	0	0	0	0	0	0	0	0	0	0	0	0	0	0	0	0	0	0	0	0	0	0	0	0	0	28	0	6	50	1	US|0.9090|EF159199|SH1645097.08FU;k:Fungi,p:Ascomycota,c:Sordariomycetes,o:Hypocreales	Hypocreales	7	Saprotroph	Undefined Saprotroph
OTU795	0	0	0	0	0	0	0	0	0	0	0	0	0	0	0	0	0	0	0	0	0	0	0	0	85	0	0	0	0	0	0	0	0	0	0	0	0	0	0	0	0	0	0	0	US|0.9025|None;k:Fungi,p:Basidiomycota,c:Tremellomycetes,o:Tremellales	Tremellales	7	Pathotroph-Saprotroph-Symbiotroph	Fungal Parasite-Undefined Saprotroph
OTU835	57	0	0	0	16	0	0	12	0	0	0	0	0	0	0	0	0	0	0	0	0	0	0	0	0	0	0	0	0	0	0	0	0	0	0	0	0	0	0	0	0	0	0	0	GS|100.0|KJ834371|SH1215858.08FU;k:Fungi,p:Ascomycota,c:Sordariomycetes,o:Hypocreales	Hypocreales	7	Saprotroph	Undefined Saprotroph
OTU856	11	0	0	1	0	0	0	4	0	0	0	0	0	0	0	0	0	0	0	0	0	0	1	54	0	0	0	0	4	1	9	0	0	0	0	0	0	0	0	0	0	0	0	0	US|0.9110|KU000406|NA;k:Fungi,p:Basidiomycota,c:Tremellomycetes,o:Tremellales	Tremellales	7	Pathotroph-Saprotroph-Symbiotroph	Fungal Parasite-Undefined Saprotroph
OTU869	0	0	0	0	0	0	0	0	0	0	0	0	0	0	0	0	0	0	0	0	0	0	0	0	85	0	0	0	0	0	0	0	0	0	0	0	0	0	0	0	0	0	0	0	GS|99.5|LC204347|NA;k:Fungi,p:Mortierellomycota,c:Mortierellomycetes,o:Mortierellales,f:Mortierellaceae,g:Mortierella	Mortierellaceae	9	Saprotroph-Symbiotroph	Endophyte-Litter Saprotroph-Soil Saprotroph-Undefined Saprotroph
OTU1071	0	0	0	39	0	0	0	0	0	0	0	0	0	0	0	0	0	0	0	0	0	0	3	0	0	0	0	0	0	0	0	42	0	0	0	0	0	0	0	0	0	0	0	0	GS|99.7|JF681946|SH1566148.08FU;k:Fungi,p:Basidiomycota,c:Agaricomycetes,o:Agaricales,f:Psathyrellaceae,g:Coprinopsis	Psathyrellaceae	9	Saprotroph	Dung Saprotroph-Plant Saprotroph-Wood Saprotroph
OTU2858	0	0	0	0	0	0	0	0	0	0	0	0	0	0	0	0	0	0	23	0	0	0	0	0	0	0	0	3	0	0	0	0	0	0	0	0	17	0	34	1	0	0	0	6	GS|100.0|MH488721|NA;k:Fungi,p:Basidiomycota,c:Dacrymycetes,o:Dacrymycetales,f:Dacrymycetaceae,g:Dacrymyces,s:Dacrymyces capitatus	Dacrymyces	13	Saprotroph	Wood Saprotroph
OTU806	84	0	0	0	0	0	0	0	0	0	0	0	0	0	0	0	0	0	0	0	0	0	0	0	0	0	0	0	0	0	0	0	0	0	0	0	0	0	0	0	0	0	0	0	US|0.9110|MG433314|NA;k:Fungi,p:Ascomycota,c:Sordariomycetes,o:Microascales	-	-	-	-
OTU1096	25	3	0	0	49	4	0	3	0	0	0	0	0	0	0	0	0	0	0	0	0	0	0	0	0	0	0	0	0	0	0	0	0	0	0	0	0	0	0	0	0	0	0	0	GS|100.0|KJ701199|SH1613461.08FU;k:Fungi,p:Basidiomycota,c:Cystobasidiomycetes,f:Symmetrosporaceae,g:Symmetrospora,s:Symmetrospora coprosmae	-	-	-	-
OTU1380	15	0	0	0	27	0	0	14	0	0	0	0	0	0	0	0	0	0	0	0	0	0	0	0	28	0	0	0	0	0	0	0	0	0	0	0	0	0	0	0	0	0	0	0	US|0.8882|MG434142|NA;k:Fungi,p:Chytridiomycota,c:Rhizophydiomycetes,o:Rhizophydiales	-	-	-	-
OTU810	83	0	0	0	0	0	0	0	0	0	0	0	0	0	0	0	0	0	0	0	0	0	0	0	0	0	0	0	0	0	0	0	0	0	0	0	0	0	0	0	0	0	0	0	GS|97.4|KT380101|SH1567053.08FU;k:Fungi,p:Ascomycota,c:Orbiliomycetes,o:Orbiliales,f:Orbiliaceae,g:Dactylella,s:Dactylella zhongdianensis	Dactylella	13	Saprotroph	Undefined Saprotroph
OTU885	0	0	0	0	0	0	0	0	0	6	0	0	0	0	23	0	4	0	0	0	11	26	0	0	0	0	0	0	0	0	0	0	0	7	0	6	0	0	0	0	0	0	0	0	GS|100.0|JN033394|SH1522946.08FU;k:Fungi,p:Ascomycota,c:Leotiomycetes,o:Helotiales,f:Hyaloscyphaceae,g:Hyaloscypha,s:Hyaloscypha aureliella	Hyaloscypha	13	Saprotroph	Undefined Saprotroph
OTU932	8	0	6	1	32	10	3	4	0	0	0	0	0	0	0	0	0	0	0	0	0	0	1	0	6	0	3	2	4	0	3	0	0	0	0	0	0	0	0	0	0	0	0	0	GS|100.0|KC881193|NA;k:Fungi,p:Basidiomycota,c:Agaricomycetes,g:Granulobasidium,s:Granulobasidium vellereum	Granulobasidium	13	Saprotroph	Wood Saprotroph
OTU843	0	0	0	0	3	0	0	0	4	0	0	0	0	0	0	0	0	0	0	0	0	0	0	0	0	0	0	0	0	0	0	0	0	0	76	0	0	0	0	0	0	0	0	0	GS|97.0|MF530238|NA;k:Fungi,p:Ascomycota,c:Sordariomycetes,o:Microascales	-	-	-	-
OTU828	0	0	0	0	0	0	0	0	0	0	0	0	0	0	0	0	0	0	0	0	0	0	13	0	0	0	23	19	27	0	0	0	0	0	0	0	0	0	0	0	0	0	0	0	GSL|100.0|FJ183436|SH1557455.08FU;k:Fungi,p:Basidiomycota,c:Tremellomycetes,o:Tremellales	Tremellales	7	Pathotroph-Saprotroph-Symbiotroph	Fungal Parasite-Undefined Saprotroph
OTU881	0	0	0	0	68	0	14	0	0	0	0	0	0	0	0	0	0	0	0	0	0	0	0	0	0	0	0	0	0	0	0	0	0	0	0	0	0	0	0	0	0	0	0	0	US|0.9207|JX386684|NA;k:Fungi,p:Basidiomycota,c:Tremellomycetes,o:Tremellales	Tremellales	7	Pathotroph-Saprotroph-Symbiotroph	Fungal Parasite-Undefined Saprotroph
OTU805	77	5	0	0	0	0	0	0	0	0	0	0	0	0	0	0	0	0	0	0	0	0	0	0	0	0	0	0	0	0	0	0	0	0	0	0	0	0	0	0	0	0	0	0	GS|100.0|KY430483|SH1555313.08FU;k:Fungi,p:Ascomycota,c:Dothideomycetes,o:Pleosporales	-	-	-	-
OTU926	13	0	4	0	5	0	0	5	0	0	0	0	0	0	0	0	0	0	0	0	0	0	2	0	34	4	11	2	0	0	2	0	0	0	0	0	0	0	0	0	0	0	0	0	US|0.9380|LC204844|NA;k:Fungi,p:Ascomycota,c:Dothideomycetes,o:Dothideales	-	-	-	-
OTU2267	0	0	0	0	0	0	0	0	0	0	0	0	0	0	0	0	0	0	0	0	0	0	0	0	0	0	0	0	0	0	0	0	0	0	0	0	0	0	0	0	75	7	0	0	GS|100.0|LN865138|SH1650607.08FU;k:Fungi,p:Basidiomycota,c:Tremellomycetes,o:Cystofilobasidiales,f:Mrakiaceae,g:Tausonia,s:Tausonia pullulans	-	-	-	-
OTU1613	9	3	0	0	32	3	9	13	0	0	0	0	0	0	0	0	0	0	0	0	0	0	5	0	5	0	0	0	2	0	0	0	0	0	0	0	0	0	0	0	0	0	0	0	GS|100.0|MF161223|SH1611560.08FU;k:Fungi,p:Basidiomycota,c:Agaricomycetes,o:Agaricales,f:Crepidotaceae,g:Crepidotus,s:Crepidotus crocophyllus	Crepidotaceae	9	Saprotroph	Wood Saprotroph
OTU815	0	0	0	0	0	6	12	63	0	0	0	0	0	0	0	0	0	0	0	0	0	0	0	0	0	0	0	0	0	0	0	0	0	0	0	0	0	0	0	0	0	0	0	0	GS|99.3|MG245161|NA;k:Fungi,p:Basidiomycota,c:Tremellomycetes,o:Tremellales	Tremellales	7	Pathotroph-Saprotroph-Symbiotroph	Fungal Parasite-Undefined Saprotroph
OTU825	0	0	0	0	0	0	0	0	0	0	0	0	0	0	0	0	0	0	0	0	0	0	0	0	0	0	0	0	0	0	0	0	0	0	0	0	81	0	0	0	0	0	0	0	SS|1.0000|KT716471|NA;k:Fungi,p:Ascomycota,c:Sordariomycetes,o:Togniniales,f:Togniniaceae,g:Phaeoacremonium	Phaeoacremonium	13	Pathotroph	Plant Pathogen
OTU852	0	0	0	0	81	0	0	0	0	0	0	0	0	0	0	0	0	0	0	0	0	0	0	0	0	0	0	0	0	0	0	0	0	0	0	0	0	0	0	0	0	0	0	0	US|0.9090|GQ510824|NA;k:Fungi,p:Ascomycota,c:Sordariomycetes,o:Hypocreales	Hypocreales	7	Saprotroph	Undefined Saprotroph
OTU863	0	0	0	0	0	0	0	0	0	17	0	0	0	0	0	0	0	0	0	0	0	0	0	0	0	0	0	0	0	61	3	0	0	0	0	0	0	0	0	0	0	0	0	0	US|0.9025|MH063076|SH1156406.08FU;k:Fungi,p:Ascomycota,c:Sordariomycetes,o:Hypocreales	Hypocreales	7	Saprotroph	Undefined Saprotroph
OTU910	0	43	0	3	0	0	9	6	0	5	0	0	0	0	0	0	0	0	0	0	0	0	0	13	0	0	0	0	0	0	0	2	0	0	0	0	0	0	0	0	0	0	0	0	SS|0.9600|LT611204|NA;k:Fungi,p:Ascomycota,c:Sordariomycetes,o:Savoryellales,f:Savoryellaceae,g:Ascotaiwania,s:Ascotaiwania sawadae	Ascotaiwania	13	Saprotroph	Wood Saprotroph
OTU934	15	0	0	0	7	0	0	0	0	0	0	0	0	0	0	0	0	0	0	0	0	0	37	0	15	0	0	0	3	0	3	1	0	0	0	0	0	0	0	0	0	0	0	0	GS|99.0|AY805567|NA;k:Fungi,p:Ascomycota,c:Sordariomycetes,o:Coniochaetales,f:Coniochaetaceae,g:Coniochaeta	Coniochaeta	13	Pathotroph-Saprotroph-Symbiotroph	Animal Pathogen-Dung Saprotroph-Endophyte-Lichen Parasite-Plant Pathogen-Undefined Saprotroph
OTU899	71	0	0	0	0	4	0	0	0	0	0	0	0	0	0	0	0	0	0	0	0	0	0	0	2	0	0	4	0	0	0	0	0	0	0	0	0	0	0	0	0	0	0	0	SS|0.9900|KC965537|SH1223138.08FU;k:Fungi,p:Ascomycota,c:Dothideomycetes,o:Capnodiales	-	-	-	-
OTU1131	0	0	0	25	0	0	3	0	0	18	0	0	0	0	0	0	0	0	0	0	0	0	0	0	0	0	0	0	0	0	0	35	0	0	0	0	0	0	0	0	0	0	0	0	SS|1.0000|LC015701|SH1190686.08FU;k:Fungi,p:Ascomycota,c:Sordariomycetes,o:Pleurotheciales,f:Pleurotheciaceae	-	-	-	-
OTU1427	68	0	0	0	9	0	0	0	0	0	0	0	0	0	0	0	4	0	0	0	0	0	0	0	0	0	0	0	0	0	0	0	0	0	0	0	0	0	0	0	0	0	0	0	US|0.9025|V01340|NA;k:Stramenopila,p:Oomycota,c:Oomycetes,o:Peronosporales	-	-	-	-
OTU1425	0	0	0	0	0	23	17	0	0	9	0	0	0	0	0	0	0	0	0	0	0	0	23	0	2	4	0	0	0	0	0	2	0	0	0	0	0	0	0	0	0	0	0	0	GS|100.0|KT269327|NA;k:Fungi,p:Ascomycota,c:Sordariomycetes,o:Hypocreales,f:Nectriaceae,g:Fusarium	Fusarium	13	Pathotroph-Saprotroph-Symbiotroph	Animal Pathogen-Endophyte-Lichen Parasite-Plant Pathogen-Soil Saprotroph-Wood Saprotroph
OTU797	30	7	0	0	35	0	3	5	0	0	0	0	0	0	0	0	0	0	0	0	0	0	0	0	0	0	0	0	0	0	0	0	0	0	0	0	0	0	0	0	0	0	0	0	GS|99.1|JF946079|NA;k:Fungi,p:Ascomycota,c:Sordariomycetes,o:Hypocreales	Hypocreales	7	Saprotroph	Undefined Saprotroph
OTU866	0	4	15	0	3	4	14	0	0	0	0	0	0	0	0	0	0	0	0	0	0	0	3	2	0	0	8	0	0	0	27	0	0	0	0	0	0	0	0	0	0	0	0	0	GSL|100.0|AJ557830|SH1541920.08FU;k:Fungi,p:Ascomycota,c:Sordariomycetes,o:Hypocreales,g:Sarocladium,s:Sarocladium kiliense	Sarocladium	13	Saprotroph	Undefined Saprotroph
OTU962	0	0	0	0	0	33	46	0	0	0	0	0	0	0	0	0	0	0	0	0	0	0	0	0	0	1	0	0	0	0	0	0	0	0	0	0	0	0	0	0	0	0	0	0	GS|97.3|MG433248|NA;k:Fungi,p:Ascomycota,c:Orbiliomycetes,o:Orbiliales,f:Orbiliaceae,g:Hyalorbilia,s:Hyalorbilia juliae	Hyalorbilia	13	Saprotroph	Undefined Saprotroph
OTU888	0	23	0	0	0	0	7	0	0	0	0	0	0	0	0	0	0	0	0	0	0	0	0	50	0	0	0	0	0	0	0	0	0	0	0	0	0	0	0	0	0	0	0	0	US|0.9340|MH430480|NA;k:Fungi,p:Ascomycota,c:Sordariomycetes	-	-	-	-
OTU1372	0	0	0	0	0	0	0	0	0	0	0	0	0	0	0	0	0	0	0	0	0	0	0	0	0	0	0	0	0	0	0	0	0	0	0	80	0	0	0	0	0	0	0	0	US|0.9380|None;k:Fungi,p:Basidiomycota,c:Agaricomycetes,o:Cantharellales	-	-	-	-
OTU2599	16	18	0	0	0	5	5	8	0	0	0	0	0	0	0	0	0	0	0	0	0	0	0	0	0	0	17	9	0	0	0	2	0	0	0	0	0	0	0	0	0	0	0	0	SS|1.0000|KF577828|SH1211737.08FU;k:Rhizaria,p:Cercozoa,o:Thaumatomonadida,g:Allas	-	-	-	-
OTU790	29	0	0	0	0	22	6	0	0	0	0	0	0	0	0	0	0	0	0	0	0	0	0	0	0	0	9	3	6	0	0	4	0	0	0	0	0	0	0	0	0	0	0	0	GS|100.0|GQ996168|SH1648816.08FU;k:Fungi,p:Ascomycota,c:Leotiomycetes,o:Helotiales,f:Helotiaceae,g:Articulospora	Articulospora	13	Saprotroph	Undefined Saprotroph
OTU816	79	0	0	0	0	0	0	0	0	0	0	0	0	0	0	0	0	0	0	0	0	0	0	0	0	0	0	0	0	0	0	0	0	0	0	0	0	0	0	0	0	0	0	0	GS|98.9|KF274489|SH1524261.08FU;k:Fungi,p:Basidiomycota,c:Tremellomycetes,o:Tremellales	Tremellales	7	Pathotroph-Saprotroph-Symbiotroph	Fungal Parasite-Undefined Saprotroph
OTU830	0	0	0	0	0	0	0	0	0	0	0	0	0	0	0	0	0	0	0	0	0	0	0	0	0	0	0	0	0	0	0	0	79	0	0	0	0	0	0	0	0	0	0	0	SS|0.9900|AB747662|SH1552148.08FU;k:Fungi,p:Ascomycota,c:Saccharomycetes,o:Saccharomycetales,f:Lipomycetaceae,g:Lipomyces	Saccharomycetales	7	Saprotroph	Undefined Saprotroph
OTU854	6	0	0	0	12	3	0	49	0	0	0	0	0	0	0	0	0	0	0	0	0	0	0	0	0	0	0	0	9	0	0	0	0	0	0	0	0	0	0	0	0	0	0	0	GS|99.6|JN906007|NA;k:Fungi,p:Ascomycota,c:Eurotiomycetes,o:Chaetothyriales,f:Herpotrichiellaceae,g:Rhinocladiella	Rhinocladiella	13	Saprotroph	Undefined Saprotroph-Wood Saprotroph
OTU898	79	0	0	0	0	0	0	0	0	0	0	0	0	0	0	0	0	0	0	0	0	0	0	0	0	0	0	0	0	0	0	0	0	0	0	0	0	0	0	0	0	0	0	0	US|0.9831|None;k:Fungi,p:Chytridiomycota	-	-	-	-
OTU946	0	0	0	0	0	0	0	59	6	0	0	0	0	0	0	0	0	0	0	0	0	0	0	0	0	0	0	3	0	0	0	0	0	0	0	0	0	0	0	11	0	0	0	0	US|0.9380|MG433642|NA;k:Stramenopila,p:Oomycota,c:Oomycetes,o:Peronosporales	-	-	-	-
OTU783	55	6	0	0	2	6	0	5	0	4	0	0	0	0	0	0	0	0	0	0	0	0	0	0	0	0	0	0	0	0	0	0	0	0	0	0	0	0	0	0	0	0	0	0	GS|100.0|GQ368372|SH1522791.08FU;k:Fungi,p:Basidiomycota,c:Tremellomycetes,o:Tremellales,f:Bulleribasidiaceae,g:Hannaella,s:Hannaella luteola	Tremellales	7	Pathotroph-Saprotroph-Symbiotroph	Fungal Parasite-Undefined Saprotroph
OTU807	0	0	0	0	29	4	36	5	4	0	0	0	0	0	0	0	0	0	0	0	0	0	0	0	0	0	0	0	0	0	0	0	0	0	0	0	0	0	0	0	0	0	0	0	GSL|100.0|MH178706|SH1547062.08FU;k:Fungi,p:Ascomycota,c:Dothideomycetes,o:Pleosporales,f:Didymellaceae	Didymellaceae	9	Pathotroph-Saprotroph	Animal Pathogen-Plant Pathogen-Undefined Saprotroph
OTU824	45	0	0	5	0	0	0	0	0	17	0	0	0	0	0	0	0	0	0	0	0	0	0	0	0	0	0	3	0	1	0	7	0	0	0	0	0	0	0	0	0	0	0	0	GS|100.0|JX367796|NA;k:Fungi,p:Ascomycota,c:Dothideomycetes,o:Tubeufiales,f:Tubeufiaceae	Tubeufiaceae	9	Pathotroph-Saprotroph	Animal Pathogen-Undefined Saprotroph
OTU895	28	0	0	0	0	0	0	0	40	9	0	0	0	0	0	0	0	0	0	0	0	0	0	0	0	0	0	0	0	1	0	0	0	0	0	0	0	0	0	0	0	0	0	0	SS|0.9500|LT611204|NA;k:Fungi,p:Ascomycota,c:Sordariomycetes,o:Savoryellales,f:Savoryellaceae,g:Ascotaiwania,s:Ascotaiwania sawadae	Ascotaiwania	13	Saprotroph	Wood Saprotroph
OTU948	35	6	0	0	28	0	0	0	4	0	0	0	0	0	0	0	0	0	0	0	0	0	0	0	0	0	0	5	0	0	0	0	0	0	0	0	0	0	0	0	0	0	0	0	GS|98.5|GQ508917|NA;k:Fungi,p:Ascomycota,c:Dothideomycetes,o:Myriangiales	-	-	-	-
OTU829	0	3	0	0	0	0	11	14	49	0	0	0	0	0	0	0	0	0	0	0	0	0	0	0	0	0	0	0	0	0	0	0	0	0	0	0	0	0	0	0	0	0	0	0	GS|100.0|GQ512060|NA;k:Fungi,p:Ascomycota,c:Dothideomycetes,o:Capnodiales,f:Mycosphaerellaceae,g:Ramularia	Ramularia	13	Pathotroph	Plant Pathogen
OTU2826	0	0	0	0	0	0	0	0	0	0	0	0	0	0	0	0	0	0	0	0	0	0	0	0	0	0	0	6	0	0	0	1	0	0	0	0	7	0	61	1	0	0	0	0	GS|98.6|MH488721|NA;k:Fungi,p:Basidiomycota,c:Dacrymycetes,o:Dacrymycetales,f:Dacrymycetaceae,g:Dacrymyces,s:Dacrymyces capitatus	Dacrymyces	13	Saprotroph	Wood Saprotroph
OTU914	36	0	0	0	10	10	0	20	0	0	0	0	0	0	0	0	0	0	0	0	0	0	0	0	0	0	0	0	0	0	0	0	0	0	0	0	0	0	0	0	0	0	0	0	GS|97.6|JN905624|NA;k:Fungi,p:Ascomycota,c:Orbiliomycetes,o:Orbiliales,f:Orbiliaceae,g:Retiarius	Orbiliaceae	9	Saprotroph	Wood Saprotroph
OTU1023	0	0	5	0	20	0	7	0	0	3	0	0	0	0	0	0	0	0	0	0	0	0	0	4	15	0	11	0	0	0	11	0	0	0	0	0	0	0	0	0	0	0	0	0	GDL|97.5|FJ778424|NA;	-	-	-	-
OTU1472	48	0	0	0	2	0	0	0	0	0	0	0	0	0	0	0	0	0	0	0	0	0	14	0	0	0	0	0	0	0	0	0	0	0	0	0	4	5	0	2	0	0	0	0	GSL|97.0|EU833203|NA;k:Fungi,p:Ascomycota,c:Eurotiomycetes,o:Chaetothyriales,f:Herpotrichiellaceae,g:Capronia,s:Capronia semi-immersa	Capronia	13	Symbiotroph	Endophyte
OTU848	0	0	0	0	0	0	0	0	0	0	0	0	0	0	0	0	0	0	0	0	0	0	75	0	0	0	0	0	0	0	0	0	0	0	0	0	0	0	0	0	0	0	0	0	GS|100.0|KT321077|SH1551595.08FU;k:Fungi,p:Ascomycota,c:Sordariomycetes,o:Sordariales,f:Lasiosphaeriaceae,g:Cladorrhinum,s:Cladorrhinum bulbillosum	Cladorrhinum	13	Pathotroph-Saprotroph-Symbiotroph	Animal Pathogen-Dung Saprotroph-Endophyte-Plant Saprotroph-Soil Saprotroph-Wood Saprotroph
OTU880	0	0	0	3	0	0	0	0	0	0	0	0	0	0	0	0	0	0	0	0	0	0	5	9	23	0	2	0	27	0	0	6	0	0	0	0	0	0	0	0	0	0	0	0	GS|100.0|KU609499|SH1558730.08FU;k:Fungi,p:Basidiomycota,c:Microbotryomycetes,o:Sporidiobolales,f:Sporidiobolaceae,g:Rhodotorula,s:Rhodotorula araucariae	Rhodotorula	13	Pathotroph-Saprotroph	Animal Endosymbiont-Animal Pathogen-Endophyte-Plant Pathogen-Undefined Saprotroph
OTU834	0	0	0	0	0	0	0	0	0	0	0	0	0	0	75	0	0	0	0	0	0	0	0	0	0	0	0	0	0	0	0	0	0	0	0	0	0	0	0	0	0	0	0	0	GDL|99.1|JX030561|NA;	-	-	-	-
OTU992	0	0	0	5	6	0	0	3	5	0	0	0	0	0	0	0	0	0	0	0	0	0	0	0	0	2	0	0	41	2	0	11	0	0	0	0	0	0	0	0	0	0	0	0	US|0.9380|MF531332|NA;k:Fungi,p:Neocallimastigomycota,c:Neocallimastigomycetes,o:Neocallimastigales	-	-	-	-
OTU1078	0	0	0	0	0	20	19	0	0	8	0	0	0	0	0	0	0	0	0	0	0	0	0	11	0	0	0	0	0	16	0	0	0	0	0	0	0	0	0	0	0	0	0	0	GS|100.0|EU379229|SH1514619.08FU;k:Fungi,p:Chytridiomycota,c:Rhizophlyctidomycetes,o:Rhizophlyctidales,f:Rhizophlyctidaceae,g:Rhizophlyctis,s:Rhizophlyctis rosea	Rhizophlyctis	13	Saprotroph	Undefined Saprotroph
OTU1134	8	3	2	0	12	0	0	0	0	0	0	0	0	0	0	0	0	0	0	0	0	0	12	0	15	0	2	8	2	0	7	3	0	0	0	0	0	0	0	0	0	0	0	0	GSL|100.0|KT695374|SH1560818.08FU;k:Fungi,p:Basidiomycota,c:Agaricomycetes,o:Agaricales,f:Psathyrellaceae,g:Coprinellus	Psathyrellaceae	9	Saprotroph	Dung Saprotroph-Plant Saprotroph-Wood Saprotroph
OTU2781	0	0	0	0	0	0	0	0	0	0	0	0	0	0	0	0	0	0	4	0	0	0	0	0	0	0	0	4	0	0	0	0	0	0	0	0	5	0	61	0	0	0	0	0	SS|1.0000|AB712450|SH1245400.08FU;k:Fungi,p:Basidiomycota,c:Dacrymycetes,o:Dacrymycetales,f:Dacrymycetaceae,g:Dacrymyces,s:Dacrymyces capitatus	Dacrymyces	13	Saprotroph	Wood Saprotroph
OTU3299	0	0	0	0	0	0	0	0	0	0	0	0	0	0	0	0	0	0	0	0	0	0	0	0	0	0	0	2	0	0	0	0	0	0	0	0	8	0	64	0	0	0	0	0	SS|1.0000|AB712450|SH1245400.08FU;k:Fungi,p:Basidiomycota,c:Dacrymycetes,o:Dacrymycetales,f:Dacrymycetaceae,g:Dacrymyces,s:Dacrymyces capitatus	Dacrymyces	13	Saprotroph	Wood Saprotroph
OTU980	10	58	0	0	0	0	0	0	0	0	0	0	0	0	0	0	0	0	0	0	0	0	0	0	0	0	0	0	0	5	0	0	0	0	0	0	0	0	0	0	0	0	0	0	GS|99.6|KR022028|SH1173236.08FU;k:Fungi,p:Basidiomycota,c:Agaricomycetes,o:Agaricales,f:Pluteaceae,g:Pluteus	Pluteus	13	Pathotroph-Saprotroph	Bryophyte Parasite-Litter Saprotroph-Wood Saprotroph
OTU839	0	0	0	1	0	0	0	0	6	0	0	0	0	0	0	0	0	0	0	0	0	0	0	0	0	0	0	0	50	0	0	16	0	0	0	0	0	0	0	0	0	0	0	0	GDL|98.7|MF530255|NA;k:Fungi	-	-	-	-
OTU950	0	0	0	0	54	6	0	5	0	0	0	0	0	0	0	0	0	0	0	0	0	0	0	2	0	0	0	6	0	0	0	0	0	0	0	0	0	0	0	0	0	0	0	0	SS|0.9900|KX175010|NA;k:Fungi,p:Ascomycota,c:Dothideomycetes,o:Pleosporales	-	-	-	-
OTU2787	0	0	0	0	0	0	0	0	0	0	0	0	0	0	0	0	0	0	0	0	0	0	0	0	0	0	0	4	0	0	0	0	0	0	0	0	5	0	63	0	0	0	0	0	SS|1.0000|AB712450|SH1245400.08FU;k:Fungi,p:Basidiomycota,c:Dacrymycetes,o:Dacrymycetales,f:Dacrymycetaceae,g:Dacrymyces,s:Dacrymyces capitatus	Dacrymyces	13	Saprotroph	Wood Saprotroph
OTU832	60	7	0	0	0	0	0	3	0	0	0	0	0	0	0	0	0	0	0	0	0	0	0	0	0	0	0	2	0	0	0	0	0	0	0	0	0	0	0	0	0	0	0	0	GS|100.0|MF965820|NA;k:Fungi,p:Basidiomycota,c:Tremellomycetes,o:Tremellales	Tremellales	7	Pathotroph-Saprotroph-Symbiotroph	Fungal Parasite-Undefined Saprotroph
OTU875	5	0	0	0	10	0	0	0	0	0	0	0	0	0	0	0	0	0	0	0	0	0	0	0	40	0	0	6	11	0	0	0	0	0	0	0	0	0	0	0	0	0	0	0	GSL|100.0|GU062267|SH1573567.08FU;k:Fungi,p:Basidiomycota,c:Agaricomycetes,o:Polyporales,f:Meruliaceae	Meruliaceae	9	Pathotroph-Saprotroph	Plant Pathogen-Undefined Saprotroph
OTU979	6	8	0	0	11	0	4	0	0	0	0	0	0	0	0	0	0	0	0	0	0	0	22	0	11	0	0	0	6	0	0	4	0	0	0	0	0	0	0	0	0	0	0	0	GS|99.4|LC015745|SH1645881.08FU;k:Fungi,p:Ascomycota,c:Dothideomycetes,o:Pleosporales,f:Sporormiaceae	Sporormiaceae	9	Saprotroph	Dung Saprotroph-Plant Saprotroph
OTU956	0	0	0	0	55	0	0	4	0	0	0	0	0	0	0	0	0	0	0	0	0	0	0	0	9	0	0	2	2	0	0	0	0	0	0	0	0	0	0	0	0	0	0	0	GSL|100.0|MF279845|SH1540605.08FU;k:Fungi,p:Ascomycota,c:Sordariomycetes,o:Diaporthales	-	-	-	-
OTU1001	0	0	0	0	3	0	0	46	18	5	0	0	0	0	0	0	0	0	0	0	0	0	0	0	0	0	0	0	0	0	0	0	0	0	0	0	0	0	0	0	0	0	0	0	US|0.9138|None;k:Ichthyosporia,c:Ichthyosporea,o:Dermocystida	-	-	-	-
OTU1020	0	0	0	0	71	0	0	0	0	0	0	0	0	0	0	0	0	0	0	0	0	0	0	0	0	0	0	0	0	0	0	0	0	0	0	0	0	0	0	0	0	0	0	0	US|0.9025|None;k:Fungi,p:Basidiomycota,c:Tremellomycetes,o:Tremellales	Tremellales	7	Pathotroph-Saprotroph-Symbiotroph	Fungal Parasite-Undefined Saprotroph
OTU1159	0	0	0	0	10	9	0	3	0	0	0	0	0	0	0	0	0	0	0	0	0	0	12	0	37	0	0	0	0	0	0	0	0	0	0	0	0	0	0	0	0	0	0	0	GS|100.0|FJ790855|SH1614261.08FU;k:Fungi,p:Ascomycota,c:Sordariomycetes,o:Xylariales,f:Diatrypaceae,g:Eutypella,s:Eutypella vitis	Eutypella	13	Pathotroph	Plant Pathogen
OTU3375	0	0	0	0	0	0	0	0	0	0	0	0	0	0	0	0	0	0	2	0	0	0	0	0	0	0	0	7	0	0	0	0	0	0	0	0	6	0	56	0	0	0	0	0	SS|1.0000|AB712450|SH1245400.08FU;k:Fungi,p:Basidiomycota,c:Dacrymycetes,o:Dacrymycetales,f:Dacrymycetaceae,g:Dacrymyces,s:Dacrymyces capitatus	Dacrymyces	13	Saprotroph	Wood Saprotroph
OTU840	71	0	0	0	0	0	0	0	0	0	0	0	0	0	0	0	0	0	0	0	0	0	0	0	0	0	0	0	0	0	0	0	0	0	0	0	0	0	0	0	0	0	0	0	SS|0.8600|JN904937|NA;k:Fungi,p:Ascomycota,c:Eurotiomycetes,o:Chaetothyriales,f:Herpotrichiellaceae	Herpotrichiellaceae	9	Pathotroph-Saprotroph	Animal Pathogen-Fungal Parasite-Undefined Saprotroph
OTU897	0	0	0	0	0	0	9	0	0	0	0	0	0	0	0	0	0	0	0	0	0	0	0	0	0	0	0	0	0	0	1	0	0	0	0	0	0	0	0	0	0	0	61	0	GS|100.0|KU325301|NA;k:Fungi,p:Ascomycota,c:Sordariomycetes,o:Sordariales,f:Chaetomiaceae,g:Trichocladium,s:Trichocladium asperum	Trichocladium	13	Saprotroph	Undefined Saprotroph
OTU865	0	0	0	0	52	16	0	0	0	0	0	0	0	0	0	0	0	0	0	0	0	0	0	0	0	3	0	0	0	0	0	0	0	0	0	0	0	0	0	0	0	0	0	0	US|0.9138|MF530493|NA;k:Stramenopila,p:Oomycota,c:Oomycetes,o:Peronosporales	-	-	-	-
OTU924	0	0	3	0	0	0	0	0	0	12	0	0	0	0	0	0	0	0	0	0	0	0	0	0	0	0	0	0	0	54	2	0	0	0	0	0	0	0	0	0	0	0	0	0	US|0.9145|KR935559|NA;k:Fungi,p:Ascomycota,c:Dothideomycetes,o:Pleosporales	-	-	-	-
OTU1013	49	0	0	0	12	0	0	6	0	0	0	0	0	0	0	0	0	0	0	0	0	0	2	0	2	0	0	0	0	0	0	0	0	0	0	0	0	0	0	0	0	0	0	0	US|0.9380|None;k:Fungi,p:Basidiomycota,c:Agaricomycetes,o:Agaricales	-	-	-	-
OTU2491	0	0	0	0	0	0	0	0	0	0	0	0	0	0	0	0	0	0	0	0	0	0	0	0	0	0	0	3	0	0	0	0	0	0	0	0	2	0	65	0	0	0	0	0	SS|1.0000|AB712450|SH1245400.08FU;k:Fungi,p:Basidiomycota,c:Dacrymycetes,o:Dacrymycetales,f:Dacrymycetaceae,g:Dacrymyces,s:Dacrymyces capitatus	Dacrymyces	13	Saprotroph	Wood Saprotroph
OTU845	4	5	0	0	11	21	3	7	0	4	0	0	0	0	0	0	0	0	0	0	0	0	15	0	0	0	0	0	0	0	0	0	0	0	0	0	0	0	0	0	0	0	0	0	GSL|100.0|MH204099|SH1631612.08FU;k:Fungi,p:Basidiomycota,c:Tremellomycetes,o:Filobasidiales,f:Filobasidiaceae,g:Filobasidium	Filobasidium	13	Saprotroph	Undefined Saprotroph
OTU930	4	0	0	0	0	0	52	14	0	0	0	0	0	0	0	0	0	0	0	0	0	0	0	0	0	0	0	0	0	0	0	0	0	0	0	0	0	0	0	0	0	0	0	0	US|0.9145|MF965376|NA;k:Fungi,p:Ascomycota,c:Sordariomycetes,o:Hypocreales	Hypocreales	7	Saprotroph	Undefined Saprotroph
OTU860	0	0	0	0	0	0	0	0	0	69	0	0	0	0	0	0	0	0	0	0	0	0	0	0	0	0	0	0	0	0	0	0	0	0	0	0	0	0	0	0	0	0	0	0	GS|100.0|MH063782|NA;k:Fungi,p:Ascomycota,c:Leotiomycetes,o:Helotiales,f:Helotiaceae,g:Scytalidium,s:Scytalidium cuboideum	Scytalidium	13	Saprotroph	Wood Saprotroph
OTU870	0	0	0	5	5	0	0	0	0	0	0	0	0	0	0	0	0	0	0	0	0	0	9	0	0	0	0	0	0	0	0	10	0	0	0	0	0	40	0	0	0	0	0	0	GS|97.8|LC194475|SH1186114.08FU;k:Fungi,p:Ascomycota,c:Dothideomycetes,o:Pleosporales,f:Lophiotremataceae,g:Atrocalyx	-	-	-	-
OTU1255	22	0	0	0	6	0	7	0	0	0	0	0	0	0	0	0	0	0	0	0	0	0	10	0	0	0	2	0	19	0	0	3	0	0	0	0	0	0	0	0	0	0	0	0	US|0.9380|None;k:Fungi,p:Basidiomycota,c:Agaricomycetes,o:Boletales	-	-	-	-
OTU3292	0	0	1	7	0	0	0	6	0	0	0	0	0	0	0	0	0	0	0	0	0	0	6	0	1	5	5	30	0	0	4	3	0	0	0	0	0	0	0	0	0	0	0	0	US|0.9380|LC204844|NA;k:Fungi,p:Basidiomycota,c:Tremellomycetes,o:Tremellales	Tremellales	7	Pathotroph-Saprotroph-Symbiotroph	Fungal Parasite-Undefined Saprotroph
OTU847	0	0	0	0	19	6	0	24	0	0	0	0	0	0	0	0	0	0	0	0	0	0	0	0	19	0	0	0	0	0	0	0	0	0	0	0	0	0	0	0	0	0	0	0	GS|98.3|MG828961|SH1177647.08FU;k:Fungi,p:Ascomycota,c:Sordariomycetes,o:Xylariales,f:Sporocadaceae,g:Seiridium,s:Seiridium rosarum	Seiridium	13	Pathotroph	Plant Pathogen
OTU871	0	0	12	0	11	0	4	0	0	0	0	0	0	0	0	0	0	0	0	0	0	0	0	0	12	0	7	0	0	0	22	0	0	0	0	0	0	0	0	0	0	0	0	0	US|0.9045|None;k:Fungi,p:Basidiomycota,c:Tremellomycetes,o:Tremellales	Tremellales	7	Pathotroph-Saprotroph-Symbiotroph	Fungal Parasite-Undefined Saprotroph
OTU901	0	0	0	0	0	0	0	0	0	0	0	0	0	0	0	0	0	0	68	0	0	0	0	0	0	0	0	0	0	0	0	0	0	0	0	0	0	0	0	0	0	0	0	0	US|0.9536|KT222442|SH1238918.08FU;k:Fungi,p:Ascomycota,c:Sordariomycetes	-	-	-	-
OTU921	0	0	0	0	12	0	0	0	0	0	0	0	0	0	0	0	0	0	0	0	0	0	0	0	45	0	0	4	5	0	0	1	0	0	0	0	0	0	0	0	0	0	0	0	GS|100.0|MF373487|NA;k:Fungi,p:Ascomycota,c:Sordariomycetes,o:Sordariales,f:Chaetomiaceae,g:Thielavia	Thielavia	13	Saprotroph	Dung Saprotroph-Undefined Saprotroph
OTU879	0	0	0	0	56	0	0	0	0	0	0	0	0	0	0	0	0	0	0	0	0	0	0	0	9	2	0	0	0	0	0	0	0	0	0	0	0	0	0	0	0	0	0	0	US|0.9375|MH430480|NA;k:Fungi,p:Ascomycota,c:Sordariomycetes	-	-	-	-
OTU887	23	0	0	0	8	0	0	11	20	0	0	0	0	0	0	0	0	0	0	0	0	0	0	0	0	0	0	0	5	0	0	0	0	0	0	0	0	0	0	0	0	0	0	0	US|0.8882|None;k:Fungi,p:Ascomycota,c:Pezizomycetes,o:Pezizales	-	-	-	-
OTU933	5	0	0	0	58	0	0	4	0	0	0	0	0	0	0	0	0	0	0	0	0	0	0	0	0	0	0	0	0	0	0	0	0	0	0	0	0	0	0	0	0	0	0	0	GS|100.0|AY156592|SH1629859.08FU;k:Viridiplantae,p:Bryophyta,c:Bryopsida,o:Dicranales,f:Ditrichaceae,g:Ceratodon,s:Ceratodon purpureus	-	-	-	-
OTU943	0	0	0	0	34	8	0	11	0	0	9	0	0	0	0	0	0	0	0	0	0	0	0	0	2	0	0	3	0	0	0	0	0	0	0	0	0	0	0	0	0	0	0	0	GS|100.0|KX516174|SH1651617.08FU;k:Fungi,p:Chytridiomycota,c:Spizellomycetes,o:Spizellomycetales	-	-	-	-
OTU955	8	0	0	0	47	0	0	3	0	0	0	0	0	0	0	0	0	0	0	0	0	0	0	0	9	0	0	0	0	0	0	0	0	0	0	0	0	0	0	0	0	0	0	0	US|0.9110|None;k:Fungi,p:Ascomycota,c:Dothideomycetes,o:Dothideales	-	-	-	-
OTU963	18	0	1	1	13	0	16	0	0	5	0	0	0	0	0	0	0	0	0	0	0	0	0	0	0	0	0	0	9	2	2	0	0	0	0	0	0	0	0	0	0	0	0	0	US|0.9380|None;k:Stramenopila,p:Oomycota,c:Oomycetes,o:Pythiales	-	-	-	-
OTU1215	0	0	0	0	0	0	0	0	0	0	0	0	0	0	0	0	0	0	0	0	0	0	0	0	35	0	0	0	31	0	0	0	0	0	0	0	0	0	0	0	0	0	0	0	GS|100.0|MF531049|NA;k:Fungi,p:Ascomycota,c:Dothideomycetes,o:Pleosporales,f:Lophiostomataceae,g:Biappendiculispora	Biappendiculispora	13	Saprotroph	Plant Saprotroph
OTU2952	7	0	0	0	0	0	0	0	0	0	0	0	0	0	0	0	0	0	0	0	0	0	2	0	0	0	0	0	0	0	0	0	3	26	26	2	0	0	0	0	0	0	0	0	GS|100.0|MF148817|NA;k:Fungi,p:Ascomycota,c:Dothideomycetes,o:Dothideales,f:Aureobasidiaceae	Aureobasidiaceae	9	Pathotroph-Saprotroph-Symbiotroph	Animal Pathogen-Endophyte-Epiphyte-Plant Pathogen-Undefined Saprotroph
OTU844	0	0	0	0	0	0	0	66	0	0	0	0	0	0	0	0	0	0	0	0	0	0	0	0	0	0	0	0	0	0	0	0	0	0	0	0	0	0	0	0	0	0	0	0	US|0.9110|UDB027235|NA;k:Viridiplantae,p:Anthophyta,c:Eudicotyledonae,o:Lamiales	-	-	-	-
OTU1025	0	0	1	0	0	4	0	0	0	0	0	0	0	0	0	0	0	0	0	0	0	0	0	3	0	53	0	0	0	4	0	0	0	0	0	0	0	0	0	0	0	0	0	0	GS|98.6|KU218466|SH1515577.08FU;k:Fungi,p:Ascomycota,c:Orbiliomycetes,o:Orbiliales,f:Orbiliaceae,g:Arthrobotrys,s:Arthrobotrys conoides	Arthrobotrys	13	Saprotroph	Undefined Saprotroph
OTU857	0	0	0	0	0	0	3	0	0	0	0	0	0	0	0	0	0	0	0	0	0	0	0	0	0	0	4	0	58	0	0	0	0	0	0	0	0	0	0	0	0	0	0	0	GS|100.0|DQ420828|SH1645867.08FU;k:Fungi,p:Ascomycota,c:Dothideomycetes,o:Pleosporales,f:Melanommataceae	Melanommataceae	9	Saprotroph	Wood Saprotroph
OTU902	0	0	0	0	0	0	0	65	0	0	0	0	0	0	0	0	0	0	0	0	0	0	0	0	0	0	0	0	0	0	0	0	0	0	0	0	0	0	0	0	0	0	0	0	US|0.9110|MF531333|NA;k:Fungi,p:Basidiomycota,c:Tremellomycetes,o:Tremellales	Tremellales	7	Pathotroph-Saprotroph-Symbiotroph	Fungal Parasite-Undefined Saprotroph
OTU884	0	0	0	0	60	0	0	5	0	0	0	0	0	0	0	0	0	0	0	0	0	0	0	0	0	0	0	0	0	0	0	0	0	0	0	0	0	0	0	0	0	0	0	0	SS|0.9300|DQ241453|SH1171031.08FU;k:Fungi,p:Basidiomycota,c:Pucciniomycetes,o:Septobasidiales,f:Septobasidiaceae	-	-	-	-
OTU1146	0	0	0	0	0	0	0	0	0	65	0	0	0	0	0	0	0	0	0	0	0	0	0	0	0	0	0	0	0	0	0	0	0	0	0	0	0	0	0	0	0	0	0	0	SS|1.0000|UDB025191|SH1182525.08FU;k:Fungi,p:Basidiomycota,c:Agaricomycetes,o:Auriculariales	-	-	-	-
OTU1207	0	0	25	0	2	0	0	3	0	0	0	0	0	0	0	0	0	0	0	0	0	0	2	0	0	0	0	0	2	0	31	0	0	0	0	0	0	0	0	0	0	0	0	0	GS|99.7|LC205291|NA;k:Fungi,p:Basidiomycota,c:Agaricomycetes,o:Agaricales	-	-	-	-
OTU1125	0	0	0	5	0	0	0	0	8	0	0	0	0	0	0	0	0	0	0	0	0	0	0	0	0	0	0	2	36	2	0	8	0	0	0	0	0	0	0	0	0	0	0	3	SS|0.9900|KX176108|NA;k:Fungi,p:Ascomycota,c:Sordariomycetes,o:Coniochaetales,f:Coniochaetaceae,g:Coniochaeta	Coniochaeta	13	Pathotroph-Saprotroph-Symbiotroph	Animal Pathogen-Dung Saprotroph-Endophyte-Lichen Parasite-Plant Pathogen-Undefined Saprotroph
OTU935	0	6	0	0	0	0	0	0	0	0	0	0	0	0	0	0	0	0	0	0	0	0	0	0	0	0	0	0	58	0	0	0	0	0	0	0	0	0	0	0	0	0	0	0	GS|100.0|JX976116|SH1552330.08FU;k:Fungi,p:Mortierellomycota,c:Mortierellomycetes,o:Mortierellales,f:Mortierellaceae,g:Mortierella,s:Mortierella reticulata	Mortierellaceae	9	Saprotroph-Symbiotroph	Endophyte-Litter Saprotroph-Soil Saprotroph-Undefined Saprotroph
OTU968	0	0	1	0	0	51	0	0	0	0	0	0	0	0	0	0	0	0	0	0	0	0	0	0	0	10	0	2	0	0	0	0	0	0	0	0	0	0	0	0	0	0	0	0	GS|99.3|JX360707|NA;k:Fungi,p:Ascomycota,c:Sordariomycetes	-	-	-	-
OTU1005	0	0	0	0	4	3	0	57	0	0	0	0	0	0	0	0	0	0	0	0	0	0	0	0	0	0	0	0	0	0	0	0	0	0	0	0	0	0	0	0	0	0	0	0	US|0.9380|None;k:Stramenopila,p:Oomycota,c:Oomycetes,o:Peronosporales	-	-	-	-
OTU1669	0	0	0	0	0	0	7	0	0	0	0	0	0	0	0	0	0	0	0	0	0	0	2	33	2	0	5	11	3	0	1	0	0	0	0	0	0	0	0	0	0	0	0	0	US|0.8882|None;k:Fungi,p:Chytridiomycota,c:Rhizophydiomycetes,o:Rhizophydiales	-	-	-	-
OTU2869	0	0	2	0	0	7	0	8	0	0	0	0	0	0	0	4	0	0	0	0	0	0	0	3	0	0	0	2	33	0	1	4	0	0	0	0	0	0	0	0	0	0	0	0	GDL|98.7|MG417669|NA;	-	-	-	-
OTU1061	0	0	0	0	63	0	0	0	0	0	0	0	0	0	0	0	0	0	0	0	0	0	0	0	0	0	0	0	0	0	0	0	0	0	0	0	0	0	0	0	0	0	0	0	GS|99.1|JX868634|NA;k:Fungi,p:Ascomycota,c:Sordariomycetes,o:Sordariales,f:Lasiosphaeriaceae,g:Cladorrhinum,s:Cladorrhinum bulbillosum	Cladorrhinum	13	Pathotroph-Saprotroph-Symbiotroph	Animal Pathogen-Dung Saprotroph-Endophyte-Plant Saprotroph-Soil Saprotroph-Wood Saprotroph
OTU2475	0	0	0	0	0	0	0	0	0	0	0	0	0	0	0	0	0	0	5	0	0	0	0	0	0	0	0	3	0	0	0	0	0	0	0	0	10	0	45	0	0	0	0	0	GS|100.0|MH488721|NA;k:Fungi,p:Basidiomycota,c:Dacrymycetes,o:Dacrymycetales,f:Dacrymycetaceae,g:Dacrymyces,s:Dacrymyces capitatus	Dacrymyces	13	Saprotroph	Wood Saprotroph
OTU906	0	0	0	0	0	0	0	15	0	0	0	0	0	0	0	0	0	0	0	0	0	0	0	0	0	0	0	48	0	0	0	0	0	0	0	0	0	0	0	0	0	0	0	0	US|0.9034|MH624833|NA;k:Fungi,p:Ascomycota,c:Sordariomycetes,o:Hypocreales	Hypocreales	7	Saprotroph	Undefined Saprotroph
OTU874	0	0	0	0	0	16	12	0	0	4	0	0	0	0	0	0	0	0	0	0	0	0	0	0	0	0	12	0	0	19	0	0	0	0	0	0	0	0	0	0	0	0	0	0	US|0.9384|MH430480|NA;k:Fungi,p:Ascomycota,c:Sordariomycetes	-	-	-	-
OTU903	61	0	0	0	0	0	0	0	0	0	0	0	0	0	0	0	0	0	0	0	0	0	0	0	0	0	0	2	0	0	0	0	0	0	0	0	0	0	0	0	0	0	0	0	GDL|100.0|MG433832|NA;	-	-	-	-
OTU905	0	13	0	0	50	0	0	0	0	0	0	0	0	0	0	0	0	0	0	0	0	0	0	0	0	0	0	0	0	0	0	0	0	0	0	0	0	0	0	0	0	0	0	0	SS|0.9900|LC205369|NA;k:Fungi,p:Ascomycota,c:Orbiliomycetes,o:Orbiliales	-	-	-	-
OTU909	63	0	0	0	0	0	0	0	0	0	0	0	0	0	0	0	0	0	0	0	0	0	0	0	0	0	0	0	0	0	0	0	0	0	0	0	0	0	0	0	0	0	0	0	US|0.9426|KY822271|NA;k:Fungi,p:Ascomycota,c:Sordariomycetes	-	-	-	-
OTU1163	0	0	0	0	63	0	0	0	0	0	0	0	0	0	0	0	0	0	0	0	0	0	0	0	0	0	0	0	0	0	0	0	0	0	0	0	0	0	0	0	0	0	0	0	US|0.9110|JX031458|NA;k:Stramenopila,p:Oomycota,c:Oomycetes,o:Peronosporales	-	-	-	-
OTU1174	24	5	0	0	10	0	0	0	0	0	0	0	0	0	0	0	0	0	0	0	0	0	10	9	2	0	0	0	0	0	2	1	0	0	0	0	0	0	0	0	0	0	0	0	US|0.8882|MG434089|NA;k:Fungi,p:Basidiomycota,c:Agaricomycetes,o:Atheliales	-	-	-	-
OTU1646	3	0	0	0	50	0	0	3	0	0	0	0	0	0	0	0	0	0	0	0	0	0	0	0	7	0	0	0	0	0	0	0	0	0	0	0	0	0	0	0	0	0	0	0	US|0.9110|None;k:Fungi,p:Basidiomycota,c:Agaricomycetes,o:Polyporales	-	-	-	-
OTU1017	16	0	0	0	29	0	3	3	0	3	0	0	0	0	0	0	0	0	0	0	0	0	0	0	0	0	0	0	6	2	0	0	0	0	0	0	0	0	0	0	0	0	0	0	GS|100.0|FJ757827|NA;k:Fungi,p:Ascomycota,c:Sordariomycetes,o:Hypocreales	Hypocreales	7	Saprotroph	Undefined Saprotroph
OTU1130	0	0	0	0	0	0	0	0	0	0	0	0	0	0	0	0	0	0	0	0	0	0	0	0	0	0	0	0	0	0	0	0	0	0	0	0	0	0	0	8	0	3	51	0	GS|100.0|KT264652|NA;k:Fungi,p:Ascomycota,c:Sordariomycetes,o:Coniochaetales,f:Coniochaetaceae,g:Coniochaeta	Coniochaeta	13	Pathotroph-Saprotroph-Symbiotroph	Animal Pathogen-Dung Saprotroph-Endophyte-Lichen Parasite-Plant Pathogen-Undefined Saprotroph
OTU877	52	0	0	0	2	0	0	8	0	0	0	0	0	0	0	0	0	0	0	0	0	0	0	0	0	0	0	0	0	0	0	0	0	0	0	0	0	0	0	0	0	0	0	0	GS|99.0|FN562062|NA;k:Fungi,p:Ascomycota,c:Dothideomycetes,o:Pleosporales	-	-	-	-
OTU960	20	0	0	0	0	0	10	7	18	7	0	0	0	0	0	0	0	0	0	0	0	0	0	0	0	0	0	0	0	0	0	0	0	0	0	0	0	0	0	0	0	0	0	0	GS|100.0|KT269271|SH1527184.08FU;k:Fungi,p:Ascomycota,c:Dothideomycetes,o:Pleosporales	-	-	-	-
OTU1002	0	0	0	0	35	0	0	0	0	0	0	0	0	0	0	0	0	0	0	0	0	0	0	0	27	0	0	0	0	0	0	0	0	0	0	0	0	0	0	0	0	0	0	0	US|0.9380|None;k:Stramenopila,p:Oomycota,c:Oomycetes,o:Peronosporales	-	-	-	-
OTU1170	0	0	0	0	57	0	0	4	0	0	0	0	0	0	0	0	0	0	0	0	0	0	0	0	0	0	0	0	0	0	0	0	0	0	0	0	0	0	0	0	0	0	0	0	GS|98.3|JF945236|NA;k:Fungi,p:Ascomycota,c:Eurotiomycetes,o:Chaetothyriales,f:Chaetothyriaceae,g:Ceramothyrium,s:Ceramothyrium carniolicum	Ceramothyrium	13	Saprotroph	Undefined Saprotroph
OTU2917	0	0	0	0	0	0	0	0	0	0	0	0	0	0	0	0	0	0	0	0	0	0	0	0	0	0	0	4	0	0	0	0	0	0	0	0	7	0	49	1	0	0	0	0	SS|1.0000|AB712450|SH1245400.08FU;k:Fungi,p:Basidiomycota,c:Dacrymycetes,o:Dacrymycetales,f:Dacrymycetaceae,g:Dacrymyces,s:Dacrymyces capitatus	Dacrymyces	13	Saprotroph	Wood Saprotroph
OTU891	0	0	0	0	0	0	0	0	0	0	0	0	0	0	0	0	0	0	0	0	0	0	0	0	0	0	0	0	0	0	0	0	0	0	0	0	0	0	61	0	0	0	0	0	US|0.9161|EU075186|SH1522308.08FU;k:Fungi,p:Basidiomycota,c:Tremellomycetes,o:Tremellales	Tremellales	7	Pathotroph-Saprotroph-Symbiotroph	Fungal Parasite-Undefined Saprotroph
OTU894	0	7	0	0	41	3	0	0	0	0	0	0	0	0	0	0	0	0	0	0	0	0	0	8	0	0	0	2	0	0	0	0	0	0	0	0	0	0	0	0	0	0	0	0	SS|0.8400|None;k:Fungi,p:Chytridiomycota,c:Spizellomycetes,o:Spizellomycetales	-	-	-	-
OTU2106	0	4	0	0	2	0	0	0	0	0	0	0	0	0	0	0	0	0	0	0	0	0	0	52	0	2	0	0	0	0	0	1	0	0	0	0	0	0	0	0	0	0	0	0	US|0.9948|MF965919|NA;k:Protista	-	-	-	-
OTU1128	46	0	0	0	0	0	0	9	5	0	0	0	0	0	0	0	0	0	0	0	0	0	0	0	0	0	0	0	0	0	0	0	0	0	0	0	0	0	0	0	0	0	0	0	GS|99.5|KY821997|NA;k:Fungi,p:Basidiomycota,c:Tremellomycetes,o:Tremellales	Tremellales	7	Pathotroph-Saprotroph-Symbiotroph	Fungal Parasite-Undefined Saprotroph
OTU1359	0	0	0	0	27	0	0	0	0	0	0	0	0	0	0	0	0	0	0	0	0	0	0	0	33	0	0	0	0	0	0	0	0	0	0	0	0	0	0	0	0	0	0	0	US|0.8882|None;k:Fungi,p:Glomeromycota,c:Glomeromycetes,o:Gigasporales	Glomeromycota	3	Symbiotroph	Arbuscular Mycorrhizal
OTU867	0	0	0	0	60	0	0	0	0	0	0	0	0	0	0	0	0	0	0	0	0	0	0	0	0	0	0	0	0	0	0	0	0	0	0	0	0	0	0	0	0	0	0	0	SS|0.9000|EF392533|SH1143048.08FU;k:Fungi,p:Basidiobolomycota,c:Basidiobolomycetes,o:Basidiobolales,f:Basidiobolaceae,g:Basidiobolus,s:Basidiobolus ranarum	Basidiobolaceae	9	Pathotroph-Saprotroph-Symbiotroph	Animal Endosymbiont-Animal Pathogen-Undefined Saprotroph
OTU890	0	0	0	0	0	0	27	0	0	0	0	0	0	0	0	0	0	0	0	0	0	0	0	0	0	0	33	0	0	0	0	0	0	0	0	0	0	0	0	0	0	0	0	0	GS|99.1|MH240035|NA;k:Fungi,p:Ascomycota,c:Sordariomycetes,o:Hypocreales	Hypocreales	7	Saprotroph	Undefined Saprotroph
OTU931	0	0	0	0	0	0	0	0	0	0	0	0	0	0	0	0	0	0	0	0	0	0	0	0	0	0	0	60	0	0	0	0	0	0	0	0	0	0	0	0	0	0	0	0	GDL|100.0|JX029132|NA;k:Fungi,p:Ascomycota	-	-	-	-
OTU1634	0	0	0	0	0	9	0	0	0	36	0	0	0	0	0	0	0	0	0	0	0	0	0	0	0	1	0	0	0	9	5	0	0	0	0	0	0	0	0	0	0	0	0	0	US|0.9110|MF965943|NA;k:Fungi,p:Basidiomycota,c:Agaricomycetes,o:Boletales	-	-	-	-
OTU961	0	0	0	0	0	0	0	0	0	0	0	0	0	0	0	0	0	0	0	0	0	0	0	0	35	0	0	2	22	0	0	0	0	0	0	0	0	0	0	0	0	0	0	0	GS|100.0|HQ654094|SH1555652.08FU;k:Fungi,p:Basidiomycota,c:Agaricomycetes,o:Polyporales,f:Fomitopsidaceae,g:Parmastomyces,s:Parmastomyces corticola	Parmastomyces	13	Saprotroph	Wood Saprotroph
OTU1040	0	0	0	17	4	0	0	3	0	0	0	0	0	0	0	0	0	0	0	0	0	0	3	0	0	0	0	13	0	0	0	18	0	0	0	0	0	0	0	0	0	0	0	0	GS|100.0|KJ734952|SH1516797.08FU;k:Fungi,p:Ascomycota,c:Sordariomycetes,o:Microascales,f:Microascaceae,g:Kernia	Kernia	13	Saprotroph	Dung Saprotroph-Undefined Saprotroph
OTU864	0	0	0	0	35	0	0	10	0	0	0	0	0	0	0	0	0	0	0	0	0	0	0	0	13	0	0	0	0	0	0	0	0	0	0	0	0	0	0	0	0	0	0	0	GS|100.0|JF944918|NA;k:Fungi,p:Ascomycota,c:Dothideomycetes,o:Pleosporales	-	-	-	-
OTU974	0	0	0	0	0	0	0	0	0	58	0	0	0	0	0	0	0	0	0	0	0	0	0	0	0	0	0	0	0	0	0	0	0	0	0	0	0	0	0	0	0	0	0	0	GS|99.3|MF965485|NA;k:Fungi,p:Ascomycota,c:Eurotiomycetes,o:Chaetothyriales	-	-	-	-
OTU1340	0	0	0	0	0	0	0	0	0	0	0	0	0	0	0	0	0	0	0	0	0	0	0	0	2	0	0	0	0	0	0	0	0	0	0	0	0	43	0	1	0	0	11	0	SS|0.8700|KC345714|SH1645095.08FU;k:Fungi,p:Ascomycota,c:Sordariomycetes,o:Coniochaetales,f:Coniochaetaceae,g:Coniochaeta	Coniochaeta	13	Pathotroph-Saprotroph-Symbiotroph	Animal Pathogen-Dung Saprotroph-Endophyte-Lichen Parasite-Plant Pathogen-Undefined Saprotroph
OTU3250	0	0	0	1	0	0	0	0	0	0	0	0	0	0	0	0	0	0	0	0	0	0	0	0	0	0	0	4	6	2	0	1	0	0	0	0	0	31	0	12	0	0	0	0	GSL|99.5|L14505|SH1516144.08FU;k:Fungi,p:Ascomycota,c:Eurotiomycetes,o:Eurotiales,f:Trichocomaceae,g:Talaromyces,s:Talaromyces ruber	Talaromyces	13	Saprotroph	Undefined Saprotroph
OTU889	10	0	0	0	34	0	0	0	0	0	0	0	0	0	0	0	0	0	0	0	0	0	11	0	0	0	0	2	0	0	0	0	0	0	0	0	0	0	0	0	0	0	0	0	US|0.9138|MF531389|NA;k:Fungi,p:Basidiomycota,c:Tremellomycetes,o:Tremellales	Tremellales	7	Pathotroph-Saprotroph-Symbiotroph	Fungal Parasite-Undefined Saprotroph
OTU917	0	0	7	0	0	0	3	0	0	0	0	0	0	0	0	0	0	0	0	0	0	0	0	3	0	0	10	0	0	0	34	0	0	0	0	0	0	0	0	0	0	0	0	0	GSL|100.0|KC426990|SH1560638.08FU;k:Fungi,p:Ascomycota,c:Sordariomycetes,o:Hypocreales,g:Acremonium,s:Acremonium fusidioides	Acremonium	13	Pathogen-Saprotroph-Symbiotroph	Animal Pathogen-Endophyte-Fungal Parasite-Plant Pathogen-Wood Saprotroph
OTU944	0	0	0	0	57	0	0	0	0	0	0	0	0	0	0	0	0	0	0	0	0	0	0	0	0	0	0	0	0	0	0	0	0	0	0	0	0	0	0	0	0	0	0	0	US|0.9090|MF976590|SH1181932.08FU;k:Fungi,p:Ascomycota,c:Sordariomycetes,o:Hypocreales	Hypocreales	7	Saprotroph	Undefined Saprotroph
OTU951	0	0	10	0	0	14	10	0	0	0	0	0	0	0	0	0	0	0	0	0	0	0	0	0	0	2	8	0	0	1	12	0	0	0	0	0	0	0	0	0	0	0	0	0	GS|97.8|KC576680|SH1567965.08FU;k:Fungi,p:Ascomycota,c:Sordariomycetes,o:Hypocreales,f:Hypocreaceae,g:Trichoderma,s:Trichoderma harzianum	Hypocreales	7	Saprotroph	Undefined Saprotroph
OTU958	0	0	0	0	0	0	0	7	0	0	0	0	0	0	0	0	0	0	0	0	0	0	0	0	0	0	0	46	4	0	0	0	0	0	0	0	0	0	0	0	0	0	0	0	US|0.9045|MF965372|NA;k:Fungi,p:Ascomycota,c:Sordariomycetes,o:Hypocreales	Hypocreales	7	Saprotroph	Undefined Saprotroph
OTU1009	0	0	0	0	7	10	4	0	0	16	0	0	0	0	0	0	0	0	0	0	0	0	0	0	12	3	0	4	0	0	1	0	0	0	0	0	0	0	0	0	0	0	0	0	SS|1.0000|KY853455|SH1246725.08FU;k:Fungi,p:Ascomycota,c:Sordariomycetes,g:Oncopodiella	-	-	-	-
OTU1010	5	0	0	1	0	0	0	0	16	0	0	0	0	0	0	0	0	0	0	0	0	0	34	0	0	0	0	0	0	0	0	0	0	0	0	0	0	0	0	0	0	0	0	0	SS|0.9900|UDB035425|SH1177760.08FU;k:Fungi,p:Ascomycota,c:Pezizomycetes,o:Pezizales,f:Pyronemataceae,g:Lasiobolidium	Lasiobolidium	13	Saprotroph	Dung Saprotroph-Undefined Saprotroph
OTU1097	0	0	0	0	0	0	0	0	0	0	0	0	0	0	0	0	0	0	0	0	0	0	0	0	0	0	0	0	0	0	0	0	0	0	0	0	0	0	0	0	0	0	56	0	GS|100.0|JQ759423|NA;k:Fungi,p:Ascomycota,c:Sordariomycetes,o:Coniochaetales,f:Coniochaetaceae,g:Coniochaeta,s:Coniochaeta acaciae	Coniochaeta	13	Pathotroph-Saprotroph-Symbiotroph	Animal Pathogen-Dung Saprotroph-Endophyte-Lichen Parasite-Plant Pathogen-Undefined Saprotroph
OTU1365	0	3	0	0	23	0	4	3	0	0	0	0	0	0	0	0	0	0	0	0	0	0	3	0	15	0	0	5	0	0	0	0	0	0	0	0	0	0	0	0	0	0	0	0	GS|100.0|KT875061|SH1556523.08FU;k:Fungi,p:Basidiomycota,c:Agaricomycetes,o:Agaricales,f:Lycoperdaceae,g:Lycoperdon,s:Lycoperdon perlatum	Lycoperdon	13	Saprotroph	Undefined Saprotroph
OTU2381	0	0	0	0	0	0	0	0	0	0	0	0	0	0	0	0	0	0	0	0	0	0	0	0	0	0	0	2	0	0	0	1	0	0	0	3	2	1	46	0	0	0	0	1	SS|1.0000|AB712450|SH1245400.08FU;k:Fungi,p:Basidiomycota,c:Dacrymycetes,o:Dacrymycetales,f:Dacrymycetaceae,g:Dacrymyces,s:Dacrymyces capitatus	Dacrymyces	13	Saprotroph	Wood Saprotroph
OTU919	0	38	0	0	12	0	0	6	0	0	0	0	0	0	0	0	0	0	0	0	0	0	0	0	0	0	0	0	0	0	0	0	0	0	0	0	0	0	0	0	0	0	0	0	US|0.9110|None;k:Fungi,p:Basidiomycota,c:Tremellomycetes,o:Tremellales	Tremellales	7	Pathotroph-Saprotroph-Symbiotroph	Fungal Parasite-Undefined Saprotroph
OTU945	0	0	0	0	0	0	0	33	0	0	0	0	0	0	0	0	0	0	4	0	0	0	0	0	0	0	0	17	0	0	0	2	0	0	0	0	0	0	0	0	0	0	0	0	US|0.9207|FJ235874|SH1646820.08FU;k:Fungi,p:Mucoromycota,c:Mucoromycetes,o:Mucorales	Mucorales	7	Saprotroph	Undefined Saprotroph
OTU990	0	11	3	0	4	0	0	5	0	0	0	0	0	0	0	0	0	0	0	0	0	0	2	16	5	0	0	0	5	0	5	0	0	0	0	0	0	0	0	0	0	0	0	0	GSL|100.0|MH205918|NA;k:Fungi,p:Ascomycota,c:Eurotiomycetes,o:Eurotiales,f:Aspergillaceae,g:Aspergillus,s:Aspergillus terreus	Aspergillus terreus	20	Pathotroph-Saprotroph	Animal Pathogen-Wood Saprotroph
OTU940	0	0	0	0	0	34	11	0	0	10	0	0	0	0	0	0	0	0	0	0	0	0	0	0	0	1	0	0	0	0	0	0	0	0	0	0	0	0	0	0	0	0	0	0	GS|100.0|KT991596|NA;k:Fungi,p:Ascomycota,c:Sordariomycetes	-	-	-	-
OTU1032	11	0	0	0	27	0	0	14	0	0	0	0	0	0	0	0	0	0	0	0	0	0	0	0	0	0	0	0	4	0	0	0	0	0	0	0	0	0	0	0	0	0	0	0	GS|100.0|HM999918|SH1552181.08FU;k:Fungi,p:Ascomycota,c:Dothideomycetes,o:Pleosporales	-	-	-	-
OTU996	0	0	0	0	0	0	0	0	0	0	0	0	0	0	0	0	0	0	0	0	0	0	1	2	0	0	0	0	0	0	0	2	0	50	0	0	0	0	0	0	0	0	0	0	GS|100.0|KX147593|SH1573474.08FU;k:Fungi,p:Ascomycota,c:Arthoniomycetes,o:Lichenostigmatales,f:Phaeococcomycetaceae,g:Phaeococcomyces	Phaeococcomyces	13	Saprotroph	Undefined Saprotroph
OTU876	0	0	0	0	0	0	0	55	0	0	0	0	0	0	0	0	0	0	0	0	0	0	0	0	0	0	0	0	0	0	0	0	0	0	0	0	0	0	0	0	0	0	0	0	US|0.9138|UDB027235|NA;k:Rhodoplantae,p:Rhodophyta,c:Florideophyceae,o:Gracilariales	-	-	-	-
OTU939	0	0	0	0	0	0	0	52	0	0	0	0	0	0	0	0	0	0	0	0	0	0	0	0	0	0	3	0	0	0	0	0	0	0	0	0	0	0	0	0	0	0	0	0	GS|98.6|JX367629|NA;k:Fungi,p:Ascomycota,c:Dothideomycetes,o:Pleosporales	-	-	-	-
OTU1158	27	0	5	0	0	0	0	0	0	3	0	0	0	0	0	0	0	0	0	0	0	0	0	0	0	0	0	0	0	0	4	0	0	0	0	0	0	0	0	0	0	0	0	16	GS|98.9|EU075190|SH1559869.08FU;k:Fungi,p:Basidiomycota,c:Cystobasidiomycetes,f:Microsporomycetaceae,g:Microsporomyces,s:Microsporomyces pini	-	-	-	-
OTU1164	0	0	0	0	0	0	0	55	0	0	0	0	0	0	0	0	0	0	0	0	0	0	0	0	0	0	0	0	0	0	0	0	0	0	0	0	0	0	0	0	0	0	0	0	US|0.9340|AJ875342|SH1243126.08FU;k:Fungi,p:Ascomycota,c:Sordariomycetes	-	-	-	-
OTU1772	0	0	0	0	0	0	22	0	0	29	0	0	0	0	0	0	0	0	0	0	0	0	0	0	0	0	0	0	0	3	1	0	0	0	0	0	0	0	0	0	0	0	0	0	GDL|100.0|KM279964|NA;k:Fungi,p:Ascomycota,c:Sordariomycetes,o:Sordariales	-	-	-	-
OTU1121	0	0	0	0	0	12	0	0	0	28	0	0	0	0	0	0	0	0	0	0	0	0	0	0	0	0	0	0	0	13	1	0	0	0	0	0	0	0	0	0	0	0	0	0	GS|100.0|MG004735|SH1576416.08FU;k:Fungi,p:Ascomycota,c:Sordariomycetes,o:Xylariales,f:Xylariaceae	Xylariaceae	9	Pathotroph-Saprotroph-Symbiotroph	Dung Saprotroph-Endophyte-Plant Pathogen-Undefined Saprotroph
OTU2695	0	0	0	0	0	0	0	0	0	0	0	0	0	0	0	0	0	0	0	0	0	0	0	0	54	0	0	0	0	0	0	0	0	0	0	0	0	0	0	0	0	0	0	0	GS|100.0|KT377208|NA;k:Fungi,p:Ascomycota,c:Dothideomycetes,o:Pleosporales,f:Pleosporaceae,g:Bipolaris,s:Bipolaris cynodontis	Bipolaris	13	Pathotroph	Plant Pathogen
OTU918	0	5	0	0	22	0	0	10	0	7	0	0	0	0	0	0	0	0	0	0	0	0	10	0	0	0	0	0	0	0	0	0	0	0	0	0	0	0	0	0	0	0	0	0	GSL|100.0|LC317553|SH1576893.08FU;k:Fungi,p:Basidiomycota,c:Tremellomycetes,o:Tremellales	Tremellales	7	Pathotroph-Saprotroph-Symbiotroph	Fungal Parasite-Undefined Saprotroph
OTU915	54	0	0	0	0	0	0	0	0	0	0	0	0	0	0	0	0	0	0	0	0	0	0	0	0	0	0	0	0	0	0	0	0	0	0	0	0	0	0	0	0	0	0	0	US|0.9025|MF976463|NA;k:Fungi,p:Ascomycota,c:Dothideomycetes,o:Pleosporales	-	-	-	-
OTU952	0	0	0	0	0	0	54	0	0	0	0	0	0	0	0	0	0	0	0	0	0	0	0	0	0	0	0	0	0	0	0	0	0	0	0	0	0	0	0	0	0	0	0	0	US|0.8882|None;k:Rhodoplantae,p:Rhodophyta,c:Florideophyceae,o:Gigartinales	-	-	-	-
OTU1056	0	0	0	0	0	31	0	0	0	13	0	0	0	0	0	0	0	0	0	0	0	0	0	0	0	1	0	0	0	9	0	0	0	0	0	0	0	0	0	0	0	0	0	0	US|0.9110|None;k:Fungi,p:Basidiomycota,c:Agaricomycetes,o:Polyporales	-	-	-	-
OTU1303	23	0	0	0	0	0	4	3	0	0	0	0	0	0	0	0	0	0	0	0	0	0	19	0	0	0	5	0	0	0	0	0	0	0	0	0	0	0	0	0	0	0	0	0	US|0.8882|None;k:Fungi,p:Basidiomycota,c:Agaricomycetes,o:Russulales	-	-	-	-
OTU1048	0	0	0	0	2	0	0	0	0	0	0	0	0	0	0	0	0	0	0	0	0	0	0	0	0	0	0	0	0	0	0	0	0	0	0	0	0	0	0	0	0	0	51	0	US|0.9320|KC590482|SH1177463.08FU;k:Fungi,p:Ascomycota,c:Sordariomycetes,o:Hypocreales	Hypocreales	7	Saprotroph	Undefined Saprotroph
OTU1180	8	0	0	0	4	0	0	7	0	0	0	0	0	0	0	0	0	0	0	0	0	0	34	0	0	0	0	0	0	0	0	0	0	0	0	0	0	0	0	0	0	0	0	0	GS|99.7|MG434162|NA;k:Fungi,p:Chytridiomycota,c:Spizellomycetes,o:Spizellomycetales,f:Powellomycetaceae,g:Powellomyces	Powellomyces	13	Pathotroph	Plant Pathogen
OTU2821	0	0	0	0	0	0	0	0	0	0	0	0	0	0	0	0	0	0	0	0	0	0	0	49	3	0	0	0	0	0	1	0	0	0	0	0	0	0	0	0	0	0	0	0	GS|97.1|LT612869|NA;k:Fungi,p:Ascomycota,c:Pezizomycetes,o:Pezizales,f:Pyronemataceae	Pyronemataceae	9	Saprotroph-Symbiotroph	Dung Saprotroph-Ectomycorrhizal-Soil Saprotroph-Wood Saprotroph
OTU3258	0	0	0	0	0	0	0	0	0	0	0	0	0	0	0	0	0	0	0	0	0	0	0	0	0	0	0	3	0	0	0	0	0	0	0	0	8	0	42	0	0	0	0	0	SS|1.0000|AB712450|SH1245400.08FU;k:Fungi,p:Basidiomycota,c:Dacrymycetes,o:Dacrymycetales,f:Dacrymycetaceae,g:Dacrymyces,s:Dacrymyces capitatus	Dacrymyces	13	Saprotroph	Wood Saprotroph
OTU920	43	0	0	0	0	0	0	0	0	0	4	0	0	0	0	0	0	0	0	0	0	0	0	0	0	0	0	0	0	0	0	0	2	0	0	0	4	0	0	0	0	0	0	0	SS|0.9400|KF274297|SH1243295.08FU;k:Fungi,p:Basidiomycota,c:Tremellomycetes,o:Tremellales	Tremellales	7	Pathotroph-Saprotroph-Symbiotroph	Fungal Parasite-Undefined Saprotroph
OTU936	0	0	0	0	0	0	0	0	0	0	0	0	0	0	0	0	0	0	0	0	0	0	0	0	0	0	0	0	0	0	0	0	53	0	0	0	0	0	0	0	0	0	0	0	GSL|100.0|MH171937|SH1572792.08FU;k:Fungi,p:Ascomycota,c:Dothideomycetes,o:Capnodiales,f:Cladosporiaceae,g:Cladosporium	Cladosporium	13	Pathotroph-Saprotroph-Symbiotroph	Animal Pathogen-Endophyte-Lichen Parasite-Plant Pathogen-Wood Saprotroph
OTU966	30	13	2	0	6	0	0	0	0	0	0	0	0	0	0	0	0	0	0	0	0	0	0	0	0	0	0	0	0	0	2	0	0	0	0	0	0	0	0	0	0	0	0	0	GSL|100.0|MH029138|NA;k:Fungi,p:Ascomycota,c:Dothideomycetes,o:Pleosporales	-	-	-	-
OTU1067	0	0	0	0	0	0	53	0	0	0	0	0	0	0	0	0	0	0	0	0	0	0	0	0	0	0	0	0	0	0	0	0	0	0	0	0	0	0	0	0	0	0	0	0	GDL|99.2|MG417781|NA;	-	-	-	-
OTU1140	0	0	0	0	0	3	10	0	0	0	0	0	0	0	0	0	0	0	0	0	0	0	0	32	0	1	7	0	0	0	0	0	0	0	0	0	0	0	0	0	0	0	0	0	US|0.8882|None;k:Fungi,p:Basidiomycota,c:Agaricomycetes,o:Polyporales	-	-	-	-
OTU1150	0	0	2	0	0	0	0	0	0	3	0	0	0	0	0	0	0	0	0	0	0	0	0	0	0	0	6	0	0	33	9	0	0	0	0	0	0	0	0	0	0	0	0	0	GS|97.2|JX388254|NA;k:Fungi,p:Ascomycota,c:Sordariomycetes	-	-	-	-
OTU1232	0	0	0	0	53	0	0	0	0	0	0	0	0	0	0	0	0	0	0	0	0	0	0	0	0	0	0	0	0	0	0	0	0	0	0	0	0	0	0	0	0	0	0	0	US|0.9110|None;k:Rhodoplantae,p:Rhodophyta,c:Florideophyceae,o:Gracilariales	-	-	-	-
OTU1364	4	0	0	1	10	0	0	4	0	0	0	0	0	0	0	0	0	0	0	0	0	0	16	0	7	0	0	5	6	0	0	0	0	0	0	0	0	0	0	0	0	0	0	0	US|0.9969|None;k:Protista	-	-	-	-
OTU1495	0	0	0	0	0	0	5	3	0	0	0	0	0	0	0	0	0	0	0	0	0	0	37	0	3	0	5	0	0	0	0	0	0	0	0	0	0	0	0	0	0	0	0	0	GS|100.0|FN394703|NA;k:Fungi,p:Ascomycota,c:Dothideomycetes,o:Pleosporales	-	-	-	-
OTU1043	33	0	0	0	2	0	0	3	14	0	0	0	0	0	0	0	0	0	0	0	0	0	0	0	0	0	0	0	0	0	0	0	0	0	0	0	0	0	0	0	0	0	0	0	GS|98.5|MH240026|NA;k:Fungi,p:Ascomycota,c:Lecanoromycetes,o:Pertusariales,f:Megasporaceae	Megasporaceae	9	Symbiotroph	Lichenized
OTU1345	0	25	2	0	0	0	0	0	12	4	0	0	0	0	0	0	0	0	0	0	0	0	0	6	0	0	0	0	0	1	1	0	0	0	0	0	0	0	0	0	0	0	0	1	GS|99.1|JX421743|NA;k:Fungi,p:Ascomycota,c:Sordariomycetes,o:Sordariales,f:Sordariaceae,g:Sordaria,s:Sordaria fimicola	Sordaria	13	Saprotroph	Dung Saprotroph-Wood Saprotroph
OTU967	9	0	0	0	31	0	4	0	0	0	0	0	0	0	0	0	0	0	0	0	0	0	8	0	0	0	0	0	0	0	0	0	0	0	0	0	0	0	0	0	0	0	0	0	SS|0.8100|JN396710|NA;k:Fungi,p:Ascomycota,c:Dothideomycetes,o:Capnodiales,f:Teratosphaeriaceae,g:Devriesia	Devriesia	13	Pathotroph	Plant Pathogen
OTU983	14	0	0	0	0	0	13	25	0	0	0	0	0	0	0	0	0	0	0	0	0	0	0	0	0	0	0	0	0	0	0	0	0	0	0	0	0	0	0	0	0	0	0	0	GS|100.0|AB273530|SH1528354.08FU;k:Fungi,p:Ascomycota,c:Leotiomycetes,o:Erysiphales,f:Erysiphaceae,g:Blumeria,s:Blumeria graminis	Blumeria	13	Pathotroph	Plant Pathogen
OTU1153	0	0	0	0	0	0	52	0	0	0	0	0	0	0	0	0	0	0	0	0	0	0	0	0	0	0	0	0	0	0	0	0	0	0	0	0	0	0	0	0	0	0	0	0	GDL|100.0|KF221419|NA;	-	-	-	-
OTU1052	10	4	0	0	8	6	0	23	0	0	0	0	0	0	0	0	0	0	0	0	0	0	0	0	0	0	0	0	0	0	0	0	0	0	0	0	0	0	0	0	0	0	0	0	GSL|100.0|KY952912|SH1575128.08FU;k:Fungi,p:Basidiomycota,c:Microbotryomycetes,o:Sporidiobolales,f:Sporidiobolaceae,g:Rhodotorula	Rhodotorula	13	Pathotroph-Saprotroph	Animal Endosymbiont-Animal Pathogen-Endophyte-Plant Pathogen-Undefined Saprotroph
OTU3334	0	0	0	0	0	0	0	0	0	0	0	0	0	0	0	0	0	0	0	0	0	0	0	0	0	0	0	0	0	0	0	0	0	0	0	0	8	0	39	1	0	0	0	3	SS|1.0000|AB712450|SH1245400.08FU;k:Fungi,p:Basidiomycota,c:Dacrymycetes,o:Dacrymycetales,f:Dacrymycetaceae,g:Dacrymyces,s:Dacrymyces capitatus	Dacrymyces	13	Saprotroph	Wood Saprotroph
OTU969	0	0	0	0	0	0	0	0	0	0	0	0	0	0	0	0	0	0	0	0	0	0	0	0	0	0	0	0	0	0	0	0	0	0	0	0	0	0	0	0	0	51	0	0	GS|100.0|AY725521|SH1552276.08FU;k:Fungi,p:Ascomycota,c:Dothideomycetes,o:Capnodiales,f:Dissoconiaceae,g:Dissoconium,s:Dissoconium aciculare	Dissoconium	13	Saprotroph	Undefined Saprotroph
OTU984	0	0	1	0	2	0	0	0	0	0	0	0	0	0	0	0	0	0	0	0	0	0	8	0	15	0	0	10	15	0	0	0	0	0	0	0	0	0	0	0	0	0	0	0	GSL|100.0|MH155968|SH1647783.08FU;k:Fungi,p:Basidiomycota,c:Agaricomycetes,o:Agaricales,f:Tricholomataceae,g:Lepista,s:Lepista personata	Lepista	13	Saprotroph	Undefined Saprotroph
OTU1057	0	5	0	3	6	0	0	0	0	0	0	0	0	0	0	0	0	0	0	0	0	0	0	31	0	0	0	0	0	0	0	6	0	0	0	0	0	0	0	0	0	0	0	0	US|0.9110|MG417994|NA;k:Stramenopila,p:Oomycota,c:Oomycetes,o:Peronosporales	-	-	-	-
OTU1104	0	0	0	0	0	0	0	0	0	0	0	0	0	0	0	0	0	0	0	0	0	0	0	2	0	0	0	0	48	0	0	1	0	0	0	0	0	0	0	0	0	0	0	0	US|0.9110|JX381204|NA;k:Fungi,p:Basidiomycota,c:Microbotryomycetes,o:Sporidiobolales	-	-	-	-
OTU1496	23	0	0	0	0	0	0	0	0	0	0	0	0	0	0	0	0	0	0	0	0	0	22	0	0	0	0	6	0	0	0	0	0	0	0	0	0	0	0	0	0	0	0	0	US|0.8882|JX031776|NA;k:Viridiplantae,p:Anthophyta,c:Eudicotyledonae,o:Gentianales	-	-	-	-
OTU1088	0	0	0	0	0	0	0	0	0	0	0	0	0	0	0	0	0	0	0	0	0	0	0	0	50	0	0	0	0	0	0	0	0	0	0	0	0	0	0	0	0	0	0	0	SS|0.8000|KJ415561|SH1176834.08FU;k:Fungi,p:Ascomycota,c:Dothideomycetes,o:Pleosporales,f:Pleosporaceae	Pleosporaceae	9	Pathotroph-Saprotroph	Endophyte-Lichen Parasite-Plant Pathogen-Undefined Saprotroph
OTU1101	14	0	0	0	2	0	3	0	0	3	0	0	0	0	0	0	0	0	0	0	0	0	0	0	0	0	0	0	0	28	0	0	0	0	0	0	0	0	0	0	0	0	0	0	GS|100.0|AB809634|SH1649807.08FU;k:Fungi,p:Ascomycota,c:Dothideomycetes,o:Pleosporales,f:Dictyosporiaceae,g:Pseudocoleophoma,s:Pseudocoleophoma polygonicola	Dictyosporiaceae	9	Saprotroph	Undefined Saprotroph
OTU1133	0	0	0	0	37	8	0	0	0	0	0	0	0	0	0	0	0	0	0	0	0	0	0	0	0	2	0	3	0	0	0	0	0	0	0	0	0	0	0	0	0	0	0	0	GS|100.0|FJ820729|SH1573190.08FU;k:Fungi,p:Ascomycota,c:Dothideomycetes,o:Pleosporales,f:Periconiaceae,g:Periconia,s:Periconia cookei	Periconia	13	Pathotroph-Saprotroph-Symbiotroph	Endophyte-Plant Pathogen-Wood Saprotroph
OTU2484	0	0	0	0	18	0	0	0	0	0	0	0	0	0	0	0	0	0	0	0	0	0	6	0	14	0	0	6	6	0	0	0	0	0	0	0	0	0	0	0	0	0	0	0	GS|99.5|MF351996|SH1525104.08FU;k:Fungi,p:Ascomycota,c:Dothideomycetes,o:Pleosporales,f:Phaeosphaeriaceae,g:Ophiosphaerella,s:Ophiosphaerella agrostidis	Ophiosphaerella	13	Saprotroph	Undefined Saprotroph
OTU1062	0	0	0	0	50	0	0	0	0	0	0	0	0	0	0	0	0	0	0	0	0	0	0	0	0	0	0	0	0	0	0	0	0	0	0	0	0	0	0	0	0	0	0	0	US|0.9110|MG418230|NA;k:Stramenopila,p:Oomycota,c:Oomycetes,o:Peronosporales	-	-	-	-
OTU1409	0	0	0	0	16	8	0	19	0	0	0	0	0	0	0	0	0	0	0	0	0	0	0	0	0	1	0	0	4	1	0	0	0	0	0	0	0	0	0	0	0	0	0	0	GS|100.0|GQ510355|NA;k:Fungi,p:Ascomycota,c:Eurotiomycetes,o:Chaetothyriales,f:Trichomeriaceae	Trichomeriaceae	9	Symbiotroph	Epiphyte
OTU942	0	49	0	0	0	0	0	0	0	0	0	0	0	0	0	0	0	0	0	0	0	0	0	0	0	0	0	0	0	0	0	0	0	0	0	0	0	0	0	0	0	0	0	0	GS|100.0|GQ508975|NA;k:Fungi,p:Ascomycota,c:Dothideomycetes,o:Pleosporales,f:Phaeosphaeriaceae	Phaeosphaeriaceae	9	Pathotroph-Saprotroph	Fungal Parasite-Plant Pathogen-Plant Saprotroph
OTU941	0	0	0	0	0	0	0	0	0	0	0	0	0	0	0	0	0	0	0	0	0	0	1	0	0	0	0	0	0	0	0	0	0	0	48	0	0	0	0	0	0	0	0	0	GS|100.0|MF971387|SH1169300.08FU;k:Fungi,p:Ascomycota,c:Sordariomycetes	-	-	-	-
OTU957	0	0	0	0	0	43	0	0	0	0	0	0	0	0	0	0	0	0	0	0	0	0	0	3	0	3	0	0	0	0	0	0	0	0	0	0	0	0	0	0	0	0	0	0	US|0.9453|MH430480|NA;k:Fungi,p:Ascomycota,c:Sordariomycetes	-	-	-	-
OTU970	0	29	0	0	20	0	0	0	0	0	0	0	0	0	0	0	0	0	0	0	0	0	0	0	0	0	0	0	0	0	0	0	0	0	0	0	0	0	0	0	0	0	0	0	US|0.9145|None;k:Fungi,p:Ascomycota,c:Sordariomycetes,o:Microascales	-	-	-	-
OTU1195	7	0	0	0	33	0	4	5	0	0	0	0	0	0	0	0	0	0	0	0	0	0	0	0	0	0	0	0	0	0	0	0	0	0	0	0	0	0	0	0	0	0	0	0	US|0.9380|None;k:Stramenopila,p:Oomycota,c:Oomycetes,o:Peronosporales	-	-	-	-
OTU2063	0	3	0	0	3	5	4	11	0	0	0	0	0	0	0	0	0	0	0	0	0	0	4	0	6	0	6	0	4	3	0	0	0	0	0	0	0	0	0	0	0	0	0	0	SS|1.0000|MF965646|NA;k:Fungi,p:Ascomycota,c:Dothideomycetes,o:Pleosporales	-	-	-	-
OTU1003	0	0	0	0	15	0	0	0	0	0	0	0	0	0	0	0	0	0	0	0	0	0	10	0	6	0	3	0	14	0	0	0	0	0	0	0	0	0	0	0	0	0	0	0	GSL|100.0|KY942148|SH1572953.08FU;k:Fungi,p:Ascomycota,c:Eurotiomycetes,o:Eurotiales,f:Aspergillaceae,g:Aspergillus,s:Aspergillus intermedius	Eurotiales	7	Saprotroph	Undefined Saprotroph
OTU1050	0	0	0	0	0	0	0	6	0	0	0	0	0	0	0	0	0	0	3	0	0	0	0	0	0	0	0	3	0	0	0	0	0	0	0	0	0	18	2	16	0	0	0	0	SS|1.0000|EF420012|SH1645108.08FU;k:Fungi,p:Ascomycota,c:Sordariomycetes,o:Coniochaetales,f:Coniochaetaceae,g:Coniochaeta,s:Coniochaeta prunicola	Coniochaeta	13	Pathotroph-Saprotroph-Symbiotroph	Animal Pathogen-Dung Saprotroph-Endophyte-Lichen Parasite-Plant Pathogen-Undefined Saprotroph
OTU949	0	0	0	4	0	3	0	0	0	0	0	0	0	0	0	0	0	0	0	0	0	0	0	0	0	1	0	40	0	0	0	0	0	0	0	0	0	0	0	0	0	0	0	0	GS|100.0|MH624833|NA;k:Fungi,p:Ascomycota,c:Sordariomycetes,o:Hypocreales	Hypocreales	7	Saprotroph	Undefined Saprotroph
OTU1007	0	0	0	6	0	0	0	0	0	8	0	0	0	0	0	0	0	0	0	0	0	0	24	0	0	0	0	0	9	0	0	1	0	0	0	0	0	0	0	0	0	0	0	0	SS|0.9100|GQ512391|NA;k:Fungi,p:Ascomycota,c:Dothideomycetes,o:Pleosporales	-	-	-	-
OTU1026	48	0	0	0	0	0	0	0	0	0	0	0	0	0	0	0	0	0	0	0	0	0	0	0	0	0	0	0	0	0	0	0	0	0	0	0	0	0	0	0	0	0	0	0	GS|97.2|JN905372|NA;k:Fungi,p:Ascomycota,c:Dothideomycetes,g:Neocladophialophora,s:Neocladophialophora quercina	-	-	-	-
OTU1065	0	0	0	0	48	0	0	0	0	0	0	0	0	0	0	0	0	0	0	0	0	0	0	0	0	0	0	0	0	0	0	0	0	0	0	0	0	0	0	0	0	0	0	0	US|0.9380|None;k:Fungi,p:Basidiomycota,c:Agaricomycetes,o:Agaricales	-	-	-	-
OTU1016	0	0	0	2	0	0	0	12	4	0	0	0	0	0	0	0	0	0	0	0	0	0	0	0	0	0	0	9	13	0	1	4	0	0	0	0	0	0	0	1	0	0	0	1	SS|0.9300|KC576680|SH1567965.08FU;k:Fungi,p:Ascomycota,c:Sordariomycetes,o:Hypocreales,f:Hypocreaceae,g:Trichoderma,s:Trichoderma citrinoviride	Hypocreales	7	Saprotroph	Undefined Saprotroph
OTU1022	0	0	0	0	0	0	47	0	0	0	0	0	0	0	0	0	0	0	0	0	0	0	0	0	0	0	0	0	0	0	0	0	0	0	0	0	0	0	0	0	0	0	0	0	GS|100.0|KX394539|NA;k:Fungi,p:Ascomycota,c:Sordariomycetes,o:Sordariales,f:Chaetomiaceae,g:Chaetomium,s:Chaetomium globosum	Chaetomium globosum	20	Pathotroph-Saprotroph-Symbiotroph	Dung Saprotroph-Endophyte-Wood Saprotroph
OTU1069	0	0	0	0	0	0	0	0	0	0	0	0	0	0	0	0	0	0	0	0	0	0	0	0	0	0	0	0	0	0	0	0	47	0	0	0	0	0	0	0	0	0	0	0	GS|99.1|AY672923|SH1235351.08FU;k:Fungi,p:Basidiomycota,c:Agaricomycetes,o:Russulales,f:Peniophoraceae,g:Peniophora	Peniophora	13	Pathotroph-Saprotroph	Plant Pathogen-Wood Saprotroph
OTU1108	4	0	0	0	8	10	0	8	0	0	0	0	0	0	0	0	0	0	0	0	0	0	0	8	6	0	0	3	0	0	0	0	0	0	0	0	0	0	0	0	0	0	0	0	GS|100.0|MH178710|SH1554923.08FU;k:Fungi,p:Ascomycota,c:Sordariomycetes,o:Xylariales,f:Xylariaceae,g:Biscogniauxia,s:Biscogniauxia atropunctata	Biscogniauxia	13	Saprotroph	Undefined Saprotroph
OTU1113	0	0	0	2	0	0	0	0	0	0	0	0	0	0	0	0	0	0	0	0	0	0	1	0	1	0	0	11	24	5	2	0	0	0	0	0	0	0	0	1	0	0	0	0	US|0.9161|JX349825|NA;k:Fungi,p:Ascomycota,c:Sordariomycetes,o:Hypocreales	Hypocreales	7	Saprotroph	Undefined Saprotroph
OTU1147	0	0	0	0	20	0	0	0	0	0	0	0	0	0	0	0	0	0	0	0	0	0	0	0	27	0	0	0	0	0	0	0	0	0	0	0	0	0	0	0	0	0	0	0	GS|100.0|KM373259|NA;k:Fungi,p:Basidiomycota,c:Agaricomycetes,o:Phallales,f:Phallaceae,g:Mutinus,s:Mutinus caninus	Mutinus	13	Saprotroph	Leaf Saprotroph
OTU1405	13	0	0	3	14	0	3	6	0	0	0	0	0	0	0	0	0	0	0	0	0	0	0	0	3	0	0	2	0	2	0	1	0	0	0	0	0	0	0	0	0	0	0	0	GSL|100.0|KT004592|SH1573185.08FU;k:Fungi,p:Ascomycota,c:Dothideomycetes,o:Pleosporales,f:Periconiaceae,g:Periconia,s:Periconia byssoides	Periconia byssoides	20	Pathotroph	Plant Pathogen
OTU995	4	0	1	0	29	0	0	8	0	0	0	0	0	0	0	0	0	0	0	0	0	0	0	0	0	2	0	0	0	0	0	3	0	0	0	0	0	0	0	0	0	0	0	0	GS|99.1|JN904508|NA;k:Fungi,p:Ascomycota,c:Orbiliomycetes,o:Orbiliales,f:Orbiliaceae,g:Retiarius	Orbiliaceae	9	Saprotroph	Wood Saprotroph
OTU991	0	0	0	0	36	0	3	0	0	0	0	0	0	0	0	0	0	0	0	0	0	0	1	0	7	0	0	0	0	0	0	0	0	0	0	0	0	0	0	0	0	0	0	0	US|0.9380|None;k:Stramenopila,p:Oomycota,c:Oomycetes,o:Peronosporales	-	-	-	-
OTU1333	0	0	0	0	0	0	0	0	0	0	0	0	0	0	0	0	0	0	0	0	0	0	0	0	47	0	0	0	0	0	0	0	0	0	0	0	0	0	0	0	0	0	0	0	US|0.9380|None;k:Fungi,p:Basidiomycota,c:Agaricostilbomycetes,o:Agaricostilbales	-	-	-	-
OTU1777	0	0	0	0	32	0	0	3	0	0	0	0	0	6	0	0	0	0	0	0	0	0	0	0	6	0	0	0	0	0	0	0	0	0	0	0	0	0	0	0	0	0	0	0	US|0.8882|None;k:Stramenopila,p:Oomycota,c:Oomycetes,o:Peronosporales	-	-	-	-
OTU1000	0	0	0	0	3	0	19	14	0	3	0	0	0	0	0	0	0	0	0	0	0	0	7	0	0	0	0	0	0	0	0	0	0	0	0	0	0	0	0	0	0	0	0	0	GS|99.5|JF945251|NA;k:Fungi,p:Basidiomycota,c:Tremellomycetes,o:Tremellales	Tremellales	7	Pathotroph-Saprotroph-Symbiotroph	Fungal Parasite-Undefined Saprotroph
OTU1076	7	39	0	0	0	0	0	0	0	0	0	0	0	0	0	0	0	0	0	0	0	0	0	0	0	0	0	0	0	0	0	0	0	0	0	0	0	0	0	0	0	0	0	0	GS|100.0|FJ758240|NA;k:Fungi,p:Ascomycota,c:Dothideomycetes,o:Myriangiales,f:Elsinoaceae	Elsinoaceae	9	Pathotroph	Plant Pathogen
OTU1166	0	0	1	0	11	8	0	7	0	13	0	0	0	0	0	0	0	0	0	0	0	0	2	0	0	0	0	0	0	2	2	0	0	0	0	0	0	0	0	0	0	0	0	0	GSL|100.0|MF039208|SH1549900.08FU;k:Fungi,p:Ascomycota,c:Eurotiomycetes,o:Eurotiales,f:Aspergillaceae,g:Aspergillus	Eurotiales	7	Saprotroph	Undefined Saprotroph
OTU954	0	0	0	0	0	0	0	44	0	0	0	0	0	0	0	0	0	0	0	0	0	0	0	0	0	0	0	0	0	2	0	0	0	0	0	0	0	0	0	0	0	0	0	0	SS|0.8600|KF007247|SH1645150.08FU;k:Fungi,p:Ascomycota,c:Sordariomycetes,o:Coniochaetales,f:Coniochaetaceae,g:Coniochaeta	Coniochaeta	13	Pathotroph-Saprotroph-Symbiotroph	Animal Pathogen-Dung Saprotroph-Endophyte-Lichen Parasite-Plant Pathogen-Undefined Saprotroph
OTU964	0	0	0	3	16	0	0	0	0	0	0	0	0	0	0	0	0	0	0	0	0	0	0	0	0	1	0	0	26	0	0	0	0	0	0	0	0	0	0	0	0	0	0	0	GSL|100.0|KT389517|SH1547066.08FU;k:Fungi,p:Ascomycota,c:Dothideomycetes,o:Pleosporales,f:Didymellaceae,g:Neoascochyta	Didymellaceae	9	Pathotroph-Saprotroph	Animal Pathogen-Plant Pathogen-Undefined Saprotroph
OTU989	0	46	0	0	0	0	0	0	0	0	0	0	0	0	0	0	0	0	0	0	0	0	0	0	0	0	0	0	0	0	0	0	0	0	0	0	0	0	0	0	0	0	0	0	GS|100.0|MF531318|NA;k:Fungi,p:Ascomycota,c:Sordariomycetes,o:Microascales	-	-	-	-
OTU1098	0	0	0	0	0	0	0	0	0	0	0	0	0	0	0	0	0	0	0	0	0	0	13	0	1	0	13	0	17	0	0	0	0	0	0	0	0	0	0	2	0	0	0	0	US|0.9207|None;k:Fungi,p:Ascomycota,c:Dothideomycetes,o:Dothideales	-	-	-	-
OTU1030	0	0	0	1	38	0	0	0	0	0	0	0	0	0	0	0	0	0	0	0	0	0	0	0	6	0	0	0	0	0	0	0	0	0	0	0	0	0	0	0	0	0	0	0	GS|100.0|MG417419|NA;k:Fungi,p:Kickxellomycota,c:Kickxellomycetes,o:Kickxellales,f:Kickxellaceae,g:Spiromyces	Spiromyces	13	Saprotroph	Undefined Saprotroph
OTU1055	5	0	0	0	0	0	0	0	0	0	0	0	0	0	0	0	0	0	0	0	0	0	0	0	0	0	0	0	5	0	0	0	35	0	0	0	0	0	0	0	0	0	0	0	SS|0.9000|KT215278|SH1174003.08FU;k:Fungi,p:Ascomycota,c:Orbiliomycetes,o:Orbiliales,f:Orbiliaceae,g:Orbilia	Orbiliaceae	9	Saprotroph	Wood Saprotroph
OTU1201	0	0	0	0	27	7	0	0	0	0	0	0	0	0	0	0	0	0	0	0	0	0	0	0	0	0	0	5	6	0	0	0	0	0	0	0	0	0	0	0	0	0	0	0	GS|100.0|KT160889|SH1613467.08FU;k:Fungi,p:Basidiomycota,c:Cystobasidiomycetes,f:Buckleyzymaceae,g:Buckleyzyma,s:Buckleyzyma aurantiaca	Buckleyzyma	13	Saprotroph	Undefined Saprotroph
OTU1209	0	0	0	0	6	0	0	0	0	0	0	0	0	0	0	0	0	0	0	0	0	0	0	0	39	0	0	0	0	0	0	0	0	0	0	0	0	0	0	0	0	0	0	0	GS|100.0|MF373487|NA;k:Fungi,p:Ascomycota,c:Sordariomycetes,o:Sordariales,f:Chaetomiaceae,g:Thielavia	Thielavia	13	Saprotroph	Dung Saprotroph-Undefined Saprotroph
OTU1276	10	0	0	0	20	0	0	15	0	0	0	0	0	0	0	0	0	0	0	0	0	0	0	0	0	0	0	0	0	0	0	0	0	0	0	0	0	0	0	0	0	0	0	0	US|0.9090|JN905698|NA;k:Fungi,p:Basidiomycota,c:Tremellomycetes,o:Tremellales	Tremellales	7	Pathotroph-Saprotroph-Symbiotroph	Fungal Parasite-Undefined Saprotroph
OTU1702	42	0	0	1	0	0	0	0	0	0	0	0	0	0	0	0	0	0	0	0	0	0	2	0	0	0	0	0	0	0	0	0	0	0	0	0	0	0	0	0	0	0	0	0	US|0.9380|None;k:Fungi,p:Basidiomycota,c:Tremellomycetes,o:Tremellales	Tremellales	7	Pathotroph-Saprotroph-Symbiotroph	Fungal Parasite-Undefined Saprotroph
OTU928	0	0	0	0	15	27	0	0	0	0	0	0	0	0	0	0	0	0	0	0	0	0	0	0	3	0	0	0	0	0	0	0	0	0	0	0	0	0	0	0	0	0	0	0	GSL|100.0|MH137689|SH1529986.08FU;k:Fungi,p:Ascomycota,c:Eurotiomycetes,o:Eurotiales,f:Aspergillaceae,g:Penicillium,s:Penicillium citrinum	Penicillium citrinum	20	Pathotroph	Plant Pathogen
OTU985	0	0	0	0	0	0	5	40	0	0	0	0	0	0	0	0	0	0	0	0	0	0	0	0	0	0	0	0	0	0	0	0	0	0	0	0	0	0	0	0	0	0	0	0	GS|99.5|KY768145|NA;k:Fungi,p:Ascomycota,c:Leotiomycetes,o:Helotiales,f:Dermateaceae,g:Calloria,s:Calloria urticae	Dermateaceae	9	Pathotroph-Saprotroph	Plant Pathogen-Plant Saprotroph
OTU986	0	0	0	0	0	0	0	0	45	0	0	0	0	0	0	0	0	0	0	0	0	0	0	0	0	0	0	0	0	0	0	0	0	0	0	0	0	0	0	0	0	0	0	0	SS|0.9900|EU139139|SH1632785.08FU;k:Fungi,p:Ascomycota,c:Eurotiomycetes,o:Chaetothyriales,f:Herpotrichiellaceae,g:Rhinocladiella	Rhinocladiella	13	Saprotroph	Undefined Saprotroph-Wood Saprotroph
OTU993	0	0	0	0	45	0	0	0	0	0	0	0	0	0	0	0	0	0	0	0	0	0	0	0	0	0	0	0	0	0	0	0	0	0	0	0	0	0	0	0	0	0	0	0	SS|0.9900|MG245415|NA;k:Fungi,p:Ascomycota,c:Orbiliomycetes,o:Orbiliales,f:Orbiliaceae,g:Orbilia	Orbiliaceae	9	Saprotroph	Wood Saprotroph
OTU987	6	3	0	0	33	0	0	0	0	0	0	0	0	0	0	0	0	0	0	0	0	0	0	0	0	0	0	3	0	0	0	0	0	0	0	0	0	0	0	0	0	0	0	0	GS|97.5|GQ508917|NA;k:Fungi,p:Ascomycota,c:Dothideomycetes,o:Myriangiales	-	-	-	-
OTU1181	0	0	0	0	2	0	0	0	13	0	0	0	0	0	0	0	0	0	0	0	0	0	28	0	0	0	2	0	0	0	0	0	0	0	0	0	0	0	0	0	0	0	0	0	US|0.9340|MF529738|NA;k:Fungi,p:Ascomycota,c:Sordariomycetes	-	-	-	-
OTU1226	0	0	0	0	0	0	0	0	0	0	0	0	0	0	0	0	0	0	0	0	0	0	0	3	0	0	36	0	0	0	6	0	0	0	0	0	0	0	0	0	0	0	0	0	GS|100.0|JN397274|NA;k:Fungi,p:Ascomycota,c:Dothideomycetes,o:Pleosporales	-	-	-	-
OTU1054	0	0	0	0	16	7	0	0	0	0	0	0	0	0	0	0	0	0	0	0	0	0	0	0	0	0	0	21	0	0	0	0	0	0	0	0	0	0	0	0	0	0	0	0	GSL|100.0|MH101390|SH1526401.08FU;k:Fungi,p:Ascomycota,c:Dothideomycetes,o:Pleosporales,f:Pleosporaceae,g:Stemphylium	Stemphylium	13	Pathotroph-Saprotroph	Plant Pathogen-Wood Saprotroph
OTU1222	0	10	0	0	0	0	12	0	0	0	0	0	0	0	0	0	0	0	0	0	0	0	13	9	0	0	0	0	0	0	0	0	0	0	0	0	0	0	0	0	0	0	0	0	GS|100.0|GQ203781|SH1541741.08FU;k:Fungi,p:Ascomycota,c:Dothideomycetes,o:Pleosporales,f:Sporormiaceae,g:Sporormiella,s:Sporormiella leporina	Sporormiella	13	Saprotroph	Undefined Saprotroph
OTU1518	21	0	0	0	13	3	0	7	0	0	0	0	0	0	0	0	0	0	0	0	0	0	0	0	0	0	0	0	0	0	0	0	0	0	0	0	0	0	0	0	0	0	0	0	GS|100.0|MG004726|SH1541145.08FU;k:Fungi,p:Ascomycota,c:Sordariomycetes,o:Xylariales,f:Xylariaceae,g:Nemania,s:Nemania serpens	Nemania	13	Saprotroph	Undefined Saprotroph
OTU988	0	0	0	0	0	0	0	0	0	0	0	0	0	0	0	0	0	0	0	0	0	0	0	0	44	0	0	0	0	0	0	0	0	0	0	0	0	0	0	0	0	0	0	0	GSL|100.0|KP283506|SH1565980.08FU;k:Fungi,p:Basidiomycota,c:Agaricomycetes,o:Polyporales	-	-	-	-
OTU1080	0	0	0	0	0	0	0	44	0	0	0	0	0	0	0	0	0	0	0	0	0	0	0	0	0	0	0	0	0	0	0	0	0	0	0	0	0	0	0	0	0	0	0	0	US|0.9380|MF965471|NA;k:Fungi,p:Basidiomycota,c:Agaricomycetes,o:Agaricales	-	-	-	-
OTU1186	32	0	0	0	0	0	0	8	0	4	0	0	0	0	0	0	0	0	0	0	0	0	0	0	0	0	0	0	0	0	0	0	0	0	0	0	0	0	0	0	0	0	0	0	GSL|100.0|LC171647|SH1525100.08FU;k:Fungi,p:Ascomycota,c:Dothideomycetes,o:Pleosporales	-	-	-	-
OTU2824	0	0	0	0	0	4	0	0	0	0	0	0	0	0	0	0	0	0	0	0	0	0	2	0	0	2	0	31	0	5	0	0	0	0	0	0	0	0	0	0	0	0	0	0	SS|0.9700|GQ996100|SH1560571.08FU;k:Fungi,p:Ascomycota,c:Dothideomycetes,o:Pleosporales	-	-	-	-
OTU977	24	0	0	0	9	0	0	8	0	0	0	0	0	0	0	0	0	0	0	0	0	0	0	0	0	0	0	0	2	0	0	0	0	0	0	0	0	0	0	0	0	0	0	0	US|0.9138|HQ389485|NA;k:Fungi,p:Ascomycota,c:Dothideomycetes,o:Pleosporales	-	-	-	-
OTU2472	0	0	0	0	24	0	0	0	0	0	0	0	0	0	0	0	0	0	0	0	0	0	0	0	19	0	0	0	0	0	0	0	0	0	0	0	0	0	0	0	0	0	0	0	US|0.9380|None;k:Stramenopila,p:Oomycota,c:Oomycetes,o:Peronosporales	-	-	-	-
OTU1033	0	16	0	0	22	0	0	0	0	0	0	0	0	0	0	0	0	0	0	0	0	0	0	4	0	0	0	0	0	0	0	0	0	0	0	0	0	0	0	0	0	0	0	0	GS|98.4|HG936816|SH1511528.08FU;k:Fungi,p:Ascomycota,c:Dothideomycetes,o:Pleosporales,f:Sporormiaceae,g:Preussia	Sporormiaceae	9	Saprotroph	Dung Saprotroph-Plant Saprotroph
OTU1046	0	0	0	0	9	0	0	0	0	0	0	0	0	0	0	0	0	0	0	0	0	0	1	0	30	0	0	0	0	0	0	2	0	0	0	0	0	0	0	0	0	0	0	0	US|0.9161|KX175951|NA;k:Fungi,p:Ascomycota,c:Sordariomycetes,o:Hypocreales	Hypocreales	7	Saprotroph	Undefined Saprotroph
OTU1122	0	0	0	2	27	0	0	4	0	0	0	0	0	0	0	0	0	0	0	0	0	0	3	0	0	0	0	3	3	0	0	0	0	0	0	0	0	0	0	0	0	0	0	0	GS|100.0|JQ178359|SH1515713.08FU;k:Fungi,p:Ascomycota,c:Eurotiomycetes,o:Eurotiales,f:Trichocomaceae,g:Rasamsonia,s:Rasamsonia composticola	Rasamsonia	13	Saprotroph	Undefined Saprotroph
OTU1231	0	5	0	0	30	0	0	0	0	5	0	0	0	0	0	0	0	0	0	0	0	0	0	0	0	0	0	0	0	2	0	0	0	0	0	0	0	0	0	0	0	0	0	0	GSL|100.0|AB488488|SH1636082.08FU;k:Fungi,p:Ascomycota,c:Eurotiomycetes,o:Chaetothyriales,f:Cyphellophoraceae,g:Cyphellophora,s:Cyphellophora vermispora	Cyphellophora	13	Pathotroph-Saprotroph	Animal Pathogen-Undefined Saprotroph
OTU976	0	0	0	0	0	0	0	0	0	0	42	0	0	0	0	0	0	0	0	0	0	0	0	0	0	0	0	0	0	0	0	0	0	0	0	0	0	0	0	0	0	0	0	0	SS|0.9200|MG195547|SH1647311.08FU;k:Fungi,p:Ascomycota,c:Leotiomycetes,o:Helotiales,f:Dermateaceae,g:Mollisia	Mollisia	13	Pathotroph-Symbiotroph	Endophyte-Plant Pathogen
OTU1051	0	17	0	0	0	0	0	0	0	0	0	0	0	0	0	0	0	0	0	0	0	0	0	25	0	0	0	0	0	0	0	0	0	0	0	0	0	0	0	0	0	0	0	0	GS|100.0|MF529289|NA;k:Fungi,p:Ascomycota,c:Dothideomycetes	-	-	-	-
OTU1120	0	0	0	0	23	5	0	0	0	0	0	0	0	0	0	0	0	0	0	0	0	0	0	0	0	2	0	0	0	2	0	0	0	0	0	0	0	0	0	0	0	0	0	10	US|0.9138|MF530493|NA;k:Stramenopila,p:Oomycota,c:Oomycetes,o:Peronosporales	-	-	-	-
OTU1191	0	0	0	0	0	0	0	6	0	0	0	0	0	0	0	0	0	0	0	0	0	0	12	0	18	0	0	6	0	0	0	0	0	0	0	0	0	0	0	0	0	0	0	0	US|0.9380|None;k:Fungi,p:Basidiomycota,c:Agaricomycetes,o:Polyporales	-	-	-	-
OTU1244	6	0	0	6	4	3	4	0	7	0	0	0	0	0	0	0	0	0	0	0	0	0	0	0	0	0	0	3	8	0	0	1	0	0	0	0	0	0	0	0	0	0	0	0	GS|98.7|LT613385|NA;k:Fungi,p:Ascomycota,c:Sordariomycetes	-	-	-	-
OTU1253	0	0	6	0	4	0	5	0	0	0	0	0	0	0	0	0	0	0	0	0	0	0	0	0	5	0	9	0	3	0	10	0	0	0	0	0	0	0	0	0	0	0	0	0	GDL|98.7|HM162271|SH1241076.08FU;	-	-	-	-
OTU1321	0	0	0	0	4	0	0	0	0	0	0	0	0	0	0	0	0	0	0	0	0	0	3	2	4	0	0	0	0	0	0	0	0	28	0	0	0	0	0	0	0	0	0	0	GS|99.6|HQ380760|SH1508481.08FU;k:Fungi,p:Basidiomycota,c:Agaricomycetes,o:Agaricales,f:Psathyrellaceae,g:Coprinellus,s:Coprinellus radians	Psathyrellaceae	9	Saprotroph	Dung Saprotroph-Plant Saprotroph-Wood Saprotroph
OTU1612	0	0	0	0	0	20	4	0	0	3	0	0	0	0	0	0	0	0	0	0	0	0	14	0	0	0	0	0	0	0	0	0	0	0	0	0	0	0	0	0	0	0	0	0	GS|100.0|KF428687|NA;k:Fungi,p:Ascomycota,c:Sordariomycetes,o:Hypocreales,f:Nectriaceae,g:Fusarium	Fusarium	13	Pathotroph-Saprotroph-Symbiotroph	Animal Pathogen-Endophyte-Lichen Parasite-Plant Pathogen-Soil Saprotroph-Wood Saprotroph
OTU2878	0	0	0	0	0	0	0	0	0	0	0	0	0	0	0	0	0	0	0	0	0	0	0	0	0	0	0	3	0	0	0	0	0	0	0	0	3	0	35	0	0	0	0	0	GS|98.6|MH488721|NA;k:Fungi,p:Basidiomycota,c:Dacrymycetes,o:Dacrymycetales,f:Dacrymycetaceae,g:Dacrymyces,s:Dacrymyces capitatus	Dacrymyces	13	Saprotroph	Wood Saprotroph
OTU971	26	0	0	0	0	0	0	15	0	0	0	0	0	0	0	0	0	0	0	0	0	0	0	0	0	0	0	0	0	0	0	0	0	0	0	0	0	0	0	0	0	0	0	0	SS|1.0000|HM069473|SH1544409.08FU;k:Fungi,p:Ascomycota,c:Saccharomycetes,o:Saccharomycetales,f:Lipomycetaceae,g:Lipomyces	Saccharomycetales	7	Saprotroph	Undefined Saprotroph
OTU973	0	0	0	0	0	0	0	22	0	0	0	0	0	0	0	0	0	0	0	0	0	0	0	0	0	0	0	0	19	0	0	0	0	0	0	0	0	0	0	0	0	0	0	0	GSL|100.0|MF062194|SH1576891.08FU;k:Fungi,p:Basidiomycota,c:Tremellomycetes,o:Tremellales	Tremellales	7	Pathotroph-Saprotroph-Symbiotroph	Fungal Parasite-Undefined Saprotroph
OTU982	0	0	0	0	35	0	3	3	0	0	0	0	0	0	0	0	0	0	0	0	0	0	0	0	0	0	0	0	0	0	0	0	0	0	0	0	0	0	0	0	0	0	0	0	GS|100.0|KF545337|SH1152407.08FU;k:Fungi,p:Ascomycota,c:Leotiomycetes,o:Helotiales,f:Rutstroemiaceae,g:Lambertella,s:Lambertella hicoriae	Lambertella	13	Saprotroph	Undefined Saprotroph
OTU965	41	0	0	0	0	0	0	0	0	0	0	0	0	0	0	0	0	0	0	0	0	0	0	0	0	0	0	0	0	0	0	0	0	0	0	0	0	0	0	0	0	0	0	0	US|0.9145|HE584938|SH1650369.08FU;k:Fungi,p:Ascomycota,c:Sordariomycetes,o:Microascales	-	-	-	-
OTU1029	0	0	0	0	41	0	0	0	0	0	0	0	0	0	0	0	0	0	0	0	0	0	0	0	0	0	0	0	0	0	0	0	0	0	0	0	0	0	0	0	0	0	0	0	SS|0.9300|JN053116|SH1177484.08FU;k:Fungi,p:Ascomycota,c:Eurotiomycetes,o:Chaetothyriales	-	-	-	-
OTU1077	0	0	0	0	41	0	0	0	0	0	0	0	0	0	0	0	0	0	0	0	0	0	0	0	0	0	0	0	0	0	0	0	0	0	0	0	0	0	0	0	0	0	0	0	GS|98.9|JN906139|NA;k:Fungi,p:Ascomycota,c:Dothideomycetes,o:Pleosporales	-	-	-	-
OTU1264	0	0	0	0	5	0	0	0	0	3	0	0	0	0	0	0	0	0	0	0	0	0	0	3	4	3	7	3	11	1	1	0	0	0	0	0	0	0	0	0	0	0	0	0	GSL|100.0|DQ403253|SH1648511.08FU;k:Fungi,p:Basidiomycota,c:Agaricomycetes,o:Agaricales	-	-	-	-
OTU1230	3	0	0	3	11	5	4	0	0	0	0	0	0	0	0	0	0	0	0	0	0	0	7	0	3	0	0	0	3	0	0	1	0	0	0	0	0	0	0	0	0	0	0	0	GS|99.5|JQ009316|SH1557603.08FU;k:Fungi,p:Ascomycota,c:Sordariomycetes,o:Xylariales,f:Xylariaceae,g:Hypoxylon,s:Hypoxylon submonticulosum	Hypoxylon	13	Saprotroph	Undefined Saprotroph
OTU1338	0	0	0	2	0	0	4	0	0	0	0	0	0	0	0	0	0	0	0	0	0	0	0	0	0	0	0	2	0	0	0	0	0	0	0	0	0	0	0	0	0	0	30	2	US|0.9045|KX175951|NA;k:Fungi,p:Ascomycota,c:Sordariomycetes,o:Hypocreales	Hypocreales	7	Saprotroph	Undefined Saprotroph
OTU1982	0	10	2	0	0	0	0	0	0	0	0	0	0	0	0	0	0	0	0	0	0	0	0	24	0	0	0	0	0	0	4	0	0	0	0	0	0	0	0	0	0	0	0	0	GS|100.0|KX530042|NA;k:Fungi,p:Ascomycota,c:Sordariomycetes,o:Hypocreales	Hypocreales	7	Saprotroph	Undefined Saprotroph
OTU2710	4	0	0	0	13	0	4	3	0	0	0	0	0	0	0	0	0	0	0	0	0	0	0	0	0	0	6	0	10	0	0	0	0	0	0	0	0	0	0	0	0	0	0	0	GS|99.5|MH165214|SH1645865.08FU;k:Fungi,p:Ascomycota,c:Dothideomycetes,o:Pleosporales,f:Sporormiaceae,g:Preussia,s:Preussia persica	Sporormiaceae	9	Saprotroph	Dung Saprotroph-Plant Saprotroph
OTU2998	0	0	1	0	0	0	6	0	0	0	0	0	0	0	0	0	0	0	0	0	0	0	0	0	0	0	28	0	0	0	5	0	0	0	0	0	0	0	0	0	0	0	0	0	US|0.9045|MF971695|SH1157565.08FU;k:Fungi,p:Ascomycota,c:Sordariomycetes,o:Hypocreales	Hypocreales	7	Saprotroph	Undefined Saprotroph
OTU994	0	0	0	0	0	0	0	0	0	0	0	0	0	0	0	0	0	0	0	0	0	0	0	0	0	0	0	0	0	0	0	0	0	0	0	0	0	40	0	0	0	0	0	0	SS|0.9700|MF534373|NA;k:Fungi,p:Ascomycota,c:Archaeorhizomycetes	-	-	-	-
OTU1041	0	0	0	0	0	0	0	0	0	0	0	0	0	0	0	0	0	0	0	0	0	0	0	0	0	0	39	0	0	0	1	0	0	0	0	0	0	0	0	0	0	0	0	0	US|0.9396|JX369446|NA;k:Fungi,p:Ascomycota,c:Sordariomycetes	-	-	-	-
OTU1079	0	0	0	0	40	0	0	0	0	0	0	0	0	0	0	0	0	0	0	0	0	0	0	0	0	0	0	0	0	0	0	0	0	0	0	0	0	0	0	0	0	0	0	0	SS|0.9900|JN904626|NA;k:Fungi,p:Ascomycota,c:Dothideomycetes,o:Myriangiales	-	-	-	-
OTU1154	0	0	0	2	0	0	0	24	0	0	0	0	0	0	0	0	0	0	0	0	0	0	11	0	0	0	0	3	0	0	0	0	0	0	0	0	0	0	0	0	0	0	0	0	US|0.9380|MG418024|NA;k:Viridiplantae,p:Anthophyta,c:Eudicotyledonae,o:Lamiales	-	-	-	-
OTU1178	3	0	0	0	11	0	0	0	0	0	0	0	0	0	0	0	0	0	0	0	0	0	4	0	20	0	0	0	2	0	0	0	0	0	0	0	0	0	0	0	0	0	0	0	US|0.9380|KU582299|SH1567387.08FU;k:Stramenopila,p:Oomycota,c:Oomycetes,o:Peronosporales	-	-	-	-
OTU1285	3	0	0	0	0	0	0	0	0	0	0	0	0	0	0	0	0	0	0	0	0	0	4	0	0	0	0	0	0	0	0	0	0	0	0	0	0	0	0	33	0	0	0	0	SS|0.8600|AJ875342|SH1243126.08FU;k:Fungi,p:Ascomycota,c:Sordariomycetes,o:Sordariales	-	-	-	-
OTU1045	0	0	0	0	33	6	0	0	0	0	0	0	0	0	0	0	0	0	0	0	0	0	0	0	0	0	0	0	0	0	0	0	0	0	0	0	0	0	0	0	0	0	0	0	GS|100.0|GQ203793|SH1541732.08FU;k:Fungi,p:Ascomycota,c:Dothideomycetes,o:Pleosporales,f:Sporormiaceae,g:Sporormiella,s:Sporormiella vexans	Sporormiella	13	Saprotroph	Undefined Saprotroph
OTU1060	0	0	0	0	0	0	0	39	0	0	0	0	0	0	0	0	0	0	0	0	0	0	0	0	0	0	0	0	0	0	0	0	0	0	0	0	0	0	0	0	0	0	0	0	GS|100.0|MF161167|SH1651088.08FU;k:Fungi,p:Ascomycota,c:Orbiliomycetes,o:Orbiliales,f:Orbiliaceae,g:Hyalorbilia,s:Hyalorbilia lunata	Hyalorbilia	13	Saprotroph	Undefined Saprotroph
OTU1063	0	0	0	0	12	0	0	17	0	0	0	0	0	0	0	0	0	0	0	0	0	0	0	0	0	0	0	0	10	0	0	0	0	0	0	0	0	0	0	0	0	0	0	0	GS|100.0|MG574295|SH1553178.08FU;k:Fungi,p:Basidiomycota,c:Agaricomycetes,o:Polyporales,f:Steccherinaceae,g:Steccherinum,s:Steccherinum bourdotii	Steccherinum	13	Saprotroph	Undefined Saprotroph
OTU1110	0	0	0	0	33	0	0	0	0	0	0	0	0	0	0	0	0	0	0	0	0	0	0	3	0	0	3	0	0	0	0	0	0	0	0	0	0	0	0	0	0	0	0	0	GS|100.0|EF504855|SH1505866.08FU;k:Fungi,p:Ascomycota,c:Dothideomycetes,o:Pleosporales,f:Pleosporaceae,g:Alternaria	Alternaria	13	Pathotroph-Saprotroph-Symbiotroph	Animal Pathogen-Endophyte-Plant Pathogen-Wood Saprotroph
OTU1235	0	0	0	0	9	0	0	22	0	8	0	0	0	0	0	0	0	0	0	0	0	0	0	0	0	0	0	0	0	0	0	0	0	0	0	0	0	0	0	0	0	0	0	0	GS|99.1|KY352466|SH1172050.08FU;k:Fungi,p:Ascomycota,c:Orbiliomycetes,o:Orbiliales,f:Orbiliaceae,g:Retiarius	Orbiliaceae	9	Saprotroph	Wood Saprotroph
OTU975	0	0	0	0	30	4	0	0	0	5	0	0	0	0	0	0	0	0	0	0	0	0	0	0	0	0	0	0	0	0	0	0	0	0	0	0	0	0	0	0	0	0	0	0	GS|100.0|GQ508315|NA;k:Fungi,p:Basidiomycota,c:Tremellomycetes,o:Tremellales	Tremellales	7	Pathotroph-Saprotroph-Symbiotroph	Fungal Parasite-Undefined Saprotroph
OTU1284	0	0	0	1	0	0	0	0	0	0	0	0	0	0	38	0	0	0	0	0	0	0	0	0	0	0	0	0	0	0	0	0	0	0	0	0	0	0	0	0	0	0	0	0	US|0.9110|None;k:Rhodoplantae,p:Rhodophyta,c:Florideophyceae,o:Gigartinales	-	-	-	-
OTU1006	7	0	0	0	12	0	0	0	0	0	0	0	0	0	0	0	0	0	0	0	0	0	0	0	0	0	0	0	19	0	0	0	0	0	0	0	0	0	0	0	0	0	0	0	SS|0.8700|JN906359|NA;k:Fungi,p:Ascomycota,c:Sordariomycetes,o:Conioscyphales,f:Conioscyphaceae,g:Conioscypha	Conioscypha	13	Saprotroph	Wood Saprotroph
OTU1008	0	0	0	0	0	0	0	0	0	0	0	0	0	0	0	0	0	0	0	0	0	0	0	0	0	0	0	0	0	0	0	0	0	0	0	0	0	38	0	0	0	0	0	0	GSL|100.0|MH161262|SH1572792.08FU;k:Fungi,p:Ascomycota,c:Dothideomycetes,o:Capnodiales,f:Cladosporiaceae,g:Cladosporium,s:Cladosporium ramotenellum	Cladosporium	13	Pathotroph-Saprotroph-Symbiotroph	Animal Pathogen-Endophyte-Lichen Parasite-Plant Pathogen-Wood Saprotroph
OTU1126	0	0	1	0	0	0	31	0	0	0	0	0	0	0	0	0	0	0	0	0	0	0	0	0	0	0	3	0	0	0	0	0	0	0	0	0	0	0	0	0	0	0	3	0	SS|0.9700|FJ217322|NA;k:Fungi,p:Ascomycota,c:Sordariomycetes,o:Sordariales,f:Sordariaceae	Sordariaceae	9	Saprotroph	Dung Saprotroph-Plant Saprotroph
OTU998	16	0	0	0	19	0	0	0	0	0	0	0	0	0	0	0	0	0	0	0	0	0	0	0	0	0	0	0	3	0	0	0	0	0	0	0	0	0	0	0	0	0	0	0	GS|97.3|GQ510971|NA;k:Fungi,p:Ascomycota,c:Dothideomycetes,o:Pleosporales	-	-	-	-
OTU1038	24	0	0	0	0	0	0	4	0	0	0	0	0	0	0	0	0	0	0	0	0	0	10	0	0	0	0	0	0	0	0	0	0	0	0	0	0	0	0	0	0	0	0	0	US|0.9380|None;k:Fungi,p:Basidiomycota,c:Agaricomycetes,o:Boletales	-	-	-	-
OTU1083	0	0	0	0	13	4	0	4	9	0	0	0	0	0	0	0	0	0	0	0	0	0	0	0	0	2	0	0	6	0	0	0	0	0	0	0	0	0	0	0	0	0	0	0	GS|100.0|KF800626|SH1595861.08FU;k:Fungi,p:Ascomycota,c:Dothideomycetes,o:Pleosporales	-	-	-	-
OTU1114	0	0	0	0	10	0	0	0	0	0	0	0	0	0	0	0	0	0	0	0	0	0	0	0	0	0	0	0	0	0	0	0	0	0	0	0	0	0	0	0	0	0	0	28	SS|1.0000|KY379724|SH1558337.08FU;k:Fungi,p:Ascomycota,c:Dothideomycetes,o:Pleosporales	-	-	-	-
OTU1197	14	0	0	1	0	0	0	0	4	0	0	0	0	0	0	0	0	0	0	0	0	0	2	0	13	0	0	0	4	0	0	0	0	0	0	0	0	0	0	0	0	0	0	0	GS|97.6|JX898596|SH1242210.08FU;k:Fungi,p:Monoblepharomycota,c:Monoblepharidomycetes,o:Monoblepharidales	-	-	-	-
OTU1011	37	0	0	0	0	0	0	0	0	0	0	0	0	0	0	0	0	0	0	0	0	0	0	0	0	0	0	0	0	0	0	0	0	0	0	0	0	0	0	0	0	0	0	0	GS|100.0|MH430452|NA;k:Fungi,p:Ascomycota,c:Sordariomycetes,o:Hypocreales,g:Acremonium,s:Acremonium chrysogenum	Acremonium	13	Pathogen-Saprotroph-Symbiotroph	Animal Pathogen-Endophyte-Fungal Parasite-Plant Pathogen-Wood Saprotroph
OTU1034	0	0	12	0	0	0	0	0	0	0	0	0	0	0	0	0	0	0	0	0	0	0	0	0	0	0	0	0	0	0	25	0	0	0	0	0	0	0	0	0	0	0	0	0	GS|100.0|HG935125|SH1648798.08FU;k:Fungi,p:Ascomycota,c:Leotiomycetes,o:Helotiales,f:Helotiaceae,g:Tetracladium	Tetracladium	13	Saprotroph	Undefined Saprotroph
OTU1072	0	0	0	0	37	0	0	0	0	0	0	0	0	0	0	0	0	0	0	0	0	0	0	0	0	0	0	0	0	0	0	0	0	0	0	0	0	0	0	0	0	0	0	0	GS|100.0|LT608089|NA;k:Fungi,p:Basidiomycota,c:Tremellomycetes,o:Tremellales	Tremellales	7	Pathotroph-Saprotroph-Symbiotroph	Fungal Parasite-Undefined Saprotroph
OTU1087	0	0	0	0	0	0	0	37	0	0	0	0	0	0	0	0	0	0	0	0	0	0	0	0	0	0	0	0	0	0	0	0	0	0	0	0	0	0	0	0	0	0	0	0	US|0.9034|None;k:Fungi,p:Basidiomycota,c:Tremellomycetes,o:Tremellales	Tremellales	7	Pathotroph-Saprotroph-Symbiotroph	Fungal Parasite-Undefined Saprotroph
OTU1092	4	0	0	2	16	4	0	0	0	0	0	0	0	0	0	0	0	0	0	0	0	0	2	0	2	0	0	5	0	0	0	2	0	0	0	0	0	0	0	0	0	0	0	0	GS|99.4|KX514386|SH1171192.08FU;k:Fungi,p:Ascomycota,c:Sordariomycetes,o:Hypocreales,f:Nectriaceae,g:Thyronectria	Hypocreales	7	Saprotroph	Undefined Saprotroph
OTU1119	0	0	0	20	0	0	0	0	0	0	0	0	0	0	0	0	0	0	0	0	0	0	1	0	0	0	0	0	0	0	0	16	0	0	0	0	0	0	0	0	0	0	0	0	US|0.9025|KU702358|SH1554164.08FU;k:Fungi,p:Ascomycota,c:Sordariomycetes,o:Hypocreales	Hypocreales	7	Saprotroph	Undefined Saprotroph
OTU1216	0	0	0	2	19	0	0	0	0	0	0	0	0	0	0	0	0	0	0	0	0	0	0	0	16	0	0	0	0	0	0	0	0	0	0	0	0	0	0	0	0	0	0	0	US|0.9138|KR935463|NA;k:Fungi,p:Basidiomycota,c:Tremellomycetes,o:Tremellales	Tremellales	7	Pathotroph-Saprotroph-Symbiotroph	Fungal Parasite-Undefined Saprotroph
OTU1225	16	0	0	0	2	7	0	0	0	0	0	0	0	0	0	0	0	0	0	0	0	0	0	0	0	0	0	12	0	0	0	0	0	0	0	0	0	0	0	0	0	0	0	0	GS|100.0|DQ003332|SH1609783.08FU;k:Fungi,p:Basidiomycota,c:Tremellomycetes,o:Tremellales,f:Bulleribasidiaceae,g:Dioszegia,s:Dioszegia takashimae	Tremellales	7	Pathotroph-Saprotroph-Symbiotroph	Fungal Parasite-Undefined Saprotroph
OTU1442	0	0	0	0	3	0	0	4	0	0	0	0	0	0	0	0	0	0	0	0	0	0	14	0	0	0	0	13	0	0	2	0	0	0	0	0	0	1	0	0	0	0	0	0	SS|0.9900|AY943051|SH1640633.08FU;k:Fungi,p:Ascomycota,c:Dothideomycetes,o:Pleosporales,f:Sporormiaceae	Sporormiaceae	9	Saprotroph	Dung Saprotroph-Plant Saprotroph
OTU1715	0	0	0	0	0	6	3	0	0	25	0	0	0	0	0	0	0	0	0	0	0	0	0	0	0	1	0	0	0	2	0	0	0	0	0	0	0	0	0	0	0	0	0	0	GS|100.0|MH620390|NA;k:Fungi,p:Ascomycota,c:Sordariomycetes,o:Hypocreales,f:Nectriaceae,g:Fusarium,s:Fusarium keratoplasticum	Fusarium	13	Pathotroph-Saprotroph-Symbiotroph	Animal Pathogen-Endophyte-Lichen Parasite-Plant Pathogen-Soil Saprotroph-Wood Saprotroph
OTU997	32	0	0	0	0	0	0	0	5	0	0	0	0	0	0	0	0	0	0	0	0	0	0	0	0	0	0	0	0	0	0	0	0	0	0	0	0	0	0	0	0	0	0	0	GS|97.3|HM195121|NA;k:Fungi,p:Basidiomycota,c:Tremellomycetes,o:Tremellales	Tremellales	7	Pathotroph-Saprotroph-Symbiotroph	Fungal Parasite-Undefined Saprotroph
OTU999	0	0	0	0	37	0	0	0	0	0	0	0	0	0	0	0	0	0	0	0	0	0	0	0	0	0	0	0	0	0	0	0	0	0	0	0	0	0	0	0	0	0	0	0	SS|0.9600|KX174848|NA;k:Fungi,p:Ascomycota,c:Dothideomycetes,o:Capnodiales	-	-	-	-
OTU1202	0	3	0	0	0	4	17	0	0	6	0	0	0	0	0	0	0	0	0	0	0	0	0	0	0	0	0	0	0	7	0	0	0	0	0	0	0	0	0	0	0	0	0	0	GS|99.0|JQ759681|NA;k:Fungi,p:Ascomycota,c:Sordariomycetes	-	-	-	-
OTU1203	3	0	0	0	3	0	0	0	22	0	0	0	0	0	0	0	0	0	0	0	0	0	0	0	0	0	0	9	0	0	0	0	0	0	0	0	0	0	0	0	0	0	0	0	US|0.9396|KX387583|SH1231890.08FU;k:Fungi,p:Ascomycota,c:Sordariomycetes	-	-	-	-
OTU1335	32	0	0	0	0	0	0	0	5	0	0	0	0	0	0	0	0	0	0	0	0	0	0	0	0	0	0	0	0	0	0	0	0	0	0	0	0	0	0	0	0	0	0	0	US|0.9380|UDB027566|NA;k:Fungi,p:Basidiomycota,c:Agaricomycetes,o:Polyporales	-	-	-	-
OTU1064	0	0	0	0	0	0	0	0	4	0	0	0	0	0	0	0	0	0	0	0	0	0	0	0	0	0	0	0	0	0	0	0	0	0	0	0	0	0	0	32	0	0	0	0	SS|0.9400|AY857509|SH1529629.08FU;k:Fungi,p:Ascomycota,c:Eurotiomycetes,o:Chaetothyriales,f:Herpotrichiellaceae,g:Cladophialophora,s:Cladophialophora arxii	Cladophialophora	13	Saprotroph	Undefined Saprotroph
OTU1070	4	0	0	0	32	0	0	0	0	0	0	0	0	0	0	0	0	0	0	0	0	0	0	0	0	0	0	0	0	0	0	0	0	0	0	0	0	0	0	0	0	0	0	0	GS|97.9|JN906027|NA;k:Fungi,p:Ascomycota,c:Sordariomycetes,o:Hypocreales	Hypocreales	7	Saprotroph	Undefined Saprotroph
OTU1112	0	21	0	0	12	3	0	0	0	0	0	0	0	0	0	0	0	0	0	0	0	0	0	0	0	0	0	0	0	0	0	0	0	0	0	0	0	0	0	0	0	0	0	0	GS|98.1|MF528347|NA;k:Fungi,p:Ascomycota,c:Leotiomycetes,o:Helotiales,f:Hyaloscyphaceae	Hyaloscyphaceae	9	Saprotroph	Plant Saprotroph-Wood Saprotroph
OTU1138	0	21	1	0	3	0	0	0	0	0	0	0	0	0	0	0	0	0	0	0	0	0	0	0	7	0	0	0	0	1	3	0	0	0	0	0	0	0	0	0	0	0	0	0	GSL|100.0|KM279964|NA;k:Fungi,p:Ascomycota,c:Sordariomycetes,o:Sordariales,f:Sordariaceae	Sordariaceae	9	Saprotroph	Dung Saprotroph-Plant Saprotroph
OTU1292	13	0	0	0	2	0	0	9	0	0	0	0	0	0	0	0	0	0	0	0	0	0	1	0	3	0	0	7	0	0	0	1	0	0	0	0	0	0	0	0	0	0	0	0	GS|100.0|U18353|SH1165465.08FU;k:Fungi,p:Ascomycota,c:Eurotiomycetes,o:Eurotiales,f:Thermoascaceae,g:Thermoascus,s:Thermoascus crustaceus	Thermoascus	13	Saprotroph	Undefined Saprotroph
OTU1422	3	0	0	0	11	0	22	0	0	0	0	0	0	0	0	0	0	0	0	0	0	0	0	0	0	0	0	0	0	0	0	0	0	0	0	0	0	0	0	0	0	0	0	0	GS|98.9|AY739106|NA;k:Fungi,p:Ascomycota,c:Dothideomycetes,o:Capnodiales,f:Mycosphaerellaceae,g:Cercospora,s:Cercospora kikuchii	Mycosphaerellaceae	9	Pathotroph-Saprotroph	Plant Pathogen-Undefined Saprotroph
OTU1567	3	0	0	0	19	0	0	0	0	0	0	0	0	0	0	0	0	0	0	0	0	0	7	0	5	0	0	0	0	0	2	0	0	0	0	0	0	0	0	0	0	0	0	0	SS|0.9800|GU966509|SH1615613.08FU;k:Fungi,p:Ascomycota,c:Sordariomycetes,o:Sordariales,f:Chaetomiaceae	Chaetomiaceae	9	Pathotroph-Saprotroph-Symbiotroph	Animal Pathogen-Dung Saprotroph-Endophyte-Epiphyte-Plant Saprotroph-Wood Saprotroph
OTU1021	36	0	0	0	0	0	0	0	0	0	0	0	0	0	0	0	0	0	0	0	0	0	0	0	0	0	0	0	0	0	0	0	0	0	0	0	0	0	0	0	0	0	0	0	US|0.9145|None;k:Fungi,p:Ascomycota,c:Dothideomycetes,o:Pleosporales	-	-	-	-
OTU1084	0	0	0	0	0	0	0	34	0	0	0	0	0	0	0	0	0	0	0	0	0	0	0	0	0	0	0	0	2	0	0	0	0	0	0	0	0	0	0	0	0	0	0	0	US|0.9110|MH624636|NA;k:Stramenopila,p:Oomycota,c:Oomycetes,o:Peronosporales	-	-	-	-
OTU1105	0	0	0	1	23	0	0	0	0	0	0	0	0	0	0	0	0	0	0	0	0	0	2	0	0	0	0	7	0	0	0	3	0	0	0	0	0	0	0	0	0	0	0	0	US|0.9110|None;k:Fungi,p:Ascomycota,c:Dothideomycetes,o:Pleosporales	-	-	-	-
OTU1124	36	0	0	0	0	0	0	0	0	0	0	0	0	0	0	0	0	0	0	0	0	0	0	0	0	0	0	0	0	0	0	0	0	0	0	0	0	0	0	0	0	0	0	0	US|0.9340|MF692970|SH1149270.08FU;k:Fungi,p:Ascomycota,c:Sordariomycetes	-	-	-	-
OTU1194	34	0	0	0	0	0	0	0	0	0	0	0	0	0	0	0	0	0	0	0	0	0	0	0	0	0	0	0	0	0	0	0	0	0	0	0	2	0	0	0	0	0	0	0	US|0.9380|None;k:Rhodoplantae,p:Rhodophyta,c:Florideophyceae,o:Gracilariales	-	-	-	-
OTU1293	0	0	0	0	0	0	0	0	0	0	0	0	0	0	0	0	0	0	0	0	0	0	0	0	36	0	0	0	0	0	0	0	0	0	0	0	0	0	0	0	0	0	0	0	GS|100.0|LT609256|NA;k:Fungi,p:Basidiomycota,c:Agaricomycetes,o:Agaricales	-	-	-	-
OTU1355	0	0	0	0	0	0	0	0	0	11	0	0	0	0	0	0	0	0	0	0	0	0	0	0	0	0	0	0	0	25	0	0	0	0	0	0	0	0	0	0	0	0	0	0	GS|99.5|JX353356|NA;k:Fungi,p:Ascomycota,c:Pezizomycetes,o:Pezizales	-	-	-	-
OTU1576	7	0	0	0	0	0	0	6	0	8	0	0	0	0	0	0	0	0	0	0	0	0	1	2	0	0	2	5	0	0	0	5	0	0	0	0	0	0	0	0	0	0	0	0	GS|99.3|MH656330|NA;k:Fungi,p:Ascomycota,c:Dothideomycetes,o:Pleosporales	-	-	-	-
OTU1012	0	4	0	1	4	0	0	18	0	8	0	0	0	0	0	0	0	0	0	0	0	0	0	0	0	0	0	0	0	0	0	0	0	0	0	0	0	0	0	0	0	0	0	0	GS|100.0|MH625141|NA;k:Fungi,p:Basidiomycota,c:Tremellomycetes,o:Tremellales	Tremellales	7	Pathotroph-Saprotroph-Symbiotroph	Fungal Parasite-Undefined Saprotroph
OTU1059	0	35	0	0	0	0	0	0	0	0	0	0	0	0	0	0	0	0	0	0	0	0	0	0	0	0	0	0	0	0	0	0	0	0	0	0	0	0	0	0	0	0	0	0	US|0.9090|KU945930|NA;k:Fungi,p:Ascomycota,c:Sordariomycetes,o:Hypocreales	Hypocreales	7	Saprotroph	Undefined Saprotroph
OTU1095	0	4	0	0	10	0	5	0	0	0	0	0	0	0	0	0	0	0	0	0	0	0	4	0	8	0	0	0	4	0	0	0	0	0	0	0	0	0	0	0	0	0	0	0	GS|100.0|AF000567|SH1540627.08FU;k:Fungi,p:Ascomycota,c:Sordariomycetes,o:Diaporthales,f:Diaporthaceae,g:Diaporthe,s:Diaporthe caulivora	Diaporthe	13	Pathotroph-Symbiotroph	Endophyte-Plant Pathogen
OTU1160	0	0	0	0	30	4	0	0	0	0	0	0	0	0	0	0	0	0	0	0	0	0	0	0	0	0	0	0	0	0	0	1	0	0	0	0	0	0	0	0	0	0	0	0	GS|100.0|GQ166906|SH1569071.08FU;k:Fungi,p:Basidiomycota,c:Agaricomycetes,o:Agaricales,f:Entolomataceae,g:Entoloma,s:Entoloma abortivum	Entoloma	13	Pathotroph-Saprotroph-Symbiotroph	Ectomycorrhizal-Fungal Parasite-Soil Saprotroph-Undefined Saprotroph
OTU1649	0	0	0	0	35	0	0	0	0	0	0	0	0	0	0	0	0	0	0	0	0	0	0	0	0	0	0	0	0	0	0	0	0	0	0	0	0	0	0	0	0	0	0	0	SS|1.0000|AY587134|SH1635397.08FU;k:Fungi,p:Ascomycota,c:Dothideomycetes,o:Pleosporales,f:Leptosphaeriaceae,g:Sphaerellopsis,s:Sphaerellopsis filum	Sphaerellopsis	13	Saprotroph	Undefined Saprotroph
OTU2558	0	0	0	0	8	0	10	17	0	0	0	0	0	0	0	0	0	0	0	0	0	0	0	0	0	0	0	0	0	0	0	0	0	0	0	0	0	0	0	0	0	0	0	0	GS|100.0|JQ758168|SH1646326.08FU;k:Fungi,p:Ascomycota,c:Dothideomycetes,o:Pleosporales,f:Phaeosphaeriaceae,g:Phaeosphaeria	Phaeosphaeria	13	Saprotroph	Undefined Saprotroph
OTU1053	0	0	0	0	35	0	0	0	0	0	0	0	0	0	0	0	0	0	0	0	0	0	0	0	0	0	0	0	0	0	0	0	0	0	0	0	0	0	0	0	0	0	0	0	US|0.9207|None;k:Fungi,p:Ascomycota,c:Sordariomycetes,o:Microascales	-	-	-	-
OTU1073	31	0	0	0	0	0	0	0	0	0	0	0	0	0	0	0	0	0	0	0	0	0	2	0	0	0	2	0	0	0	0	0	0	0	0	0	0	0	0	0	0	0	0	0	US|0.9110|MH625116|NA;k:Fungi,p:Ascomycota,c:Dothideomycetes,o:Dothideales	-	-	-	-
OTU1362	0	0	0	0	0	0	0	3	0	0	0	0	0	0	0	0	0	0	0	0	0	0	5	0	0	0	0	6	18	0	0	3	0	0	0	0	0	0	0	0	0	0	0	0	US|0.9511|JX353315|NA;k:Fungi,p:Ascomycota,c:Sordariomycetes	-	-	-	-
OTU1523	19	0	0	0	4	0	4	0	5	0	0	0	0	0	0	0	0	0	0	0	0	0	0	0	0	0	0	0	3	0	0	0	0	0	0	0	0	0	0	0	0	0	0	0	GS|100.0|GQ512620|NA;k:Fungi,p:Basidiomycota,c:Agaricomycetes,o:Agaricales	-	-	-	-
OTU1015	0	0	0	10	0	0	0	5	0	0	0	0	0	0	0	0	0	0	0	0	0	0	0	0	0	0	0	16	0	0	0	3	0	0	0	0	0	0	0	0	0	0	0	0	US|0.9145|HQ219345|SH1242676.08FU;k:Fungi,p:Basidiomycota,c:Tremellomycetes,o:Tremellales	Tremellales	7	Pathotroph-Saprotroph-Symbiotroph	Fungal Parasite-Undefined Saprotroph
OTU1037	0	0	0	0	0	0	0	34	0	0	0	0	0	0	0	0	0	0	0	0	0	0	0	0	0	0	0	0	0	0	0	0	0	0	0	0	0	0	0	0	0	0	0	0	US|0.9207|None;k:Fungi,p:Basidiomycota,c:Tremellomycetes,o:Tremellales	Tremellales	7	Pathotroph-Saprotroph-Symbiotroph	Fungal Parasite-Undefined Saprotroph
OTU1039	5	0	0	0	18	0	0	11	0	0	0	0	0	0	0	0	0	0	0	0	0	0	0	0	0	0	0	0	0	0	0	0	0	0	0	0	0	0	0	0	0	0	0	0	GS|100.0|KM246180|SH1522796.08FU;k:Fungi,p:Basidiomycota,c:Tremellomycetes,o:Tremellales,f:Bulleribasidiaceae,g:Hannaella,s:Hannaella oryzae	Tremellales	7	Pathotroph-Saprotroph-Symbiotroph	Fungal Parasite-Undefined Saprotroph
OTU1085	0	0	0	0	27	0	7	0	0	0	0	0	0	0	0	0	0	0	0	0	0	0	0	0	0	0	0	0	0	0	0	0	0	0	0	0	0	0	0	0	0	0	0	0	GS|99.5|MG244307|NA;k:Fungi,p:Basidiomycota,c:Cystobasidiomycetes,o:Erythrobasidiales,f:Erythrobasidiaceae,g:Erythrobasidium	Erythrobasidium	13	Saprotroph	Undefined Saprotroph
OTU1111	0	0	0	0	10	0	0	7	0	0	0	0	0	0	0	0	0	0	0	0	0	0	2	0	15	0	0	0	0	0	0	0	0	0	0	0	0	0	0	0	0	0	0	0	GS|100.0|GQ293962|SH1628473.08FU;k:Fungi,p:Ascomycota,c:Sordariomycetes,o:Xylariales,f:Diatrypaceae,g:Peroneutypa,s:Peroneutypa scoparia	Peroneutypa	13	Pathotroph	Plant Pathogen
OTU1129	4	0	0	0	18	0	5	7	0	0	0	0	0	0	0	0	0	0	0	0	0	0	0	0	0	0	0	0	0	0	0	0	0	0	0	0	0	0	0	0	0	0	0	0	GS|99.5|GQ512040|NA;k:Fungi,p:Ascomycota,c:Dothideomycetes,o:Valsariales,f:Valsariaceae,g:Valsaria,s:Valsaria insitiva	Valsaria	13	Saprotroph	Wood Saprotroph
OTU1139	0	0	0	0	0	0	0	0	0	0	0	0	0	0	0	0	0	0	0	0	0	0	0	0	0	0	34	0	0	0	0	0	0	0	0	0	0	0	0	0	0	0	0	0	GS|100.0|HG936947|SH1650961.08FU;k:Fungi,p:Ascomycota,c:Sordariomycetes,o:Sordariales,f:Lasiosphaeriaceae,g:Podospora	Podospora	13	Saprotroph-Symbiotroph	Dung Saprotroph-Endophyte-Litter Saprotroph-Undefined Saprotroph
OTU1208	0	0	0	0	0	0	0	0	0	0	0	0	0	0	0	0	0	0	0	0	0	0	34	0	0	0	0	0	0	0	0	0	0	0	0	0	0	0	0	0	0	0	0	0	GS|100.0|MH474203|SH1158282.08FU;k:Fungi,p:Ascomycota,c:Dothideomycetes,o:Pleosporales,f:Pleosporaceae,g:Curvularia	Curvularia	13	Pathotroph	Plant Pathogen
OTU1068	0	0	0	0	0	0	0	21	0	0	0	0	0	0	0	0	0	0	0	0	0	0	0	0	0	0	0	13	0	0	0	0	0	0	0	0	0	0	0	0	0	0	0	0	US|0.9110|UDB027235|NA;k:Fungi,p:Ascomycota,c:Pezizomycetes,o:Pezizales	-	-	-	-
OTU1081	28	0	0	0	0	0	0	0	0	0	0	0	0	0	0	0	0	0	0	0	0	0	6	0	0	0	0	0	0	0	0	0	0	0	0	0	0	0	0	0	0	0	0	0	SS|0.9900|KC965537|SH1223138.08FU;k:Fungi,p:Ascomycota,c:Dothideomycetes,o:Capnodiales	-	-	-	-
OTU1241	0	0	0	0	0	0	0	0	0	0	0	0	0	0	0	0	0	0	0	0	0	0	0	0	0	0	0	0	0	0	0	0	0	0	0	34	0	0	0	0	0	0	0	0	GSL|100.0|AF171183|SH1558915.08FU;k:Viridiplantae,p:Anthophyta,c:Monocotyledonae,o:Poales,f:Poaceae,g:Poa	-	-	-	-
OTU1327	16	0	0	0	14	0	4	0	0	0	0	0	0	0	0	0	0	0	0	0	0	0	0	0	0	0	0	0	0	0	0	0	0	0	0	0	0	0	0	0	0	0	0	0	US|0.8882|EF635735|NA;k:Stramenopila,p:Oomycota,c:Oomycetes,o:Peronosporales	-	-	-	-
OTU1358	0	0	0	0	0	0	0	0	0	0	0	0	0	0	0	0	0	0	0	0	0	0	0	0	0	0	0	0	0	0	0	0	0	0	34	0	0	0	0	0	0	0	0	0	US|0.9975|JX030691|NA;k:Fungi	-	-	-	-
OTU1028	0	0	0	0	13	0	0	11	0	0	0	0	0	0	0	0	0	0	0	0	0	0	0	0	7	0	0	2	0	0	0	0	0	0	0	0	0	0	0	0	0	0	0	0	GS|100.0|KR093874|SH1651179.08FU;k:Fungi,p:Ascomycota,c:Dothideomycetes,o:Pleosporales,f:Tetraplosphaeriaceae,g:Tetraplosphaeria	Tetraplosphaeria	13	Saprotroph	Undefined Saprotroph
OTU1036	0	0	0	0	0	0	0	0	0	0	0	0	0	0	0	0	0	0	0	0	0	0	0	0	0	0	0	0	0	0	0	0	0	15	0	0	0	18	0	0	0	0	0	0	SS|1.0000|HQ022090|NA;k:Fungi,p:Ascomycota,c:Archaeorhizomycetes,o:Archaeorhizomycetales,f:Archaeorhizomycetaceae,g:Archaeorhizomyces	Archaeorhizomyces	13	Saprotroph	Soil Saprotroph
OTU1042	8	5	0	0	8	0	0	0	0	0	0	0	0	0	0	0	0	0	0	0	0	0	4	0	2	0	0	2	0	4	0	0	0	0	0	0	0	0	0	0	0	0	0	0	GS|100.0|FJ266736|SH1557658.08FU;k:Fungi,p:Ascomycota,c:Pezizomycetes,o:Pezizales,f:Pyronemataceae,g:Trichophaea	Trichophaea	13	Saprotroph-Symbiotroph	Dung Saprotroph-Ectomycorrhizal
OTU1102	0	0	0	0	0	0	0	32	0	0	0	0	0	0	0	0	0	0	0	0	0	0	1	0	0	0	0	0	0	0	0	0	0	0	0	0	0	0	0	0	0	0	0	0	GSL|100.0|EU979125|NA;k:Fungi,p:Ascomycota,c:Sordariomycetes,o:Glomerellales,f:Glomerellaceae,g:Colletotrichum	Colletotrichum	13	Pathotroph-Symbiotroph	Endophyte-Plant Pathogen
OTU1185	0	0	0	0	0	33	0	0	0	0	0	0	0	0	0	0	0	0	0	0	0	0	0	0	0	0	0	0	0	0	0	0	0	0	0	0	0	0	0	0	0	0	0	0	SS|0.9700|LC271384|SH1527936.08FU;k:Fungi,p:Ascomycota,c:Leotiomycetes,o:Erysiphales,f:Erysiphaceae,g:Erysiphe	Erysiphe	13	Pathotroph	Plant Pathogen
OTU1234	0	0	0	0	0	0	0	0	0	0	0	0	0	0	0	0	0	0	0	0	0	0	0	0	33	0	0	0	0	0	0	0	0	0	0	0	0	0	0	0	0	0	0	0	SS|1.0000|KT932070|SH1189272.08FU;k:Fungi,p:Ascomycota,c:Orbiliomycetes,o:Orbiliales,f:Orbiliaceae	Orbiliaceae	9	Saprotroph	Wood Saprotroph
OTU1240	0	0	0	0	0	0	0	0	0	0	0	0	0	0	0	0	0	0	0	0	0	0	0	0	0	0	0	0	0	0	0	0	16	10	3	4	0	0	0	0	0	0	0	0	SS|0.8800|KT264341|NA;k:Fungi,p:Ascomycota,c:Dothideomycetes,o:Dothideales,f:Dothioraceae,g:Hormonema,s:Hormonema macrosporum	Hormonema	13	Saprotroph	Undefined Saprotroph
OTU1270	0	0	0	0	11	0	0	0	0	0	0	0	0	0	0	0	0	0	0	0	0	0	3	3	16	0	0	0	0	0	0	0	0	0	0	0	0	0	0	0	0	0	0	0	SS|0.9600|KC576680|SH1567965.08FU;k:Fungi,p:Ascomycota,c:Sordariomycetes,o:Hypocreales,f:Hypocreaceae,g:Trichoderma,s:Trichoderma citrinoviride	Hypocreales	7	Saprotroph	Undefined Saprotroph
OTU1299	0	0	0	0	0	0	0	0	0	0	0	0	0	0	0	0	0	0	0	0	0	0	5	0	1	2	0	2	2	0	0	0	0	0	0	0	0	0	0	0	0	0	21	0	GS|100.0|AF192324|SH1169902.08FU;k:Fungi,p:Ascomycota,c:Sordariomycetes,o:Diaporthales,f:Valsaceae,g:Valsa	Valsa	13	Pathotroph	Plant Pathogen
OTU3366	0	0	0	0	0	0	0	0	0	0	0	0	0	0	0	0	0	0	0	0	0	0	0	0	0	0	0	0	0	0	0	0	0	0	0	0	3	0	30	0	0	0	0	0	SS|1.0000|MH488721|NA;k:Fungi,p:Basidiomycota,c:Dacrymycetes,o:Dacrymycetales,f:Dacrymycetaceae,g:Dacrymyces,s:Dacrymyces capitatus	Dacrymyces	13	Saprotroph	Wood Saprotroph
OTU1082	0	0	0	0	28	0	0	0	0	5	0	0	0	0	0	0	0	0	0	0	0	0	0	0	0	0	0	0	0	0	0	0	0	0	0	0	0	0	0	0	0	0	0	0	US|0.9438|JF945341|NA;k:Fungi,p:Ascomycota,c:Sordariomycetes	-	-	-	-
OTU1123	0	0	0	0	33	0	0	0	0	0	0	0	0	0	0	0	0	0	0	0	0	0	0	0	0	0	0	0	0	0	0	0	0	0	0	0	0	0	0	0	0	0	0	0	SS|1.0000|GQ508917|NA;k:Fungi,p:Ascomycota,c:Dothideomycetes,o:Myriangiales	-	-	-	-
OTU1774	0	6	1	0	0	0	0	0	0	3	0	0	0	0	0	0	0	0	0	0	0	0	0	19	0	0	0	0	0	0	4	0	0	0	0	0	0	0	0	0	0	0	0	0	US|0.9138|KU581969|SH1567379.08FU;k:Stramenopila,p:Oomycota,c:Oomycetes,o:Peronosporales	-	-	-	-
OTU1075	7	0	0	0	25	0	0	0	0	0	0	0	0	0	0	0	0	0	0	0	0	0	0	0	0	0	0	0	0	0	0	0	0	0	0	0	0	0	0	0	0	0	0	0	GS|100.0|MF034135|SH1182959.08FU;k:Fungi,p:Ascomycota,c:Dothideomycetes,o:Pleosporales,f:Torulaceae,g:Torula	Torula	13	Pathotroph-Saprotroph	Endophyte-Plant Pathogen-Wood Saprotroph
OTU1103	24	5	0	0	0	0	0	3	0	0	0	0	0	0	0	0	0	0	0	0	0	0	0	0	0	0	0	0	0	0	0	0	0	0	0	0	0	0	0	0	0	0	0	0	GS|98.6|KT328734|SH1151201.08FU;k:Fungi,p:Basidiomycota,c:Tremellomycetes,o:Tremellales,f:Trimorphomycetaceae	Tremellales	7	Pathotroph-Saprotroph-Symbiotroph	Fungal Parasite-Undefined Saprotroph
OTU1172	0	0	0	0	22	0	0	0	6	0	0	0	0	0	0	0	0	0	0	0	0	0	2	0	0	0	0	0	2	0	0	0	0	0	0	0	0	0	0	0	0	0	0	0	GSL|100.0|FJ545253|SH1650088.08FU;k:Fungi,p:Basidiomycota,c:Tremellomycetes,o:Cystofilobasidiales,f:Cystofilobasidiaceae,g:Cystofilobasidium	Cystofilobasidium	13	Saprotroph	Leaf Saprotroph
OTU1179	0	0	0	0	0	0	0	0	0	0	0	0	0	0	0	0	0	0	0	0	0	0	0	0	0	0	0	0	0	0	0	0	32	0	0	0	0	0	0	0	0	0	0	0	US|0.9207|None;k:Fungi,p:Ascomycota,c:Sordariomycetes,o:Hypocreales	Hypocreales	7	Saprotroph	Undefined Saprotroph
OTU1196	9	0	0	0	0	0	5	14	4	0	0	0	0	0	0	0	0	0	0	0	0	0	0	0	0	0	0	0	0	0	0	0	0	0	0	0	0	0	0	0	0	0	0	0	GSL|100.0|MG198760|SH1556067.08FU;k:Fungi,p:Basidiomycota,c:Tremellomycetes,o:Cystofilobasidiales,f:Mrakiaceae,g:Itersonilia,s:Itersonilia perplexans	Itersonilia	13	Pathotroph	Litter Saprotroph-Plant Pathogen
OTU1198	0	5	0	0	16	0	3	8	0	0	0	0	0	0	0	0	0	0	0	0	0	0	0	0	0	0	0	0	0	0	0	0	0	0	0	0	0	0	0	0	0	0	0	0	GS|100.0|KJ735074|SH1528207.08FU;k:Fungi,p:Basidiomycota,c:Tremellomycetes,o:Tremellales,f:Bulleribasidiaceae,g:Vishniacozyma,s:Vishniacozyma victoriae	Tremellales	7	Pathotroph-Saprotroph-Symbiotroph	Fungal Parasite-Undefined Saprotroph
OTU1318	0	0	0	0	0	0	0	0	0	0	0	0	0	0	0	0	0	0	0	0	0	0	0	0	0	0	0	7	0	0	0	0	0	0	0	0	0	0	0	25	0	0	0	0	GS|99.6|GU461313|SH1599725.08FU;k:Fungi,p:Basidiomycota,c:Agaricomycetes,o:Hymenochaetales,f:Schizoporaceae,g:Hyphodontia,s:Hyphodontia setulosa	Hyphodontia	13	Saprotroph	Undefined Saprotroph
OTU1521	14	0	0	0	0	0	18	0	0	0	0	0	0	0	0	0	0	0	0	0	0	0	0	0	0	0	0	0	0	0	0	0	0	0	0	0	0	0	0	0	0	0	0	0	SS|0.8100|AJ292412|SH1245306.08FU;k:Fungi,p:Ascomycota,c:Sordariomycetes,o:Hypocreales,g:Rotiferophthora	Rotiferophthora	13	Pathotroph	Animal Pathogen
OTU1107	7	0	0	1	23	0	0	0	0	0	0	0	0	0	0	0	0	0	0	0	0	0	0	0	1	0	0	0	0	0	0	0	0	0	0	0	0	0	0	0	0	0	0	0	US|0.9110|None;k:Rhodoplantae,p:Rhodophyta,c:Florideophyceae,o:Gracilariales	-	-	-	-
OTU1204	20	0	0	0	10	0	0	0	0	0	0	0	0	0	0	0	0	0	0	0	0	0	0	0	0	0	0	0	2	0	0	0	0	0	0	0	0	0	0	0	0	0	0	0	US|0.9034|KF221854|NA;k:Fungi,p:Basidiomycota,c:Microbotryomycetes,o:Sporidiobolales	-	-	-	-
OTU1470	30	0	0	0	0	0	0	0	0	0	0	0	0	0	0	0	0	0	0	0	0	0	0	0	0	0	0	0	0	0	0	0	0	0	0	0	2	0	0	0	0	0	0	0	US|0.9380|KT222442|SH1238918.08FU;k:Fungi,p:Ascomycota,c:Dothideomycetes,o:Capnodiales	-	-	-	-
OTU1539	21	0	0	0	0	0	11	0	0	0	0	0	0	0	0	0	0	0	0	0	0	0	0	0	0	0	0	0	0	0	0	0	0	0	0	0	0	0	0	0	0	0	0	0	US|0.9969|None;k:Protista	-	-	-	-
OTU2112	0	0	0	0	0	4	3	0	0	0	0	0	0	0	0	0	0	0	0	0	0	0	0	0	0	0	7	18	0	0	0	0	0	0	0	0	0	0	0	0	0	0	0	0	GS|99.6|FJ757819|NA;k:Fungi,p:Ascomycota,c:Dothideomycetes	-	-	-	-
OTU2138	0	0	0	0	9	0	0	0	0	0	0	0	0	0	0	0	0	0	0	0	0	0	0	0	23	0	0	0	0	0	0	0	0	0	0	0	0	0	0	0	0	0	0	0	US|0.9380|MG434128|NA;k:Fungi,p:Basidiomycota,c:Agaricomycetes,o:Polyporales	-	-	-	-
OTU2190	0	3	0	0	4	0	6	4	7	0	0	0	0	0	0	0	0	4	0	0	0	0	0	0	0	0	0	2	2	0	0	0	0	0	0	0	0	0	0	0	0	0	0	0	GDL|99.1|KY821412|NA;	-	-	-	-
OTU1100	26	0	0	0	0	0	0	5	0	0	0	0	0	0	0	0	0	0	0	0	0	0	0	0	0	0	0	0	0	0	0	0	0	0	0	0	0	0	0	0	0	0	0	0	GS|100.0|KT310034|SH1574082.08FU;k:Fungi,p:Ascomycota,c:Dothideomycetes,o:Pleosporales,f:Cucurbitariaceae,g:Pyrenochaetopsis,s:Pyrenochaetopsis pratorum	Pyrenochaetopsis	13	Pathotroph-Saprotroph-Symbiotroph	Endophyte-Lichen Parasite-Undefined Saprotroph
OTU1115	0	0	0	0	0	0	7	0	0	0	0	0	0	0	0	0	0	0	0	0	0	0	0	0	0	0	24	0	0	0	0	0	0	0	0	0	0	0	0	0	0	0	0	0	GS|98.1|KR935545|NA;k:Fungi,p:Ascomycota,c:Sordariomycetes,o:Hypocreales	Hypocreales	7	Saprotroph	Undefined Saprotroph
OTU1137	0	31	0	0	0	0	0	0	0	0	0	0	0	0	0	0	0	0	0	0	0	0	0	0	0	0	0	0	0	0	0	0	0	0	0	0	0	0	0	0	0	0	0	0	GS|97.0|KY768113|NA;k:Fungi,p:Ascomycota,c:Sordariomycetes,o:Hypocreales	Hypocreales	7	Saprotroph	Undefined Saprotroph
OTU1151	0	0	0	0	11	0	6	7	0	3	0	0	0	0	0	0	0	0	0	0	0	0	0	0	0	0	2	0	2	0	0	0	0	0	0	0	0	0	0	0	0	0	0	0	GS|100.0|MH178739|SH1507891.08FU;k:Fungi,p:Ascomycota,c:Sordariomycetes,o:Xylariales,f:Xylariaceae	Xylariaceae	9	Pathotroph-Saprotroph-Symbiotroph	Dung Saprotroph-Endophyte-Plant Pathogen-Undefined Saprotroph
OTU1190	0	0	1	0	12	0	0	0	0	0	0	0	0	0	0	0	0	0	0	0	0	0	4	4	0	0	0	0	10	0	0	0	0	0	0	0	0	0	0	0	0	0	0	0	GS|100.0|KR611887|SH1525446.08FU;k:Fungi,p:Ascomycota,c:Dothideomycetes,o:Pleosporales,f:Didymosphaeriaceae,g:Paracamarosporium,s:Paracamarosporium fagi	Didymosphaeriaceae	9	Pathotroph-Saprotroph-Symbiotroph	Endophyte-Lichen Parasite-Plant Pathogen-Undefined Saprotroph
OTU1267	0	0	0	4	0	0	0	0	0	0	0	0	0	0	0	0	0	0	0	0	0	0	0	0	0	0	0	0	14	0	0	13	0	0	0	0	0	0	0	0	0	0	0	0	US|0.9161|GU553328|SH1645103.08FU;k:Fungi,p:Ascomycota,c:Sordariomycetes,o:Hypocreales	Hypocreales	7	Saprotroph	Undefined Saprotroph
OTU1281	28	0	0	0	3	0	0	0	0	0	0	0	0	0	0	0	0	0	0	0	0	0	0	0	0	0	0	0	0	0	0	0	0	0	0	0	0	0	0	0	0	0	0	0	GS|99.1|GQ519432|NA;k:Fungi,p:Ascomycota,c:Taphrinomycetes,o:Taphrinales,f:Taphrinaceae,g:Taphrina	Taphrina	13	Pathotroph	Plant Pathogen
OTU1424	0	0	0	0	0	5	20	6	0	0	0	0	0	0	0	0	0	0	0	0	0	0	0	0	0	0	0	0	0	0	0	0	0	0	0	0	0	0	0	0	0	0	0	0	GS|99.1|EU254976|SH1596924.08FU;k:Fungi,p:Ascomycota,c:Sordariomycetes,o:Diaporthales,f:Gnomoniaceae,g:Ophiognomonia	Ophiognomonia	13	Pathotroph	Plant Pathogen
OTU1499	0	0	1	0	0	0	12	0	0	0	0	0	0	0	0	0	0	0	0	0	0	0	0	3	5	0	0	0	3	3	4	0	0	0	0	0	0	0	0	0	0	0	0	0	GS|100.0|AB520467|SH1547047.08FU;k:Fungi,p:Chytridiomycota,c:Spizellomycetes,o:Spizellomycetales,f:Powellomycetaceae,g:Powellomyces	Powellomyces	13	Pathotroph	Plant Pathogen
OTU1901	6	0	0	1	0	0	13	3	0	0	0	0	0	0	0	0	0	0	0	0	0	0	6	0	0	0	0	2	0	0	0	0	0	0	0	0	0	0	0	0	0	0	0	0	US|0.9110|MG418230|NA;k:Fungi,p:Mucoromycota,c:Mucoromycetes,o:Mucorales	Mucorales	7	Saprotroph	Undefined Saprotroph
OTU1109	0	0	0	0	0	0	31	0	0	0	0	0	0	0	0	0	0	0	0	0	0	0	0	0	0	0	0	0	0	0	0	0	0	0	0	0	0	0	0	0	0	0	0	0	GS|100.0|JF944921|NA;k:Fungi,p:Ascomycota,c:Dothideomycetes,o:Pleosporales	-	-	-	-
OTU1283	0	0	0	0	0	0	5	0	0	6	0	0	0	0	0	0	0	0	0	0	0	0	2	0	0	0	0	0	0	18	0	0	0	0	0	0	0	0	0	0	0	0	0	0	US|0.9538|KR935358|NA;k:Fungi,p:Ascomycota,c:Sordariomycetes	-	-	-	-
OTU1290	0	0	0	0	0	0	0	0	0	0	0	0	0	0	0	0	0	0	0	0	0	0	31	0	0	0	0	0	0	0	0	0	0	0	0	0	0	0	0	0	0	0	0	0	GS|100.0|JQ898139|NA;k:Fungi,p:Ascomycota,c:Sordariomycetes,o:Microascales	-	-	-	-
OTU1851	0	0	0	0	12	4	0	0	0	0	0	0	0	0	0	0	0	0	0	0	0	0	1	0	12	0	0	0	0	0	2	0	0	0	0	0	0	0	0	0	0	0	0	0	GS|100.0|GU721227|SH1656479.08FU;k:Fungi,p:Basidiomycota,c:Agaricomycetes,o:Polyporales	-	-	-	-
OTU2755	11	0	2	0	7	0	10	0	0	0	0	0	0	0	0	0	0	0	0	0	0	0	0	0	0	0	0	0	0	0	1	0	0	0	0	0	0	0	0	0	0	0	0	0	US|0.9138|None;k:Stramenopila,p:Oomycota,c:Oomycetes,o:Pythiales	-	-	-	-
OTU1117	0	30	0	0	0	0	0	0	0	0	0	0	0	0	0	0	0	0	0	0	0	0	0	0	0	0	0	0	0	0	0	0	0	0	0	0	0	0	0	0	0	0	0	0	GS|100.0|KM216343|NA;k:Fungi,p:Basidiomycota,c:Tremellomycetes,o:Tremellales,f:Bulleribasidiaceae,g:Vishniacozyma,s:Vishniacozyma victoriae	Tremellales	7	Pathotroph-Saprotroph-Symbiotroph	Fungal Parasite-Undefined Saprotroph
OTU1152	30	0	0	0	0	0	0	0	0	0	0	0	0	0	0	0	0	0	0	0	0	0	0	0	0	0	0	0	0	0	0	0	0	0	0	0	0	0	0	0	0	0	0	0	US|0.9207|KF274466|SH1182335.08FU;k:Fungi,p:Basidiomycota,c:Tremellomycetes,o:Tremellales	Tremellales	7	Pathotroph-Saprotroph-Symbiotroph	Fungal Parasite-Undefined Saprotroph
OTU1171	5	0	0	0	4	0	3	4	0	0	0	0	0	0	0	0	0	0	0	0	0	0	0	0	0	0	0	0	14	0	0	0	0	0	0	0	0	0	0	0	0	0	0	0	GS|98.2|MH211787|SH1509245.08FU;k:Fungi,p:Basidiomycota,c:Agaricomycetes,o:Cantharellales,f:Botryobasidiaceae,g:Botryobasidium	Botryobasidium	13	Saprotroph	Undefined Saprotroph
OTU1210	0	0	0	0	8	0	0	3	0	0	0	0	0	0	0	0	0	0	0	0	0	0	0	0	3	0	0	0	16	0	0	0	0	0	0	0	0	0	0	0	0	0	0	0	GSL|100.0|UDB036925|SH1551169.08FU;k:Fungi,p:Basidiomycota,c:Tremellomycetes,o:Tremellales	Tremellales	7	Pathotroph-Saprotroph-Symbiotroph	Fungal Parasite-Undefined Saprotroph
OTU1229	0	0	0	0	11	0	0	19	0	0	0	0	0	0	0	0	0	0	0	0	0	0	0	0	0	0	0	0	0	0	0	0	0	0	0	0	0	0	0	0	0	0	0	0	US|0.9145|MG417474|NA;k:Fungi,p:Ascomycota,c:Sordariomycetes,o:Hypocreales	Hypocreales	7	Saprotroph	Undefined Saprotroph
OTU1268	0	0	0	0	0	0	0	0	0	0	0	0	0	0	0	0	0	0	0	0	0	0	0	0	0	0	30	0	0	0	0	0	0	0	0	0	0	0	0	0	0	0	0	0	GS|99.2|KP335508|NA;k:Fungi,p:Ascomycota,c:Sordariomycetes,o:Hypocreales	Hypocreales	7	Saprotroph	Undefined Saprotroph
OTU2879	0	19	2	0	0	0	5	0	0	0	0	0	0	0	0	0	0	0	0	0	0	0	0	0	0	0	0	0	0	0	4	0	0	0	0	0	0	0	0	0	0	0	0	0	GS|98.9|KR935370|NA;k:Fungi,p:Ascomycota,c:Sordariomycetes,o:Hypocreales	Hypocreales	7	Saprotroph	Undefined Saprotroph
OTU1093	0	17	0	0	0	0	0	13	0	0	0	0	0	0	0	0	0	0	0	0	0	0	0	0	0	0	0	0	0	0	0	0	0	0	0	0	0	0	0	0	0	0	0	0	US|0.9426|None;k:Fungi,p:Ascomycota,c:Sordariomycetes	-	-	-	-
OTU1094	0	0	0	0	5	0	15	10	0	0	0	0	0	0	0	0	0	0	0	0	0	0	0	0	0	0	0	0	0	0	0	0	0	0	0	0	0	0	0	0	0	0	0	0	GS|98.8|LT612274|NA;k:Fungi,p:Ascomycota,c:Dothideomycetes,o:Pleosporales	-	-	-	-
OTU1143	0	0	0	0	0	0	0	0	0	0	0	0	0	0	0	0	0	0	0	0	0	0	3	0	4	0	4	7	5	1	0	6	0	0	0	0	0	0	0	0	0	0	0	0	GSL|100.0|MF062221|SH1557455.08FU;k:Fungi,p:Basidiomycota,c:Tremellomycetes,o:Filobasidiales,f:Filobasidiaceae,g:Naganishia,s:Naganishia friedmannii	-	-	-	-
OTU1156	0	4	2	1	0	3	3	0	0	0	0	0	0	0	0	0	0	0	0	0	0	0	0	15	0	0	0	0	0	0	2	0	0	0	0	0	0	0	0	0	0	0	0	0	GDL|100.0|EU480333|SH1558376.08FU;k:Fungi	-	-	-	-
OTU1182	28	0	0	0	2	0	0	0	0	0	0	0	0	0	0	0	0	0	0	0	0	0	0	0	0	0	0	0	0	0	0	0	0	0	0	0	0	0	0	0	0	0	0	0	SS|1.0000|Y17136|SH1224173.08FU;k:Viridiplantae,p:Bryophyta,c:Bryopsida,o:Dicranales,f:Ditrichaceae,g:Ceratodon,s:Ceratodon purpureus	-	-	-	-
OTU1219	0	0	0	0	13	0	0	4	6	7	0	0	0	0	0	0	0	0	0	0	0	0	0	0	0	0	0	0	0	0	0	0	0	0	0	0	0	0	0	0	0	0	0	0	GS|99.0|GQ512142|NA;k:Fungi,p:Ascomycota,c:Dothideomycetes,o:Pleosporales	-	-	-	-
OTU1684	0	0	0	0	8	0	0	0	0	0	0	0	0	0	0	0	0	0	0	0	0	0	4	0	13	0	0	0	4	0	0	1	0	0	0	0	0	0	0	0	0	0	0	0	US|0.9138|KU582299|SH1567387.08FU;k:Stramenopila,p:Oomycota,c:Oomycetes,o:Peronosporales	-	-	-	-
OTU1089	29	0	0	0	0	0	0	0	0	0	0	0	0	0	0	0	0	0	0	0	0	0	0	0	0	0	0	0	0	0	0	0	0	0	0	0	0	0	0	0	0	0	0	0	US|0.9090|FR774075|SH1176570.08FU;k:Fungi,p:Ascomycota,c:Sordariomycetes,o:Hypocreales	Hypocreales	7	Saprotroph	Undefined Saprotroph
OTU1090	0	0	0	0	0	0	0	29	0	0	0	0	0	0	0	0	0	0	0	0	0	0	0	0	0	0	0	0	0	0	0	0	0	0	0	0	0	0	0	0	0	0	0	0	US|0.9138|None;k:Fungi,p:Basidiomycota,c:Tremellomycetes,o:Tremellales	Tremellales	7	Pathotroph-Saprotroph-Symbiotroph	Fungal Parasite-Undefined Saprotroph
OTU1257	0	0	0	0	10	0	0	0	0	0	0	0	0	0	0	0	0	0	0	0	0	0	10	0	0	0	0	0	9	0	0	0	0	0	0	0	0	0	0	0	0	0	0	0	GS|100.0|FJ820672|SH1510049.08FU;k:Fungi,p:Basidiomycota,c:Agaricomycetes,o:Cantharellales,f:Botryobasidiaceae,g:Botryobasidium,s:Botryobasidium candicans	Botryobasidium	13	Saprotroph	Undefined Saprotroph
OTU1791	0	0	0	0	0	0	0	17	0	0	0	0	0	0	0	0	0	0	0	0	0	0	0	0	0	0	0	12	0	0	0	0	0	0	0	0	0	0	0	0	0	0	0	0	SS|0.9500|KF221853|NA;k:Fungi,p:Ascomycota,c:Dothideomycetes,o:Pleosporales,f:Pleosporaceae	Pleosporaceae	9	Pathotroph-Saprotroph	Endophyte-Lichen Parasite-Plant Pathogen-Undefined Saprotroph
OTU1106	19	0	0	0	0	0	10	0	0	0	0	0	0	0	0	0	0	0	0	0	0	0	0	0	0	0	0	0	0	0	0	0	0	0	0	0	0	0	0	0	0	0	0	0	GS|100.0|AB972781|SH1512592.08FU;k:Fungi,p:Basidiomycota,c:Agaricomycetes,o:Cantharellales,g:Burgoa,s:Burgoa verzuoliana	-	-	-	-
OTU1145	0	0	0	0	0	0	0	29	0	0	0	0	0	0	0	0	0	0	0	0	0	0	0	0	0	0	0	0	0	0	0	0	0	0	0	0	0	0	0	0	0	0	0	0	GS|100.0|GQ511274|NA;k:Fungi,p:Ascomycota,c:Dothideomycetes,o:Pleosporales	-	-	-	-
OTU1211	0	0	0	0	0	12	17	0	0	0	0	0	0	0	0	0	0	0	0	0	0	0	0	0	0	0	0	0	0	0	0	0	0	0	0	0	0	0	0	0	0	0	0	0	GDL|100.0|MG418273|NA;	-	-	-	-
OTU1233	11	0	0	0	0	3	0	0	0	4	0	0	0	0	0	0	0	0	0	0	0	0	1	0	2	0	0	0	2	5	1	0	0	0	0	0	0	0	0	0	0	0	0	0	GS|100.0|KR909165|SH1555304.08FU;k:Fungi,p:Ascomycota,c:Dothideomycetes,o:Pleosporales	-	-	-	-
OTU1510	4	0	3	0	0	0	0	0	0	0	0	0	0	0	0	0	0	0	0	0	0	0	5	0	4	0	0	3	4	0	6	0	0	0	0	0	0	0	0	0	0	0	0	0	GDL|98.0|MG418250|NA;	-	-	-	-
OTU2272	0	0	0	0	0	0	0	0	0	3	0	0	0	0	0	26	0	0	0	0	0	0	0	0	0	0	0	0	0	0	0	0	0	0	0	0	0	0	0	0	0	0	0	0	GDL|100.0|DQ421309|SH1646687.08FU;	-	-	-	-
OTU1135	0	0	0	0	24	0	0	4	0	0	0	0	0	0	0	0	0	0	0	0	0	0	0	0	0	0	0	0	0	0	0	0	0	0	0	0	0	0	0	0	0	0	0	0	GS|98.2|JN906041|NA;k:Fungi,p:Ascomycota,c:Sordariomycetes,o:Hypocreales	Hypocreales	7	Saprotroph	Undefined Saprotroph
OTU1136	0	0	0	0	23	0	0	5	0	0	0	0	0	0	0	0	0	0	0	0	0	0	0	0	0	0	0	0	0	0	0	0	0	0	0	0	0	0	0	0	0	0	0	0	GS|100.0|HQ623549|NA;k:Fungi,p:Basidiomycota,c:Tremellomycetes,o:Tremellales,f:Tremellaceae,g:Tremella	Tremella	13	Pathotroph	Fungal Parasite-Lichen Parasite
OTU1141	0	0	0	0	28	0	0	0	0	0	0	0	0	0	0	0	0	0	0	0	0	0	0	0	0	0	0	0	0	0	0	0	0	0	0	0	0	0	0	0	0	0	0	0	GS|99.5|AY969500|SH1155383.08FU;k:Fungi,p:Basidiomycota,c:Microbotryomycetes,o:Sporidiobolales,f:Sporidiobolaceae,g:Rhodotorula	Rhodotorula	13	Pathotroph-Saprotroph	Animal Endosymbiont-Animal Pathogen-Endophyte-Plant Pathogen-Undefined Saprotroph
OTU1157	0	0	0	0	0	0	0	0	0	0	0	0	0	0	0	0	0	0	0	0	0	0	0	0	0	0	28	0	0	0	0	0	0	0	0	0	0	0	0	0	0	0	0	0	GS|100.0|KJ772505|SH1564448.08FU;k:Fungi,p:Ascomycota,c:Leotiomycetes,o:Helotiales,f:Helotiaceae,g:Scytalidium,s:Scytalidium album	Scytalidium	13	Saprotroph	Wood Saprotroph
OTU1161	0	0	0	0	0	0	0	0	0	28	0	0	0	0	0	0	0	0	0	0	0	0	0	0	0	0	0	0	0	0	0	0	0	0	0	0	0	0	0	0	0	0	0	0	US|0.9045|MG213738|SH1244730.08FU;k:Fungi,p:Ascomycota,c:Sordariomycetes,o:Hypocreales	Hypocreales	7	Saprotroph	Undefined Saprotroph
OTU1187	0	0	0	0	5	0	0	6	0	0	0	0	0	0	0	0	0	0	0	0	0	0	11	0	0	0	0	6	0	0	0	0	0	0	0	0	0	0	0	0	0	0	0	0	GSL|100.0|LC317765|SH1575396.08FU;k:Fungi,p:Ascomycota,c:Sordariomycetes,o:Microascales,f:Microascaceae,g:Pseudallescheria,s:Pseudallescheria boydii	Pseudallescheria	13	Saprotroph	Undefined Saprotroph
OTU1218	0	0	0	0	26	0	0	0	0	0	0	0	0	0	0	0	0	0	0	0	0	0	2	0	0	0	0	0	0	0	0	0	0	0	0	0	0	0	0	0	0	0	0	0	GS|99.6|JN040501|SH1557311.08FU;k:Fungi,p:Ascomycota,c:Eurotiomycetes,o:Chaetothyriales,f:Trichomeriaceae,g:Knufia,s:Knufia cryptophialidica	Knufia	13	Pathotroph-Saprotroph	Animal Pathogen-Plant Pathogen-Soil Saprotroph-Undefined Saprotroph
OTU1228	0	0	0	0	0	0	0	0	0	0	0	0	0	0	0	0	0	0	0	0	0	0	0	0	0	0	0	0	0	0	0	0	0	28	0	0	0	0	0	0	0	0	0	0	GS|98.9|KX899439|NA;k:Fungi,p:Ascomycota,c:Eurotiomycetes,o:Eurotiales,f:Elaphomycetaceae,g:Elaphomyces,s:Elaphomyces muricatus	Elaphomyces	13	Symbiotroph	Ectomycorrhizal
OTU1239	0	0	0	0	0	0	0	0	0	0	10	0	0	0	0	0	0	0	0	0	0	0	0	0	0	0	0	0	0	0	0	0	18	0	0	0	0	0	0	0	0	0	0	0	GS|99.2|JX317492|SH1551361.08FU;k:Fungi,p:Basidiomycota,c:Agaricomycetes,o:Sebacinales,f:Sebacinaceae	Sebacinaceae	9	Symbiotroph	Ectomycorrhizal
OTU1313	0	0	0	0	7	0	0	0	0	0	0	0	0	0	0	0	0	0	0	0	0	0	0	0	21	0	0	0	0	0	0	0	0	0	0	0	0	0	0	0	0	0	0	0	GSL|100.0|MG770259|SH1615603.08FU;k:Fungi,p:Ascomycota,c:Sordariomycetes,o:Sordariales,f:Chaetomiaceae	Chaetomiaceae	9	Pathotroph-Saprotroph-Symbiotroph	Animal Pathogen-Dung Saprotroph-Endophyte-Epiphyte-Plant Saprotroph-Wood Saprotroph
OTU1379	0	0	0	0	0	0	0	0	0	0	0	0	0	0	0	0	0	0	0	0	0	0	0	0	28	0	0	0	0	0	0	0	0	0	0	0	0	0	0	0	0	0	0	0	GS|100.0|JX369988|NA;k:Fungi,p:Ascomycota,c:Sordariomycetes,o:Hypocreales	Hypocreales	7	Saprotroph	Undefined Saprotroph
OTU1434	8	0	0	2	5	0	5	0	0	0	0	0	0	0	0	0	0	0	0	0	0	0	1	0	0	0	0	6	0	0	0	1	0	0	0	0	0	0	0	0	0	0	0	0	GS|100.0|KF928433|SH1635779.08FU;k:Fungi,p:Ascomycota,c:Eurotiomycetes,o:Chaetothyriales,f:Herpotrichiellaceae,g:Exophiala,s:Exophiala equina	Exophiala	13	Pathotroph-Saprotroph	Animal Pathogen-Undefined Saprotroph
OTU1705	0	0	0	0	0	0	6	0	0	11	0	0	0	0	0	0	0	0	0	0	0	0	0	0	0	0	8	0	0	0	3	0	0	0	0	0	0	0	0	0	0	0	0	0	US|0.8882|MH239778|NA;k:Fungi,p:Ascomycota,c:Sordariomycetes,o:Hypocreales	Hypocreales	7	Saprotroph	Undefined Saprotroph
OTU1735	0	0	0	0	13	0	0	14	0	0	0	0	0	0	0	0	0	0	0	0	0	0	1	0	0	0	0	0	0	0	0	0	0	0	0	0	0	0	0	0	0	0	0	0	GS|98.7|UDB035653|SH1507106.08FU;k:Fungi,p:Ascomycota,c:Eurotiomycetes,o:Sclerococcales,f:Sclerococcaceae,g:Sclerococcum,s:Sclerococcum simplex	Sclerococcum	13	Pathotroph-Symbiotroph	Lichen Parasite-Lichenized
OTU1907	0	0	0	0	2	7	0	0	0	0	0	0	0	0	0	0	0	0	0	0	0	0	0	2	17	0	0	0	0	0	0	0	0	0	0	0	0	0	0	0	0	0	0	0	GS|97.9|GQ221854|SH1526404.08FU;k:Fungi,p:Ascomycota,c:Dothideomycetes,o:Pleosporales,f:Pleosporaceae,g:Curvularia,s:Curvularia lunata	Curvularia	13	Pathotroph	Plant Pathogen
OTU2751	0	0	0	0	0	0	0	0	0	0	0	0	0	0	0	0	0	0	0	0	0	0	0	0	0	0	0	4	0	0	0	0	0	0	0	0	1	0	23	0	0	0	0	0	GS|97.3|MH488721|NA;k:Fungi,p:Basidiomycota,c:Dacrymycetes,o:Dacrymycetales,f:Dacrymycetaceae,g:Dacrymyces,s:Dacrymyces capitatus	Dacrymyces	13	Saprotroph	Wood Saprotroph
OTU2897	0	0	0	0	0	0	0	0	0	0	0	0	0	0	0	0	0	0	0	0	0	0	0	0	0	0	0	0	0	0	0	0	0	0	0	0	1	0	27	0	0	0	0	0	SS|1.0000|AB712450|SH1245400.08FU;k:Fungi,p:Basidiomycota,c:Dacrymycetes,o:Dacrymycetales,f:Dacrymycetaceae,g:Dacrymyces,s:Dacrymyces capitatus	Dacrymyces	13	Saprotroph	Wood Saprotroph
OTU3147	20	0	0	0	0	0	8	0	0	0	0	0	0	0	0	0	0	0	0	0	0	0	0	0	0	0	0	0	0	0	0	0	0	0	0	0	0	0	0	0	0	0	0	0	GS|98.9|DQ474092|SH1547067.08FU;k:Fungi,p:Ascomycota,c:Dothideomycetes,o:Pleosporales,f:Didymellaceae,g:Didymella,s:Didymella macrostoma	Didymella	13	Pathotroph-Saprotroph	Animal Pathogen-Plant Pathogen-Undefined Saprotroph
OTU1074	0	0	0	0	0	12	10	0	0	0	0	0	0	0	0	0	0	0	0	0	0	0	0	0	0	0	0	0	0	0	6	0	0	0	0	0	0	0	0	0	0	0	0	0	US|0.9557|KF297075|SH1181258.08FU;k:Fungi,p:Ascomycota,c:Sordariomycetes	-	-	-	-
OTU1086	17	0	0	0	11	0	0	0	0	0	0	0	0	0	0	0	0	0	0	0	0	0	0	0	0	0	0	0	0	0	0	0	0	0	0	0	0	0	0	0	0	0	0	0	GS|99.4|JF945032|NA;k:Fungi,p:Ascomycota,c:Dothideomycetes,o:Pleosporales	-	-	-	-
OTU1149	0	0	0	0	9	6	0	0	0	0	0	0	0	0	0	0	0	0	0	0	0	0	8	0	0	0	0	0	5	0	0	0	0	0	0	0	0	0	0	0	0	0	0	0	GSL|100.0|AF145323|SH1556741.08FU;k:Fungi,p:Basidiomycota,c:Tremellomycetes,o:Filobasidiales,f:Filobasidiaceae,g:Goffeauzyma	-	-	-	-
OTU1165	8	0	0	0	11	0	9	0	0	0	0	0	0	0	0	0	0	0	0	0	0	0	0	0	0	0	0	0	0	0	0	0	0	0	0	0	0	0	0	0	0	0	0	0	GSL|100.0|KY458473|SH1525452.08FU;k:Fungi,p:Ascomycota,c:Dothideomycetes,o:Pleosporales	-	-	-	-
OTU1261	0	0	0	0	0	28	0	0	0	0	0	0	0	0	0	0	0	0	0	0	0	0	0	0	0	0	0	0	0	0	0	0	0	0	0	0	0	0	0	0	0	0	0	0	US|0.9138|None;k:Fungi,p:Chytridiomycota,c:Lobulomycetes,o:Lobulomycetales	-	-	-	-
OTU1312	0	0	0	0	28	0	0	0	0	0	0	0	0	0	0	0	0	0	0	0	0	0	0	0	0	0	0	0	0	0	0	0	0	0	0	0	0	0	0	0	0	0	0	0	GS|99.3|FJ552922|SH1245312.08FU;k:Fungi,p:Chytridiomycota,c:Spizellomycetes,o:Spizellomycetales	-	-	-	-
OTU1350	19	0	0	0	0	0	0	0	0	0	0	0	0	0	0	0	0	0	0	0	0	0	1	0	0	0	0	8	0	0	0	0	0	0	0	0	0	0	0	0	0	0	0	0	GS|99.5|GQ509151|NA;k:Fungi,p:Ascomycota,c:Sordariomycetes	-	-	-	-
OTU1410	10	0	0	0	3	0	6	0	0	0	0	0	0	0	0	0	0	0	0	0	0	0	3	0	6	0	0	0	0	0	0	0	0	0	0	0	0	0	0	0	0	0	0	0	US|0.9110|None;k:Fungi,p:Basidiomycota,c:Agaricomycetes,o:Boletales	-	-	-	-
OTU1435	0	0	0	0	0	0	0	16	0	0	0	0	0	0	0	0	0	0	0	0	0	0	0	0	0	0	0	12	0	0	0	0	0	0	0	0	0	0	0	0	0	0	0	0	US|0.9607|None;k:Fungi,p:Olpidiomycota	-	-	-	-
OTU1674	4	0	1	0	0	0	0	0	0	0	0	0	0	0	0	0	0	0	0	0	0	0	0	5	9	0	0	0	0	7	2	0	0	0	0	0	0	0	0	0	0	0	0	0	US|0.9138|MG418458|NA;k:Stramenopila,p:Oomycota,c:Oomycetes,o:Peronosporales	-	-	-	-
OTU1213	0	0	0	0	27	0	0	0	0	0	0	0	0	0	0	0	0	0	0	0	0	0	0	0	0	0	0	0	0	0	0	0	0	0	0	0	0	0	0	0	0	0	0	0	GS|97.8|FJ025340|SH1635403.08FU;k:Fungi,p:Ascomycota,c:Dothideomycetes,o:Pleosporales,f:Leptosphaeriaceae,g:Plenodomus,s:Plenodomus collinsoniae	Plenodomus	13	Saprotroph	Undefined Saprotroph
OTU1227	0	0	0	0	0	0	0	0	0	21	0	0	0	0	0	0	0	0	0	0	0	0	0	0	0	0	0	6	0	0	0	0	0	0	0	0	0	0	0	0	0	0	0	0	GSL|100.0|FJ266482|SH1526398.08FU;k:Fungi,p:Ascomycota,c:Dothideomycetes,o:Pleosporales,f:Pleosporaceae,g:Alternaria	Alternaria	13	Pathotroph-Saprotroph-Symbiotroph	Animal Pathogen-Endophyte-Plant Pathogen-Wood Saprotroph
OTU1254	27	0	0	0	0	0	0	0	0	0	0	0	0	0	0	0	0	0	0	0	0	0	0	0	0	0	0	0	0	0	0	0	0	0	0	0	0	0	0	0	0	0	0	0	US|0.9145|MG433737|NA;k:Fungi,p:Basidiomycota,c:Tremellomycetes,o:Tremellales	Tremellales	7	Pathotroph-Saprotroph-Symbiotroph	Fungal Parasite-Undefined Saprotroph
OTU1271	0	0	0	0	6	0	5	0	0	0	0	0	0	0	0	0	0	0	0	0	0	0	0	2	0	0	4	2	0	3	5	0	0	0	0	0	0	0	0	0	0	0	0	0	GS|99.3|MG231808|SH1564382.08FU;k:Fungi,p:Basidiomycota,c:Agaricomycetes,o:Agaricales,f:Pterulaceae,g:Radulomyces,s:Radulomyces confluens	Radulomyces	13	Saprotroph	Undefined Saprotroph
OTU1297	0	0	0	0	0	0	0	16	10	0	0	0	0	0	0	0	0	0	0	0	0	0	0	0	0	0	0	0	0	1	0	0	0	0	0	0	0	0	0	0	0	0	0	0	GS|98.1|FJ758682|NA;k:Fungi,p:Basidiomycota,c:Tremellomycetes,o:Tremellales,f:Tremellaceae,g:Tremella,s:Tremella moriformis	Tremella	13	Pathotroph	Fungal Parasite-Lichen Parasite
OTU1315	0	3	0	0	10	0	4	0	0	0	0	0	0	0	0	0	0	0	0	0	0	0	10	0	0	0	0	0	0	0	0	0	0	0	0	0	0	0	0	0	0	0	0	0	GS|100.0|AY188365|SH1544135.08FU;k:Fungi,p:Basidiomycota,c:Tremellomycetes,o:Tremellales,f:Bulleribasidiaceae,g:Vishniacozyma,s:Vishniacozyma dimennae	Tremellales	7	Pathotroph-Saprotroph-Symbiotroph	Fungal Parasite-Undefined Saprotroph
OTU1329	7	0	0	0	18	0	0	0	0	0	0	0	0	0	0	0	0	0	0	0	0	0	2	0	0	0	0	0	0	0	0	0	0	0	0	0	0	0	0	0	0	0	0	0	GSL|100.0|KY472289|SH1505864.08FU;k:Fungi,p:Ascomycota,c:Dothideomycetes,o:Pleosporales,f:Pleosporaceae,g:Alternaria,s:Alternaria rosae	Alternaria	13	Pathotroph-Saprotroph-Symbiotroph	Animal Pathogen-Endophyte-Plant Pathogen-Wood Saprotroph
OTU1374	0	0	9	0	0	0	3	0	0	0	0	0	0	0	0	0	0	0	0	0	0	0	0	0	0	2	2	0	0	0	11	0	0	0	0	0	0	0	0	0	0	0	0	0	GSL|100.0|MG655300|NA;k:Fungi,p:Ascomycota,c:Eurotiomycetes,o:Eurotiales,f:Aspergillaceae,g:Aspergillus,s:Aspergillus clavatus	Eurotiales	7	Saprotroph	Undefined Saprotroph
OTU1506	3	0	0	0	0	0	0	0	0	0	0	0	0	0	0	0	0	0	0	0	0	0	15	0	9	0	0	0	0	0	0	0	0	0	0	0	0	0	0	0	0	0	0	0	US|0.9145|KF617767|SH1557744.08FU;k:Fungi,p:Basidiomycota,c:Tremellomycetes,o:Tremellales	Tremellales	7	Pathotroph-Saprotroph-Symbiotroph	Fungal Parasite-Undefined Saprotroph
OTU1675	4	0	0	0	5	0	0	3	0	0	0	0	0	0	0	0	0	0	0	0	0	0	4	0	0	0	0	8	0	0	0	3	0	0	0	0	0	0	0	0	0	0	0	0	GS|99.3|UDB036093|SH1647795.08FU;k:Fungi,p:Basidiomycota,c:Agaricomycetes,o:Agaricales,f:Lyophyllaceae,g:Hypsizygus,s:Hypsizygus ulmarius	Hypsizygus	13	Saprotroph	Undefined Saprotroph
OTU1132	0	0	0	0	27	0	0	0	0	0	0	0	0	0	0	0	0	0	0	0	0	0	0	0	0	0	0	0	0	0	0	0	0	0	0	0	0	0	0	0	0	0	0	0	GS|97.0|KC965661|SH1155884.08FU;k:Fungi,p:Ascomycota,c:Leotiomycetes,o:Helotiales	-	-	-	-
OTU1162	6	0	0	0	16	0	0	0	0	0	0	0	0	0	0	0	0	0	0	0	0	0	0	2	0	0	0	3	0	0	0	0	0	0	0	0	0	0	0	0	0	0	0	0	US|0.9383|LC204547|NA;k:Fungi,p:Ascomycota,c:Sordariomycetes	-	-	-	-
OTU1238	0	18	0	0	0	0	0	0	0	0	0	0	0	0	0	0	0	0	0	0	0	0	0	9	0	0	0	0	0	0	0	0	0	0	0	0	0	0	0	0	0	0	0	0	GS|99.6|JX351521|NA;k:Fungi,p:Chytridiomycota,c:Spizellomycetes,o:Spizellomycetales,f:Powellomycetaceae	-	-	-	-
OTU1248	0	0	5	0	0	0	0	0	0	0	0	0	0	0	0	0	0	0	0	0	0	0	0	20	0	0	0	0	0	0	2	0	0	0	0	0	0	0	0	0	0	0	0	0	US|0.9138|MF530656|NA;k:Fungi,p:Ascomycota,c:Dothideomycetes,o:Dothideales	-	-	-	-
OTU1520	0	0	0	0	24	0	0	3	0	0	0	0	0	0	0	0	0	0	0	0	0	0	0	0	0	0	0	0	0	0	0	0	0	0	0	0	0	0	0	0	0	0	0	0	GS|100.0|GQ508886|NA;k:Fungi,p:Ascomycota,c:Sordariomycetes	-	-	-	-
OTU2738	0	0	0	0	0	0	0	8	11	0	0	0	0	0	0	0	0	0	0	0	0	0	0	0	0	0	0	0	8	0	0	0	0	0	0	0	0	0	0	0	0	0	0	0	GDL|99.0|MG434222|NA;	-	-	-	-
OTU2903	0	0	0	0	0	0	23	0	0	0	0	0	0	0	0	0	0	0	0	0	0	0	0	0	0	0	4	0	0	0	0	0	0	0	0	0	0	0	0	0	0	0	0	0	US|0.9340|JN104550|NA;k:Fungi,p:Ascomycota,c:Sordariomycetes	-	-	-	-
OTU1118	6	0	0	0	20	0	0	0	0	0	0	0	0	0	0	0	0	0	0	0	0	0	0	0	0	0	0	0	0	0	0	0	0	0	0	0	0	0	0	0	0	0	0	0	GS|97.9|JX042758|SH1155982.08FU;k:Fungi,p:Basidiomycota,c:Tremellomycetes,o:Tremellales,f:Tremellaceae,g:Tremella	Tremella	13	Pathotroph	Fungal Parasite-Lichen Parasite
OTU1188	0	0	0	0	26	0	0	0	0	0	0	0	0	0	0	0	0	0	0	0	0	0	0	0	0	0	0	0	0	0	0	0	0	0	0	0	0	0	0	0	0	0	0	0	GS|97.8|FJ761944|NA;k:Fungi,p:Ascomycota,c:Eurotiomycetes,o:Chaetothyriales,f:Herpotrichiellaceae,g:Rhinocladiella	Rhinocladiella	13	Saprotroph	Undefined Saprotroph-Wood Saprotroph
OTU1224	0	0	0	0	0	0	18	8	0	0	0	0	0	0	0	0	0	0	0	0	0	0	0	0	0	0	0	0	0	0	0	0	0	0	0	0	0	0	0	0	0	0	0	0	SS|0.8200|JN906945|NA;k:Fungi,p:Ascomycota,c:Sordariomycetes,o:Hypocreales	Hypocreales	7	Saprotroph	Undefined Saprotroph
OTU1399	0	0	0	0	0	7	0	0	0	0	0	0	0	0	0	0	0	8	0	0	0	0	0	11	0	0	0	0	0	0	0	0	0	0	0	0	0	0	0	0	0	0	0	0	GSL|100.0|MG583959|SH1507032.08FU;k:Fungi,p:Mucoromycota,c:Mucoromycetes,o:Mucorales,f:Mucoraceae,g:Mucor,s:Mucor circinelloides	Mucor	13	Saprotroph	Undefined Saprotroph
OTU1554	0	0	0	0	3	23	0	0	0	0	0	0	0	0	0	0	0	0	0	0	0	0	0	0	0	0	0	0	0	0	0	0	0	0	0	0	0	0	0	0	0	0	0	0	GS|100.0|EF505615|SH1636093.08FU;k:Fungi,p:Ascomycota,c:Eurotiomycetes,o:Chaetothyriales,f:Cyphellophoraceae,g:Cyphellophora	Cyphellophora	13	Pathotroph-Saprotroph	Animal Pathogen-Undefined Saprotroph
OTU1564	0	0	0	0	0	0	0	0	0	0	0	0	0	0	0	0	0	0	0	0	0	0	6	0	19	0	0	0	0	0	0	1	0	0	0	0	0	0	0	0	0	0	0	0	GS|100.0|JX984780|SH1573199.08FU;k:Fungi,p:Ascomycota,c:Dothideomycetes,o:Pleosporales,f:Periconiaceae,g:Periconia	Periconia	13	Pathotroph-Saprotroph-Symbiotroph	Endophyte-Plant Pathogen-Wood Saprotroph
OTU1665	11	0	0	0	0	0	0	0	0	0	0	0	0	0	0	0	0	0	0	0	0	0	0	0	13	0	0	2	0	0	0	0	0	0	0	0	0	0	0	0	0	0	0	0	GS|99.6|GQ409530|SH1540200.08FU;k:Fungi,p:Basidiomycota,c:Agaricomycetes,o:Polyporales,f:Hyphodermataceae,g:Hyphoderma,s:Hyphoderma setigerum	Hyphoderma	13	Saprotroph	Undefined Saprotroph
OTU1184	0	0	0	0	0	0	0	0	0	10	0	0	0	0	0	0	0	0	0	0	0	0	0	0	0	0	0	0	0	16	0	0	0	0	0	0	0	0	0	0	0	0	0	0	US|0.9438|MF965808|NA;k:Fungi,p:Ascomycota,c:Sordariomycetes	-	-	-	-
OTU1193	0	0	0	0	0	0	0	0	0	0	0	0	0	0	0	0	0	0	0	0	0	0	0	0	0	0	0	0	0	0	0	0	26	0	0	0	0	0	0	0	0	0	0	0	US|0.9396|JX043123|SH1521457.08FU;k:Fungi,p:Ascomycota,c:Sordariomycetes	-	-	-	-
OTU1212	26	0	0	0	0	0	0	0	0	0	0	0	0	0	0	0	0	0	0	0	0	0	0	0	0	0	0	0	0	0	0	0	0	0	0	0	0	0	0	0	0	0	0	0	US|0.9138|MG433857|NA;k:Fungi,p:Chytridiomycota,c:Lobulomycetes,o:Lobulomycetales	-	-	-	-
OTU1275	7	0	0	0	5	0	0	0	0	0	0	0	0	0	0	0	0	0	0	0	0	0	8	0	0	0	0	5	0	1	0	0	0	0	0	0	0	0	0	0	0	0	0	0	US|0.9380|MG418250|NA;k:Stramenopila,p:Oomycota,c:Oomycetes,o:Peronosporales	-	-	-	-
OTU1452	10	0	0	0	0	0	0	0	0	0	0	0	0	0	0	0	0	0	0	0	0	0	4	0	3	0	2	0	0	2	5	0	0	0	0	0	0	0	0	0	0	0	0	0	US|0.9380|MG418458|NA;k:Stramenopila,p:Oomycota,c:Oomycetes,o:Peronosporales	-	-	-	-
OTU1462	0	0	0	0	0	0	0	0	0	0	0	0	0	0	0	0	0	0	0	0	0	0	0	0	0	0	0	0	0	0	0	0	0	0	0	0	0	0	0	0	0	0	26	0	US|0.9025|None;k:Fungi,p:Ascomycota,c:Dothideomycetes,o:Dothideales	-	-	-	-
OTU2057	0	13	0	0	0	0	0	0	0	0	0	0	0	0	0	0	0	0	0	0	0	0	0	13	0	0	0	0	0	0	0	0	0	0	0	0	0	0	0	0	0	0	0	0	US|0.9145|EF635664|SH1649854.08FU;k:Fungi,p:Ascomycota,c:Sordariomycetes,o:Microascales	-	-	-	-
OTU1127	0	0	0	0	25	0	0	0	0	0	0	0	0	0	0	0	0	0	0	0	0	0	0	0	0	0	0	0	0	0	0	0	0	0	0	0	0	0	0	0	0	0	0	0	SS|0.9800|KP843447|SH1652601.08FU;k:Fungi,p:Ascomycota,c:Orbiliomycetes,o:Orbiliales,f:Orbiliaceae	Orbiliaceae	9	Saprotroph	Wood Saprotroph
OTU1155	3	0	0	0	0	0	22	0	0	0	0	0	0	0	0	0	0	0	0	0	0	0	0	0	0	0	0	0	0	0	0	0	0	0	0	0	0	0	0	0	0	0	0	0	SS|0.8300|LC228052|SH1615601.08FU;k:Fungi,p:Ascomycota,c:Sordariomycetes,o:Sordariales,f:Chaetomiaceae,g:Humicola,s:Humicola grisea	Humicola	13	Saprotroph	Undefined Saprotroph-Wood Saprotroph
OTU1169	0	0	0	0	25	0	0	0	0	0	0	0	0	0	0	0	0	0	0	0	0	0	0	0	0	0	0	0	0	0	0	0	0	0	0	0	0	0	0	0	0	0	0	0	GS|100.0|LC014563|SH1564712.08FU;k:Fungi,p:Ascomycota,c:Dothideomycetes,o:Pleosporales,f:Lentitheciaceae,g:Keissleriella,s:Keissleriella quadriseptata	Keissleriella	13	Saprotroph	Undefined Saprotroph
OTU1175	0	0	0	0	16	4	5	0	0	0	0	0	0	0	0	0	0	0	0	0	0	0	0	0	0	0	0	0	0	0	0	0	0	0	0	0	0	0	0	0	0	0	0	0	GS|100.0|GQ510319|NA;k:Fungi,p:Basidiomycota,c:Tremellomycetes,o:Tremellales	Tremellales	7	Pathotroph-Saprotroph-Symbiotroph	Fungal Parasite-Undefined Saprotroph
OTU1177	0	17	0	0	0	0	0	0	0	3	0	0	0	0	0	0	0	0	0	0	0	0	0	0	0	0	5	0	0	0	0	0	0	0	0	0	0	0	0	0	0	0	0	0	GS|100.0|KT269495|SH1525130.08FU;k:Fungi,p:Ascomycota,c:Dothideomycetes,o:Pleosporales,f:Phaeosphaeriaceae,g:Phaeosphaeria	Phaeosphaeria	13	Saprotroph	Undefined Saprotroph
OTU1214	0	0	0	0	14	0	0	3	0	0	0	0	0	0	0	0	0	0	0	0	0	0	3	0	5	0	0	0	0	0	0	0	0	0	0	0	0	0	0	0	0	0	0	0	GSL|100.0|DQ666824|SH1516166.08FU;k:Fungi,p:Ascomycota,c:Eurotiomycetes,o:Eurotiales,f:Trichocomaceae,g:Talaromyces,s:Talaromyces columbinus	Talaromyces	13	Saprotroph	Undefined Saprotroph
OTU1220	0	0	0	0	2	0	0	23	0	0	0	0	0	0	0	0	0	0	0	0	0	0	0	0	0	0	0	0	0	0	0	0	0	0	0	0	0	0	0	0	0	0	0	0	SS|0.9000|U40216|NA;k:Fungi,p:Ascomycota,c:Dothideomycetes,o:Pleosporales,f:Leptosphaeriaceae,g:Leptosphaeria	Leptosphaeria	13	Pathotroph	Plant Pathogen
OTU1279	0	0	0	0	17	0	0	0	0	0	0	0	0	0	0	0	0	0	0	0	0	0	1	0	0	2	0	0	0	4	0	1	0	0	0	0	0	0	0	0	0	0	0	0	GSL|100.0|MH178722|SH1529991.08FU;k:Fungi,p:Ascomycota,c:Eurotiomycetes,o:Eurotiales,f:Aspergillaceae,g:Penicillium	Eurotiales	7	Saprotroph	Undefined Saprotroph
OTU1296	0	0	0	0	6	0	0	7	0	0	0	0	0	0	0	0	0	0	0	0	0	0	0	0	9	0	0	3	0	0	0	0	0	0	0	0	0	0	0	0	0	0	0	0	US|0.9110|None;k:Fungi,p:Ascomycota,c:Sordariomycetes,o:Hypocreales	Hypocreales	7	Saprotroph	Undefined Saprotroph
OTU1304	0	0	0	0	0	0	0	0	0	0	0	0	0	0	0	0	0	0	0	0	0	0	25	0	0	0	0	0	0	0	0	0	0	0	0	0	0	0	0	0	0	0	0	0	GS|100.0|EF025391|SH1635788.08FU;k:Fungi,p:Ascomycota,c:Eurotiomycetes,o:Chaetothyriales,f:Herpotrichiellaceae,g:Exophiala,s:Exophiala attenuata	Exophiala	13	Pathotroph-Saprotroph	Animal Pathogen-Undefined Saprotroph
OTU1378	0	0	0	3	2	0	16	4	0	0	0	0	0	0	0	0	0	0	0	0	0	0	0	0	0	0	0	0	0	0	0	0	0	0	0	0	0	0	0	0	0	0	0	0	GS|99.5|MH624643|NA;k:Fungi,p:Basidiomycota,c:Tremellomycetes,o:Tremellales	Tremellales	7	Pathotroph-Saprotroph-Symbiotroph	Fungal Parasite-Undefined Saprotroph
OTU1467	6	0	0	0	8	0	0	0	11	0	0	0	0	0	0	0	0	0	0	0	0	0	0	0	0	0	0	0	0	0	0	0	0	0	0	0	0	0	0	0	0	0	0	0	GS|97.2|MF966009|NA;k:Fungi,p:Ascomycota,c:Sordariomycetes,o:Hypocreales	Hypocreales	7	Saprotroph	Undefined Saprotroph
OTU1508	0	0	2	0	13	0	0	0	0	0	0	0	0	0	0	0	0	0	0	0	0	0	3	0	0	0	0	0	0	5	2	0	0	0	0	0	0	0	0	0	0	0	0	0	GSL|100.0|KY463488|SH1529988.08FU;k:Fungi,p:Ascomycota,c:Eurotiomycetes,o:Eurotiales,f:Aspergillaceae,g:Penicillium,s:Penicillium paczoskii	Eurotiales	7	Saprotroph	Undefined Saprotroph
OTU1586	0	3	0	0	11	0	0	0	0	4	0	0	0	0	0	0	0	0	0	0	0	0	3	0	0	0	4	0	0	0	0	0	0	0	0	0	0	0	0	0	0	0	0	0	GS|100.0|DQ421104|SH1556525.08FU;k:Fungi,p:Basidiomycota,c:Agaricomycetes,o:Agaricales,f:Lycoperdaceae,g:Calvatia,s:Calvatia cyathiformis	Calvatia	13	Saprotroph	Soil Saprotroph
OTU1603	0	0	0	0	14	0	6	0	0	0	0	0	0	0	0	0	0	0	0	0	0	0	0	0	5	0	0	0	0	0	0	0	0	0	0	0	0	0	0	0	0	0	0	0	GSL|100.0|UDB035739|NA;k:Fungi,p:Basidiomycota,c:Agaricomycetes,o:Polyporales,f:Fomitopsidaceae,g:Postia,s:Postia floriformis	Postia	13	Saprotroph	Wood Saprotroph
OTU1858	0	6	0	0	0	7	0	6	0	0	0	0	0	0	0	0	0	0	0	0	0	0	0	0	6	0	0	0	0	0	0	0	0	0	0	0	0	0	0	0	0	0	0	0	GS|100.0|UDB011716|SH1516049.08FU;k:Fungi,p:Basidiomycota,c:Agaricomycetes,o:Agaricales,f:Strophariaceae,g:Psilocybe,s:Psilocybe montana	Psilocybe	13	Saprotroph	Undefined Saprotroph
OTU2748	0	0	0	0	0	0	0	0	0	0	0	0	0	0	0	0	0	0	0	0	0	0	0	0	0	0	0	2	0	0	0	0	0	0	0	0	1	0	22	0	0	0	0	0	SS|1.0000|AB712450|SH1245400.08FU;k:Fungi,p:Basidiomycota,c:Dacrymycetes,o:Dacrymycetales,f:Dacrymycetaceae,g:Dacrymyces,s:Dacrymyces capitatus	Dacrymyces	13	Saprotroph	Wood Saprotroph
OTU3073	0	0	0	0	0	0	0	0	0	0	0	0	0	0	0	0	0	0	0	0	0	0	0	0	0	0	0	0	0	0	0	0	0	0	0	0	5	0	17	0	0	0	0	3	SS|1.0000|AB712450|SH1245400.08FU;k:Fungi,p:Basidiomycota,c:Dacrymycetes,o:Dacrymycetales,f:Dacrymycetaceae,g:Dacrymyces,s:Dacrymyces capitatus	Dacrymyces	13	Saprotroph	Wood Saprotroph
OTU3161	0	0	0	0	0	0	0	0	0	0	0	0	0	0	0	0	0	0	0	0	0	0	0	0	0	0	0	3	0	0	0	0	0	0	0	0	2	0	20	0	0	0	0	0	GS|97.3|MH488721|NA;k:Fungi,p:Basidiomycota,c:Dacrymycetes,o:Dacrymycetales,f:Dacrymycetaceae,g:Dacrymyces,s:Dacrymyces capitatus	Dacrymyces	13	Saprotroph	Wood Saprotroph
OTU1242	0	0	0	0	0	0	0	0	0	0	0	0	0	0	0	0	0	0	0	0	0	0	0	0	0	0	0	0	0	0	0	0	23	2	0	0	0	0	0	0	0	0	0	0	SS|0.8300|EF419976|SH1573805.08FU;k:Fungi,p:Ascomycota,c:Eurotiomycetes,o:Phaeomoniellales,f:Phaeomoniellaceae	-	-	-	-
OTU1250	3	0	0	0	0	0	4	18	0	0	0	0	0	0	0	0	0	0	0	0	0	0	0	0	0	0	0	0	0	0	0	0	0	0	0	0	0	0	0	0	0	0	0	0	GS|99.4|MF534312|NA;k:Fungi,p:Basidiomycota,c:Microbotryomycetes,o:Sporidiobolales	-	-	-	-
OTU1274	0	0	0	0	0	0	25	0	0	0	0	0	0	0	0	0	0	0	0	0	0	0	0	0	0	0	0	0	0	0	0	0	0	0	0	0	0	0	0	0	0	0	0	0	US|0.9380|None;k:Viridiplantae,p:Bryophyta,c:Bryopsida,o:Funariales	-	-	-	-
OTU1373	0	0	0	0	0	0	0	0	0	0	0	0	0	0	0	0	0	0	0	0	0	0	12	0	10	0	0	0	0	0	0	3	0	0	0	0	0	0	0	0	0	0	0	0	US|0.9138|LC205352|NA;k:Ichthyosporia,c:Ichthyosporea,o:Dermocystida	-	-	-	-
OTU1474	0	0	0	0	0	0	0	0	0	0	0	0	0	0	0	0	0	0	0	0	0	0	12	0	12	0	0	0	0	0	0	1	0	0	0	0	0	0	0	0	0	0	0	0	US|0.9145|LC205352|NA;k:Fungi,p:Ascomycota,c:Dothideomycetes,o:Dothideales	-	-	-	-
OTU1680	25	0	0	0	0	0	0	0	0	0	0	0	0	0	0	0	0	0	0	0	0	0	0	0	0	0	0	0	0	0	0	0	0	0	0	0	0	0	0	0	0	0	0	0	GDL|100.0|MG434330|NA;	-	-	-	-
OTU2186	0	0	0	0	0	0	0	0	0	0	0	0	0	0	0	0	0	0	0	0	0	0	11	0	13	0	0	0	0	0	0	1	0	0	0	0	0	0	0	0	0	0	0	0	US|0.8882|None;k:Fungi,p:Basidiomycota,c:Agaricomycetes,o:Polyporales	-	-	-	-
OTU1144	0	0	0	0	19	5	0	0	0	0	0	0	0	0	0	0	0	0	0	0	0	0	0	0	0	0	0	0	0	0	0	0	0	0	0	0	0	0	0	0	0	0	0	0	GS|100.0|KX394553|SH1573195.08FU;k:Fungi,p:Ascomycota,c:Dothideomycetes,o:Pleosporales,f:Periconiaceae,g:Periconia	Periconia	13	Pathotroph-Saprotroph-Symbiotroph	Endophyte-Plant Pathogen-Wood Saprotroph
OTU1192	0	0	0	0	0	0	0	0	24	0	0	0	0	0	0	0	0	0	0	0	0	0	0	0	0	0	0	0	0	0	0	0	0	0	0	0	0	0	0	0	0	0	0	0	GS|100.0|MH430366|NA;k:Fungi,p:Ascomycota,c:Sordariomycetes,o:Hypocreales	Hypocreales	7	Saprotroph	Undefined Saprotroph
OTU1375	18	0	0	0	0	0	0	6	0	0	0	0	0	0	0	0	0	0	0	0	0	0	0	0	0	0	0	0	0	0	0	0	0	0	0	0	0	0	0	0	0	0	0	0	GS|98.9|AF444676|SH1247294.08FU;k:Fungi,p:Basidiomycota,c:Agaricostilbomycetes,o:Agaricostilbales,f:Kondoaceae,g:Bensingtonia	Bensingtonia	13	Saprotroph	Undefined Saprotroph
OTU1394	0	24	0	0	0	0	0	0	0	0	0	0	0	0	0	0	0	0	0	0	0	0	0	0	0	0	0	0	0	0	0	0	0	0	0	0	0	0	0	0	0	0	0	0	GS|99.0|HQ888736|SH1176827.08FU;k:Fungi,p:Blastocladiomycota,c:Blastocladiomycetes,o:Blastocladiales,f:Catenariaceae,g:Catenaria,s:Catenaria anguillulae	Catenaria	13	Saprotroph	Undefined Saprotroph
OTU1437	0	20	0	0	0	0	0	0	0	0	0	0	0	0	0	0	0	0	0	0	0	0	0	0	0	4	0	0	0	0	0	0	0	0	0	0	0	0	0	0	0	0	0	0	GS|98.2|KX592793|SH1191933.08FU;k:Fungi,p:Ascomycota,c:Pezizomycetes,o:Pezizales,f:Pyronemataceae,g:Boubovia,s:Boubovia luteola	Pyronemataceae	9	Saprotroph-Symbiotroph	Dung Saprotroph-Ectomycorrhizal-Soil Saprotroph-Wood Saprotroph
OTU1501	0	0	0	0	0	0	0	0	24	0	0	0	0	0	0	0	0	0	0	0	0	0	0	0	0	0	0	0	0	0	0	0	0	0	0	0	0	0	0	0	0	0	0	0	US|0.9380|EU825642|SH1246298.08FU;k:Fungi,p:Basidiomycota,c:Tremellomycetes,o:Tremellales	Tremellales	7	Pathotroph-Saprotroph-Symbiotroph	Fungal Parasite-Undefined Saprotroph
OTU1878	0	7	0	0	0	0	7	0	0	0	0	0	0	0	0	0	0	0	0	0	0	0	4	0	4	0	0	0	0	0	2	0	0	0	0	0	0	0	0	0	0	0	0	0	GS|98.6|JF907961|SH1185928.08FU;k:Fungi,p:Basidiomycota,c:Agaricomycetes,o:Agaricales,f:Crepidotaceae,g:Crepidotus,s:Crepidotus subverrucisporus	Crepidotaceae	9	Saprotroph	Wood Saprotroph
OTU1928	0	0	0	0	0	0	20	4	0	0	0	0	0	0	0	0	0	0	0	0	0	0	0	0	0	0	0	0	0	0	0	0	0	0	0	0	0	0	0	0	0	0	0	0	GS|100.0|GQ479555|NA;k:Fungi,p:Ascomycota,c:Dothideomycetes,o:Capnodiales,f:Mycosphaerellaceae,g:Sphaerulina,s:Sphaerulina populicola	Sphaerulina	13	Symbiotroph	Lichenized
OTU2109	0	7	0	0	7	4	0	0	0	0	0	0	0	0	0	0	0	0	0	0	0	0	0	0	6	0	0	0	0	0	0	0	0	0	0	0	0	0	0	0	0	0	0	0	GS|99.6|UDB037878|SH1600331.08FU;k:Fungi,p:Basidiomycota,c:Agaricomycetes,o:Polyporales,f:Steccherinaceae,g:Steccherinum,s:Steccherinum fimbriatum	Steccherinum	13	Saprotroph	Undefined Saprotroph
OTU2919	0	0	0	0	0	0	0	0	0	0	0	0	0	0	0	0	2	0	13	0	0	0	0	0	0	0	0	0	0	0	0	0	0	0	0	0	0	0	9	0	0	0	0	0	GS|98.6|MH488721|NA;k:Fungi,p:Basidiomycota,c:Dacrymycetes,o:Dacrymycetales,f:Dacrymycetaceae,g:Dacrymyces,s:Dacrymyces capitatus	Dacrymyces	13	Saprotroph	Wood Saprotroph
OTU1305	0	12	0	0	8	0	4	0	0	0	0	0	0	0	0	0	0	0	0	0	0	0	0	0	0	0	0	0	0	0	0	0	0	0	0	0	0	0	0	0	0	0	0	0	GS|100.0|KT581757|SH1554318.08FU;k:Fungi,p:Ascomycota,c:Dothideomycetes,o:Pleosporales	-	-	-	-
OTU1317	24	0	0	0	0	0	0	0	0	0	0	0	0	0	0	0	0	0	0	0	0	0	0	0	0	0	0	0	0	0	0	0	0	0	0	0	0	0	0	0	0	0	0	0	GS|100.0|DQ200919|SH1631897.08FU;k:Fungi,p:Basidiomycota,c:Agaricostilbomycetes,o:Agaricostilbales,f:Kondoaceae,g:Kondoa,s:Kondoa yuccicola	-	-	-	-
OTU1388	18	0	0	0	0	0	0	0	0	0	0	0	0	0	0	0	0	0	0	0	0	0	0	2	0	0	0	0	0	4	0	0	0	0	0	0	0	0	0	0	0	0	0	0	GS|100.0|DQ421255|SH1558908.08FU;k:Fungi,p:Ascomycota,c:Dothideomycetes,o:Pleosporales,g:Pseudorobillarda	-	-	-	-
OTU2102	0	0	0	0	0	0	0	0	0	0	0	0	0	0	0	0	0	0	0	0	0	0	7	0	17	0	0	0	0	0	0	0	0	0	0	0	0	0	0	0	0	0	0	0	US|0.8882|None;k:Fungi,p:Basidiomycota,c:Agaricomycetes,o:Russulales	-	-	-	-
OTU3128	0	0	0	0	15	5	0	0	0	0	0	0	0	0	0	0	0	0	0	0	0	0	0	0	0	4	0	0	0	0	0	0	0	0	0	0	0	0	0	0	0	0	0	0	US|0.9138|LC204252|NA;k:Stramenopila,p:Oomycota,c:Oomycetes,o:Peronosporales	-	-	-	-
OTU1199	0	0	0	0	0	0	0	23	0	0	0	0	0	0	0	0	0	0	0	0	0	0	0	0	0	0	0	0	0	0	0	0	0	0	0	0	0	0	0	0	0	0	0	0	GS|98.9|KJ869114|SH1235291.08FU;k:Fungi,p:Ascomycota,c:Dothideomycetes,o:Pleosporales,f:Phaeosphaeriaceae,g:Phaeosphaeria,s:Phaeosphaeria poagena	Phaeosphaeria	13	Saprotroph	Undefined Saprotroph
OTU1200	0	23	0	0	0	0	0	0	0	0	0	0	0	0	0	0	0	0	0	0	0	0	0	0	0	0	0	0	0	0	0	0	0	0	0	0	0	0	0	0	0	0	0	0	GS|100.0|EF029238|SH1523069.08FU;k:Fungi,p:Ascomycota,c:Leotiomycetes,o:Helotiales,f:Helotiaceae,g:Helicodendron,s:Helicodendron luteoalbum	Helicodendron	13	Saprotroph	Undefined Saprotroph
OTU1217	23	0	0	0	0	0	0	0	0	0	0	0	0	0	0	0	0	0	0	0	0	0	0	0	0	0	0	0	0	0	0	0	0	0	0	0	0	0	0	0	0	0	0	0	US|0.9145|AF050261|SH1157547.08FU;k:Fungi,p:Ascomycota,c:Sordariomycetes,o:Hypocreales	Hypocreales	7	Saprotroph	Undefined Saprotroph
OTU1236	0	0	0	0	0	0	0	23	0	0	0	0	0	0	0	0	0	0	0	0	0	0	0	0	0	0	0	0	0	0	0	0	0	0	0	0	0	0	0	0	0	0	0	0	GS|100.0|MF161308|SH1244719.08FU;k:Fungi,p:Basidiomycota,c:Agaricomycetes,g:Dendrothele,s:Dendrothele nivosa	Dendrothele	13	Saprotroph	Undefined Saprotroph
OTU1237	0	0	0	0	23	0	0	0	0	0	0	0	0	0	0	0	0	0	0	0	0	0	0	0	0	0	0	0	0	0	0	0	0	0	0	0	0	0	0	0	0	0	0	0	US|0.9025|MH238682|NA;k:Fungi,p:Ascomycota,c:Sordariomycetes,o:Hypocreales	Hypocreales	7	Saprotroph	Undefined Saprotroph
OTU1336	9	0	0	0	11	0	0	0	0	0	0	0	0	0	0	0	0	0	0	0	0	0	0	0	0	0	3	0	0	0	0	0	0	0	0	0	0	0	0	0	0	0	0	0	GS|98.3|MH238658|NA;k:Fungi,p:Ascomycota,c:Eurotiomycetes,o:Chaetothyriales,f:Herpotrichiellaceae,g:Cladophialophora	Cladophialophora	13	Saprotroph	Undefined Saprotroph
OTU1420	19	0	0	0	0	0	0	4	0	0	0	0	0	0	0	0	0	0	0	0	0	0	0	0	0	0	0	0	0	0	0	0	0	0	0	0	0	0	0	0	0	0	0	0	GS|99.6|AF394919|SH1206816.08FU;k:Fungi,p:Basidiomycota,c:Agaricomycetes,o:Cantharellales,g:Sistotrema	Sistotrema	13	Saprotroph-Symbiotroph	Ectomycorrhizal-Wood Saprotroph
OTU1421	3	4	0	0	0	0	0	0	0	0	0	0	0	0	0	0	0	0	0	0	0	0	0	0	16	0	0	0	0	0	0	0	0	0	0	0	0	0	0	0	0	0	0	0	GS|100.0|FJ481031|SH1583113.08FU;k:Fungi,p:Basidiomycota,c:Agaricomycetes,o:Agaricales,f:Bolbitiaceae,g:Conocybe,s:Conocybe apala	Conocybe	13	Saprotroph	Undefined Saprotroph
OTU1447	0	0	0	1	7	0	5	0	0	0	0	0	0	0	0	0	0	0	0	0	0	0	0	0	5	0	0	2	3	0	0	0	0	0	0	0	0	0	0	0	0	0	0	0	GS|100.0|MG544923|SH1604545.08FU;k:Fungi,p:Basidiomycota,c:Agaricomycetes,o:Agaricales,f:Pluteaceae,g:Pluteus,s:Pluteus cervinus	Pluteus	13	Pathotroph-Saprotroph	Bryophyte Parasite-Litter Saprotroph-Wood Saprotroph
OTU1498	0	0	0	0	0	0	6	0	0	0	0	0	0	0	0	0	0	0	0	0	0	0	0	0	0	3	2	9	0	0	3	0	0	0	0	0	0	0	0	0	0	0	0	0	US|0.8882|None;k:Fungi,p:Ascomycota,c:Sordariomycetes,o:Hypocreales	Hypocreales	7	Saprotroph	Undefined Saprotroph
OTU1546	0	0	0	0	0	0	0	0	0	0	0	0	0	0	0	0	0	0	0	0	0	0	0	0	0	0	23	0	0	0	0	0	0	0	0	0	0	0	0	0	0	0	0	0	US|0.9034|MF971249|SH1170496.08FU;k:Fungi,p:Ascomycota,c:Sordariomycetes,o:Hypocreales	Hypocreales	7	Saprotroph	Undefined Saprotroph
OTU1722	14	0	0	0	0	0	0	0	0	0	0	0	0	0	0	0	0	0	0	0	0	0	9	0	0	0	0	0	0	0	0	0	0	0	0	0	0	0	0	0	0	0	0	0	US|0.8615|MG418393|NA;k:Fungi,p:Basidiomycota,c:Tremellomycetes,o:Tremellales	Tremellales	7	Pathotroph-Saprotroph-Symbiotroph	Fungal Parasite-Undefined Saprotroph
OTU1167	0	0	0	1	15	0	0	6	0	0	0	0	0	0	0	0	0	0	0	0	0	0	0	0	0	0	0	0	0	0	0	1	0	0	0	0	0	0	0	0	0	0	0	0	GS|100.0|AY969387|SH1646627.08FU;k:Fungi,p:Basidiomycota,c:Microbotryomycetes,f:Chrysozymaceae,g:Oberwinklerozyma,s:Oberwinklerozyma yarrowii	-	-	-	-
OTU1307	0	0	0	0	23	0	0	0	0	0	0	0	0	0	0	0	0	0	0	0	0	0	0	0	0	0	0	0	0	0	0	0	0	0	0	0	0	0	0	0	0	0	0	0	GS|100.0|GQ508933|NA;k:Fungi,p:Ascomycota,c:Sordariomycetes,o:Microascales	-	-	-	-
OTU1325	0	0	0	0	23	0	0	0	0	0	0	0	0	0	0	0	0	0	0	0	0	0	0	0	0	0	0	0	0	0	0	0	0	0	0	0	0	0	0	0	0	0	0	0	US|0.8882|None;k:Fungi,p:Ascomycota,c:Dothideomycetes,o:Dothideales	-	-	-	-
OTU1330	0	0	0	0	23	0	0	0	0	0	0	0	0	0	0	0	0	0	0	0	0	0	0	0	0	0	0	0	0	0	0	0	0	0	0	0	0	0	0	0	0	0	0	0	US|0.8882|None;k:Fungi,p:Basidiomycota,c:Exobasidiomycetes,o:Microstromatales	-	-	-	-
OTU1662	0	0	0	0	17	0	3	3	0	0	0	0	0	0	0	0	0	0	0	0	0	0	0	0	0	0	0	0	0	0	0	0	0	0	0	0	0	0	0	0	0	0	0	0	US|0.8882|None;k:Stramenopila,p:Oomycota,c:Oomycetes,o:Peronosporales	-	-	-	-
OTU2720	18	0	0	0	5	0	0	0	0	0	0	0	0	0	0	0	0	0	0	0	0	0	0	0	0	0	0	0	0	0	0	0	0	0	0	0	0	0	0	0	0	0	0	0	US|0.9138|V01340|NA;k:Stramenopila,p:Oomycota,c:Oomycetes,o:Peronosporales	-	-	-	-
OTU1223	0	0	3	0	0	0	0	19	0	0	0	0	0	0	0	0	0	0	0	0	0	0	0	0	0	0	0	0	0	0	0	0	0	0	0	0	0	0	0	0	0	0	0	0	US|0.9145|GQ510674|NA;k:Fungi,p:Ascomycota,c:Sordariomycetes,o:Hypocreales	Hypocreales	7	Saprotroph	Undefined Saprotroph
OTU1243	0	0	0	0	0	0	0	22	0	0	0	0	0	0	0	0	0	0	0	0	0	0	0	0	0	0	0	0	0	0	0	0	0	0	0	0	0	0	0	0	0	0	0	0	SS|0.9000|JF945326|NA;k:Fungi,p:Ascomycota,c:Eurotiomycetes,o:Chaetothyriales,f:Herpotrichiellaceae	Herpotrichiellaceae	9	Pathotroph-Saprotroph	Animal Pathogen-Fungal Parasite-Undefined Saprotroph
OTU1263	0	0	0	0	0	0	0	0	0	0	0	0	0	0	0	0	0	0	0	0	0	0	0	0	0	0	0	0	0	0	0	0	22	0	0	0	0	0	0	0	0	0	0	0	GS|97.9|KT264384|SH1160331.08FU;k:Fungi,p:Ascomycota,c:Eurotiomycetes,o:Chaetothyriales,f:Herpotrichiellaceae,g:Exophiala	Exophiala	13	Pathotroph-Saprotroph	Animal Pathogen-Undefined Saprotroph
OTU1265	22	0	0	0	0	0	0	0	0	0	0	0	0	0	0	0	0	0	0	0	0	0	0	0	0	0	0	0	0	0	0	0	0	0	0	0	0	0	0	0	0	0	0	0	GS|100.0|MH625418|NA;k:Fungi,p:Ascomycota,c:Sordariomycetes,o:Savoryellales,f:Savoryellaceae,g:Ascotaiwania,s:Ascotaiwania sawadae	Ascotaiwania	13	Saprotroph	Wood Saprotroph
OTU1322	0	5	1	0	0	5	0	0	0	0	0	0	0	0	0	0	0	0	0	0	0	0	11	0	0	0	0	0	0	0	0	0	0	0	0	0	0	0	0	0	0	0	0	0	GSL|100.0|EF197084|SH1552355.08FU;k:Fungi,p:Ascomycota,c:Sordariomycetes,o:Sordariales,f:Lasiosphaeriaceae,g:Podospora,s:Podospora pleiospora	Podospora pleiospora	20	Saprotroph-Symbiotroph	Dung Saprotroph-Endophyte
OTU1376	0	0	0	0	0	0	0	0	0	0	0	0	0	0	0	0	0	0	0	0	0	0	0	22	0	0	0	0	0	0	0	0	0	0	0	0	0	0	0	0	0	0	0	0	US|0.9138|MG417431|NA;k:Fungi,p:Basidiomycota,c:Tremellomycetes,o:Tremellales	Tremellales	7	Pathotroph-Saprotroph-Symbiotroph	Fungal Parasite-Undefined Saprotroph
OTU1385	3	0	0	0	19	0	0	0	0	0	0	0	0	0	0	0	0	0	0	0	0	0	0	0	0	0	0	0	0	0	0	0	0	0	0	0	0	0	0	0	0	0	0	0	SS|0.8500|None;k:Fungi,p:Ascomycota,c:Orbiliomycetes,o:Orbiliales,f:Orbiliaceae	Orbiliaceae	9	Saprotroph	Wood Saprotroph
OTU1408	0	0	0	0	0	0	0	0	0	0	0	0	0	0	0	0	0	0	0	0	0	0	0	0	0	0	0	0	0	0	0	0	0	0	22	0	0	0	0	0	0	0	0	0	GSL|100.0|AY865634|SH1567968.08FU;k:Fungi,p:Ascomycota,c:Sordariomycetes,o:Hypocreales,f:Hypocreaceae,g:Trichoderma,s:Trichoderma minutisporum	Hypocreales	7	Saprotroph	Undefined Saprotroph
OTU1430	0	0	0	0	0	0	0	0	0	0	0	0	0	0	0	0	0	0	0	0	0	0	0	0	16	0	0	0	6	0	0	0	0	0	0	0	0	0	0	0	0	0	0	0	GS|100.0|KC669307|SH1516050.08FU;k:Fungi,p:Basidiomycota,c:Agaricomycetes,o:Agaricales,f:Strophariaceae,g:Psilocybe,s:Psilocybe argentina	Psilocybe	13	Saprotroph	Undefined Saprotroph
OTU1431	0	0	0	0	0	0	4	4	0	0	0	0	0	0	0	0	0	0	0	0	0	0	0	4	1	0	0	9	0	0	0	0	0	0	0	0	0	0	0	0	0	0	0	0	GS|100.0|KX379683|SH1507407.08FU;k:Fungi,p:Ascomycota,c:Dothideomycetes,o:Botryosphaeriales,f:Botryosphaeriaceae,g:Sardiniella	Botryosphaeriaceae	9	Pathotroph-Saprotroph-Symbiotroph	Endophyte-Plant Pathogen-Wood Saprotroph
OTU1544	0	0	0	0	7	5	0	0	0	0	0	0	0	0	0	0	0	0	0	0	0	0	0	0	5	0	0	3	2	0	0	0	0	0	0	0	0	0	0	0	0	0	0	0	GS|100.0|KT695341|SH1604546.08FU;k:Fungi,p:Basidiomycota,c:Agaricomycetes,o:Agaricales,f:Pluteaceae,g:Pluteus,s:Pluteus hongoi	Pluteus	13	Pathotroph-Saprotroph	Bryophyte Parasite-Litter Saprotroph-Wood Saprotroph
OTU1609	0	7	0	0	0	0	0	0	0	0	0	0	0	0	0	0	0	0	0	0	0	0	2	0	9	0	0	0	4	0	0	0	0	0	0	0	0	0	0	0	0	0	0	0	GS|98.9|KY977593|SH1538733.08FU;k:Fungi,p:Ascomycota,c:Sordariomycetes,o:Xylariales,f:Xylariaceae,g:Hypoxylon,s:Hypoxylon perforatum	Hypoxylon	13	Saprotroph	Undefined Saprotroph
OTU1647	22	0	0	0	0	0	0	0	0	0	0	0	0	0	0	0	0	0	0	0	0	0	0	0	0	0	0	0	0	0	0	0	0	0	0	0	0	0	0	0	0	0	0	0	US|0.9045|KY102413|SH1174438.08FU;k:Fungi,p:Basidiomycota,c:Tremellomycetes,o:Tremellales	Tremellales	7	Pathotroph-Saprotroph-Symbiotroph	Fungal Parasite-Undefined Saprotroph
OTU1682	0	0	0	0	18	0	0	0	0	0	0	0	0	0	0	0	0	0	0	0	0	0	0	2	0	0	2	0	0	0	0	0	0	0	0	0	0	0	0	0	0	0	0	0	SS|0.9300|KC774617|SH1642000.08FU;k:Fungi,p:Ascomycota,c:Sordariomycetes,o:Xylariales,f:Xylariaceae,g:Lopadostoma	Lopadostoma	13	Saprotroph	Undefined Saprotroph
OTU1732	0	4	0	0	5	0	0	0	0	0	0	0	0	0	0	0	0	0	0	0	0	0	0	0	8	0	0	0	5	0	0	0	0	0	0	0	0	0	0	0	0	0	0	0	GS|99.6|UDB036218|SH1566137.08FU;k:Fungi,p:Basidiomycota,c:Agaricomycetes,o:Agaricales,f:Psathyrellaceae,g:Coprinopsis,s:Coprinopsis atramentaria	Psathyrellaceae	9	Saprotroph	Dung Saprotroph-Plant Saprotroph-Wood Saprotroph
OTU1962	0	0	0	0	0	0	0	0	0	0	0	0	0	0	0	0	0	0	0	0	0	0	0	0	22	0	0	0	0	0	0	0	0	0	0	0	0	0	0	0	0	0	0	0	US|0.8882|None;k:Fungi,p:Ascomycota,c:Sordariomycetes,o:Hypocreales	Hypocreales	7	Saprotroph	Undefined Saprotroph
OTU1326	0	0	0	0	22	0	0	0	0	0	0	0	0	0	0	0	0	0	0	0	0	0	0	0	0	0	0	0	0	0	0	0	0	0	0	0	0	0	0	0	0	0	0	0	US|0.9138|None;k:Viridiplantae,p:Anthophyta,c:Monocotyledonae,o:Alismatales	-	-	-	-
OTU1432	0	0	2	0	0	0	0	0	0	0	0	0	0	0	0	0	0	0	0	0	0	0	0	0	14	0	0	0	6	0	0	0	0	0	0	0	0	0	0	0	0	0	0	0	US|0.9110|None;k:Rhodoplantae,p:Rhodophyta,c:Florideophyceae,o:Gracilariales	-	-	-	-
OTU1559	0	0	0	0	0	0	0	0	0	0	0	0	0	0	0	0	0	0	0	0	0	0	0	0	11	0	2	0	9	0	0	0	0	0	0	0	0	0	0	0	0	0	0	0	GS|99.4|GQ522956|NA;k:Fungi,p:Ascomycota,c:Dothideomycetes,o:Pleosporales	-	-	-	-
OTU1600	0	0	0	0	0	0	0	0	0	21	0	0	0	0	0	0	0	0	0	0	0	0	0	0	0	0	0	0	0	1	0	0	0	0	0	0	0	0	0	0	0	0	0	0	US|0.9110|MG418413|NA;k:Stramenopila,p:Oomycota,c:Oomycetes,o:Peronosporales	-	-	-	-
OTU1605	0	0	0	0	0	0	0	0	4	0	0	0	0	0	0	0	0	0	0	0	0	0	0	0	0	0	0	0	18	0	0	0	0	0	0	0	0	0	0	0	0	0	0	0	US|0.9161|KC841950|NA;k:Fungi,p:Ascomycota,c:Sordariomycetes,o:Microascales	-	-	-	-
OTU1746	5	0	0	0	0	0	0	0	0	0	0	0	0	0	0	0	0	0	0	0	0	0	0	0	0	0	0	15	0	2	0	0	0	0	0	0	0	0	0	0	0	0	0	0	GS|97.0|JN905846|NA;k:Fungi,p:Ascomycota,c:Dothideomycetes,o:Pleosporales	-	-	-	-
OTU1859	0	0	3	0	10	0	0	0	0	0	0	0	0	0	0	0	0	0	0	0	0	0	0	0	5	0	0	0	0	0	4	0	0	0	0	0	0	0	0	0	0	0	0	0	GDL|97.3|FJ778424|NA;	-	-	-	-
OTU1895	0	0	0	0	12	10	0	0	0	0	0	0	0	0	0	0	0	0	0	0	0	0	0	0	0	0	0	0	0	0	0	0	0	0	0	0	0	0	0	0	0	0	0	0	US|0.9207|LC204252|NA;k:Stramenopila,p:Oomycota,c:Oomycetes,o:Peronosporales	-	-	-	-
OTU1183	0	0	0	0	0	0	16	0	0	0	0	0	0	0	0	0	0	0	0	0	0	0	0	0	0	0	0	0	0	0	0	0	0	0	0	0	0	0	0	0	0	0	5	0	SS|0.9300|HQ115689|SH1615601.08FU;k:Fungi,p:Ascomycota,c:Sordariomycetes,o:Sordariales,f:Chaetomiaceae,g:Humicola,s:Humicola grisea	Humicola	13	Saprotroph	Undefined Saprotroph-Wood Saprotroph
OTU1245	0	21	0	0	0	0	0	0	0	0	0	0	0	0	0	0	0	0	0	0	0	0	0	0	0	0	0	0	0	0	0	0	0	0	0	0	0	0	0	0	0	0	0	0	GS|100.0|EF445990|SH1506438.08FU;k:Fungi,p:Ascomycota,c:Orbiliomycetes,o:Orbiliales,f:Orbiliaceae,g:Gamsylella,s:Gamsylella gephyropaga	Gamsylella	13	Saprotroph	Undefined Saprotroph
OTU1247	0	0	0	0	0	0	0	4	0	0	0	0	0	0	0	0	0	0	0	0	0	0	0	0	0	0	0	17	0	0	0	0	0	0	0	0	0	0	0	0	0	0	0	0	US|0.9320|KF673754|SH1554165.08FU;k:Fungi,p:Ascomycota,c:Sordariomycetes,o:Hypocreales	Hypocreales	7	Saprotroph	Undefined Saprotroph
OTU1258	0	0	0	0	0	0	21	0	0	0	0	0	0	0	0	0	0	0	0	0	0	0	0	0	0	0	0	0	0	0	0	0	0	0	0	0	0	0	0	0	0	0	0	0	US|0.9354|GU062214|SH1644892.08FU;k:Fungi,p:Ascomycota,c:Sordariomycetes,o:Hypocreales	Hypocreales	7	Saprotroph	Undefined Saprotroph
OTU1289	0	0	1	0	0	0	0	0	0	20	0	0	0	0	0	0	0	0	0	0	0	0	0	0	0	0	0	0	0	0	0	0	0	0	0	0	0	0	0	0	0	0	0	0	GSL|100.0|MG833001|SH1609287.08FU;k:Fungi,p:Ascomycota,c:Eurotiomycetes,o:Eurotiales,f:Aspergillaceae,g:Aspergillus,s:Aspergillus aculeatus	Aspergillus aculeatus	20	Pathotroph	Plant Pathogen
OTU1302	0	0	1	0	4	0	0	16	0	0	0	0	0	0	0	0	0	0	0	0	0	0	0	0	0	0	0	0	0	0	0	0	0	0	0	0	0	0	0	0	0	0	0	0	GS|100.0|AB506810|SH1562602.08FU;k:Fungi,p:Ascomycota,c:Dothideomycetes,f:Eremomycetaceae,g:Arthrographis,s:Arthrographis kalrae	Arthrographis	13	Saprotroph	Undefined Saprotroph
OTU1337	0	0	0	0	0	0	0	0	0	0	0	0	0	0	0	0	0	0	0	0	0	0	0	0	0	0	0	21	0	0	0	0	0	0	0	0	0	0	0	0	0	0	0	0	GS|100.0|JN904451|NA;k:Fungi,p:Basidiomycota,c:Tremellomycetes,o:Tremellales	Tremellales	7	Pathotroph-Saprotroph-Symbiotroph	Fungal Parasite-Undefined Saprotroph
OTU1349	0	0	0	0	21	0	0	0	0	0	0	0	0	0	0	0	0	0	0	0	0	0	0	0	0	0	0	0	0	0	0	0	0	0	0	0	0	0	0	0	0	0	0	0	US|0.9034|MH239062|NA;k:Fungi,p:Ascomycota,c:Sordariomycetes,o:Hypocreales	Hypocreales	7	Saprotroph	Undefined Saprotroph
OTU1357	0	16	0	0	0	0	0	0	0	0	0	0	0	0	0	0	0	0	0	0	0	0	0	5	0	0	0	0	0	0	0	0	0	0	0	0	0	0	0	0	0	0	0	0	GS|100.0|KY318487|SH1546388.08FU;k:Fungi,p:Ascomycota,c:Sordariomycetes,o:Hypocreales,f:Nectriaceae,g:Fusarium,s:Fusarium penzigii	Fusarium	13	Pathotroph-Saprotroph-Symbiotroph	Animal Pathogen-Endophyte-Lichen Parasite-Plant Pathogen-Soil Saprotroph-Wood Saprotroph
OTU1395	6	0	0	0	15	0	0	0	0	0	0	0	0	0	0	0	0	0	0	0	0	0	0	0	0	0	0	0	0	0	0	0	0	0	0	0	0	0	0	0	0	0	0	0	GS|100.0|KT359967|NA;k:Fungi,p:Ascomycota,c:Sordariomycetes,o:Hypocreales	Hypocreales	7	Saprotroph	Undefined Saprotroph
OTU1461	0	0	0	0	18	0	3	0	0	0	0	0	0	0	0	0	0	0	0	0	0	0	0	0	0	0	0	0	0	0	0	0	0	0	0	0	0	0	0	0	0	0	0	0	GS|97.2|KT380073|SH1151467.08FU;k:Fungi,p:Ascomycota,c:Orbiliomycetes,o:Orbiliales,f:Orbiliaceae,g:Orbilia	Orbiliaceae	9	Saprotroph	Wood Saprotroph
OTU1484	0	6	0	0	9	0	0	0	6	0	0	0	0	0	0	0	0	0	0	0	0	0	0	0	0	0	0	0	0	0	0	0	0	0	0	0	0	0	0	0	0	0	0	0	GS|100.0|MH178728|SH1525447.08FU;k:Fungi,p:Ascomycota,c:Dothideomycetes,o:Pleosporales,f:Didymosphaeriaceae,g:Paraphaeosphaeria,s:Paraphaeosphaeria michotii	Paraphaeosphaeria	13	Saprotroph	Undefined Saprotroph
OTU1489	8	0	0	0	3	5	3	0	0	0	0	0	0	0	0	0	0	0	0	0	0	0	0	0	0	0	0	0	0	0	0	2	0	0	0	0	0	0	0	0	0	0	0	0	GS|100.0|JF449726|SH1647619.08FU;k:Fungi,p:Ascomycota,c:Leotiomycetes,o:Thelebolales,f:Pseudeurotiaceae	Pseudeurotiaceae	9	Saprotroph	Plant Saprotroph-Wood Saprotroph
OTU1500	7	0	0	0	0	9	0	5	0	0	0	0	0	0	0	0	0	0	0	0	0	0	0	0	0	0	0	0	0	0	0	0	0	0	0	0	0	0	0	0	0	0	0	0	GS|100.0|FJ761023|NA;k:Fungi,p:Basidiomycota,c:Tremellomycetes,o:Tremellales,f:Bulleribasidiaceae,g:Bulleribasidium,s:Bulleribasidium oberjochense	Tremellales	7	Pathotroph-Saprotroph-Symbiotroph	Fungal Parasite-Undefined Saprotroph
OTU1818	4	0	0	0	4	0	0	0	0	0	0	0	0	0	0	0	0	0	0	0	0	0	4	0	4	0	0	0	5	0	0	0	0	0	0	0	0	0	0	0	0	0	0	0	GS|99.3|FJ596804|SH1646722.08FU;k:Fungi,p:Basidiomycota,c:Agaricomycetes,o:Agaricales,f:Crepidotaceae,g:Crepidotus,s:Crepidotus applanatus	Crepidotaceae	9	Saprotroph	Wood Saprotroph
OTU1221	0	21	0	0	0	0	0	0	0	0	0	0	0	0	0	0	0	0	0	0	0	0	0	0	0	0	0	0	0	0	0	0	0	0	0	0	0	0	0	0	0	0	0	0	US|0.9536|None;k:Fungi,p:Ascomycota,c:Sordariomycetes	-	-	-	-
OTU1259	0	0	2	0	0	0	0	0	0	0	0	0	0	0	0	0	0	0	0	0	0	0	0	15	0	0	0	0	0	0	4	0	0	0	0	0	0	0	0	0	0	0	0	0	US|0.9145|MF530656|NA;k:Fungi,p:Ascomycota,c:Dothideomycetes,o:Dothideales	-	-	-	-
OTU1391	0	0	0	0	0	0	0	0	0	0	0	0	0	0	0	0	0	0	0	0	0	0	21	0	0	0	0	0	0	0	0	0	0	0	0	0	0	0	0	0	0	0	0	0	US|0.9207|GQ499379|SH1245329.08FU;k:Fungi,p:Neocallimastigomycota,c:Neocallimastigomycetes,o:Neocallimastigales	-	-	-	-
OTU1570	5	0	0	4	0	0	0	7	0	0	0	0	0	0	0	0	0	0	0	0	0	0	0	0	0	0	0	0	3	0	0	2	0	0	0	0	0	0	0	0	0	0	0	0	GS|99.2|MG432944|NA;k:Fungi,p:Ascomycota,c:Dothideomycetes,o:Pleosporales	-	-	-	-
OTU2137	0	3	0	0	17	0	0	0	0	0	0	0	0	0	0	0	0	0	0	0	0	0	0	0	0	0	0	0	0	0	0	1	0	0	0	0	0	0	0	0	0	0	0	0	GS|99.5|GQ518008|NA;k:Fungi,p:Ascomycota,c:Dothideomycetes,o:Capnodiales	-	-	-	-
OTU2426	0	0	0	0	0	0	0	0	0	0	0	0	0	0	0	0	0	0	0	0	0	0	0	0	0	0	0	0	0	0	0	0	0	0	0	0	0	21	0	0	0	0	0	0	US|0.9138|None;k:Fungi,p:Chytridiomycota,c:Rhizophydiomycetes,o:Rhizophydiales	-	-	-	-
OTU1168	0	0	0	0	20	0	0	0	0	0	0	0	0	0	0	0	0	0	0	0	0	0	0	0	0	0	0	0	0	0	0	0	0	0	0	0	0	0	0	0	0	0	0	0	GS|100.0|KU182505|SH1522793.08FU;k:Fungi,p:Basidiomycota,c:Tremellomycetes,o:Tremellales,f:Bulleribasidiaceae,g:Hannaella,s:Hannaella oryzae	Tremellales	7	Pathotroph-Saprotroph-Symbiotroph	Fungal Parasite-Undefined Saprotroph
OTU1246	0	4	0	0	16	0	0	0	0	0	0	0	0	0	0	0	0	0	0	0	0	0	0	0	0	0	0	0	0	0	0	0	0	0	0	0	0	0	0	0	0	0	0	0	GSL|100.0|KY800526|NA;k:Fungi,p:Ascomycota,c:Eurotiomycetes,o:Eurotiales,f:Aspergillaceae,g:Penicillium,s:Penicillium multicolor	Eurotiales	7	Saprotroph	Undefined Saprotroph
OTU1252	0	0	0	0	4	10	0	6	0	0	0	0	0	0	0	0	0	0	0	0	0	0	0	0	0	0	0	0	0	0	0	0	0	0	0	0	0	0	0	0	0	0	0	0	GS|100.0|EU852363|SH1648405.08FU;k:Fungi,p:Basidiomycota,c:Tremellomycetes,o:Tremellales,f:Tremellaceae,g:Cryptococcus	Tremellales	7	Pathotroph-Saprotroph-Symbiotroph	Fungal Parasite-Undefined Saprotroph
OTU1260	0	0	0	0	0	0	0	0	0	19	0	0	0	0	0	0	0	0	0	0	0	0	0	0	0	0	0	0	0	1	0	0	0	0	0	0	0	0	0	0	0	0	0	0	SS|0.9500|EU035404|SH1529584.08FU;k:Fungi,p:Ascomycota,c:Eurotiomycetes,o:Chaetothyriales,f:Herpotrichiellaceae	Herpotrichiellaceae	9	Pathotroph-Saprotroph	Animal Pathogen-Fungal Parasite-Undefined Saprotroph
OTU1262	12	0	0	0	0	0	0	8	0	0	0	0	0	0	0	0	0	0	0	0	0	0	0	0	0	0	0	0	0	0	0	0	0	0	0	0	0	0	0	0	0	0	0	0	GSL|100.0|EU002886|SH1613459.08FU;k:Fungi,p:Basidiomycota,c:Cystobasidiomycetes,o:Erythrobasidiales,f:Erythrobasidiaceae,g:Erythrobasidium	Erythrobasidium	13	Saprotroph	Undefined Saprotroph
OTU1272	0	4	0	0	0	3	0	0	0	6	0	0	0	0	0	0	0	0	0	0	0	0	0	0	0	3	0	2	0	2	0	0	0	0	0	0	0	0	0	0	0	0	0	0	GS|99.3|AY787716|SH1158575.08FU;k:Fungi,p:Ascomycota,c:Dothideomycetes,o:Pleosporales,f:Lophiostomataceae,g:Lophiostoma	Lophiostoma	13	Saprotroph	Undefined Saprotroph
OTU1277	0	0	0	0	12	0	6	0	0	0	0	0	0	0	0	0	0	0	0	0	0	0	0	0	0	2	0	0	0	0	0	0	0	0	0	0	0	0	0	0	0	0	0	0	GS|100.0|MH107916|SH1614488.08FU;k:Fungi,p:Ascomycota,c:Dothideomycetes,o:Pleosporales,f:Phaeosphaeriaceae,g:Setophaeosphaeria,s:Setophaeosphaeria citricola	Phaeosphaeriaceae	9	Pathotroph-Saprotroph	Fungal Parasite-Plant Pathogen-Plant Saprotroph
OTU1287	0	0	0	0	0	0	0	20	0	0	0	0	0	0	0	0	0	0	0	0	0	0	0	0	0	0	0	0	0	0	0	0	0	0	0	0	0	0	0	0	0	0	0	0	US|0.9025|JN906685|NA;k:Fungi,p:Ascomycota,c:Sordariomycetes,o:Hypocreales	Hypocreales	7	Saprotroph	Undefined Saprotroph
OTU1298	0	0	0	0	20	0	0	0	0	0	0	0	0	0	0	0	0	0	0	0	0	0	0	0	0	0	0	0	0	0	0	0	0	0	0	0	0	0	0	0	0	0	0	0	GS|99.5|AB811457|SH1179391.08FU;k:Fungi,p:Ascomycota,c:Dothideomycetes,o:Pleosporales,f:Lentitheciaceae,g:Keissleriella,s:Keissleriella yonaguniensis	Keissleriella	13	Saprotroph	Undefined Saprotroph
OTU1334	5	0	0	0	3	0	0	3	0	0	0	0	0	0	0	0	0	0	0	0	0	0	0	0	8	0	0	0	0	0	0	1	0	0	0	0	0	0	0	0	0	0	0	0	GSL|100.0|FJ755249|SH1525449.08FU;k:Fungi,p:Ascomycota,c:Dothideomycetes,o:Pleosporales,f:Didymosphaeriaceae,g:Kalmusia,s:Kalmusia longispora	Kalmusia	13	Saprotroph	Undefined Saprotroph
OTU1346	0	0	0	0	0	0	0	0	0	0	0	0	0	0	0	0	0	0	0	0	0	0	0	0	20	0	0	0	0	0	0	0	0	0	0	0	0	0	0	0	0	0	0	0	US|0.9034|KY853455|SH1246725.08FU;k:Fungi,p:Ascomycota,c:Sordariomycetes,o:Hypocreales	Hypocreales	7	Saprotroph	Undefined Saprotroph
OTU1386	0	0	0	0	0	0	9	11	0	0	0	0	0	0	0	0	0	0	0	0	0	0	0	0	0	0	0	0	0	0	0	0	0	0	0	0	0	0	0	0	0	0	0	0	GS|100.0|KY228344|NA;k:Fungi,p:Ascomycota,c:Dothideomycetes,o:Pleosporales,f:Didymellaceae,g:Epicoccum,s:Epicoccum nigrum	Didymellaceae	9	Pathotroph-Saprotroph	Animal Pathogen-Plant Pathogen-Undefined Saprotroph
OTU1398	0	0	0	0	15	0	3	0	0	0	0	0	0	0	0	0	0	0	0	0	0	0	0	0	0	2	0	0	0	0	0	0	0	0	0	0	0	0	0	0	0	0	0	0	GS|100.0|FJ820839|SH1595856.08FU;k:Fungi,p:Ascomycota,c:Dothideomycetes,o:Pleosporales,f:Phaeosphaeriaceae,g:Leptospora	Phaeosphaeriaceae	9	Pathotroph-Saprotroph	Fungal Parasite-Plant Pathogen-Plant Saprotroph
OTU1412	0	0	0	0	0	0	0	20	0	0	0	0	0	0	0	0	0	0	0	0	0	0	0	0	0	0	0	0	0	0	0	0	0	0	0	0	0	0	0	0	0	0	0	0	SS|0.8100|MG761254|SH1192177.08FU;k:Fungi,p:Basidiomycota,c:Tremellomycetes,o:Tremellales,f:Bulleraceae,g:Genolevuria	Tremellales	7	Pathotroph-Saprotroph-Symbiotroph	Fungal Parasite-Undefined Saprotroph
OTU1478	20	0	0	0	0	0	0	0	0	0	0	0	0	0	0	0	0	0	0	0	0	0	0	0	0	0	0	0	0	0	0	0	0	0	0	0	0	0	0	0	0	0	0	0	US|0.9090|KY102413|SH1174438.08FU;k:Fungi,p:Basidiomycota,c:Tremellomycetes,o:Tremellales	Tremellales	7	Pathotroph-Saprotroph-Symbiotroph	Fungal Parasite-Undefined Saprotroph
OTU1515	0	0	0	0	0	0	0	0	0	0	0	0	0	0	0	0	0	0	0	0	0	0	4	0	16	0	0	0	0	0	0	0	0	0	0	0	0	0	0	0	0	0	0	0	GS|100.0|MF161326|SH1555670.08FU;k:Fungi,p:Basidiomycota,c:Agaricomycetes,o:Polyporales,f:Ganodermataceae,g:Perenniporia,s:Perenniporia nanlingensis	Perenniporia	13	Saprotroph	Wood Saprotroph
OTU1525	0	0	0	0	13	0	0	5	0	0	0	0	0	0	0	0	0	0	0	0	0	0	0	2	0	0	0	0	0	0	0	0	0	0	0	0	0	0	0	0	0	0	0	0	GS|100.0|JN641257|SH1572005.08FU;k:Fungi,p:Basidiomycota,c:Agaricomycetes,o:Polyporales,f:Ganodermataceae,g:Yuchengia,s:Yuchengia narymica	Yuchengia	13	Saprotroph	Undefined Saprotroph
OTU1618	6	0	0	0	0	0	0	0	0	0	0	0	0	0	0	0	0	0	0	0	0	0	2	0	10	0	0	0	2	0	0	0	0	0	0	0	0	0	0	0	0	0	0	0	GS|99.3|GQ893026|SH1565192.08FU;k:Fungi,p:Basidiomycota,c:Agaricomycetes,o:Agaricales,f:Crepidotaceae,g:Crepidotus	Crepidotaceae	9	Saprotroph	Wood Saprotroph
OTU1794	17	0	0	0	0	0	0	0	0	0	0	0	0	0	0	0	0	0	0	3	0	0	0	0	0	0	0	0	0	0	0	0	0	0	0	0	0	0	0	0	0	0	0	0	SS|0.9500|LC003994|NA;k:Fungi,p:Basidiomycota,c:Dacrymycetes,o:Dacrymycetales,f:Dacrymycetaceae,g:Calocera	Calocera	13	Saprotroph	Wood Saprotroph
OTU2336	0	0	0	1	10	0	0	5	0	0	0	0	0	0	0	0	0	0	0	0	0	0	4	0	0	0	0	0	0	0	0	0	0	0	0	0	0	0	0	0	0	0	0	0	US|0.9145|JN904500|NA;k:Fungi,p:Basidiomycota,c:Tremellomycetes,o:Tremellales	Tremellales	7	Pathotroph-Saprotroph-Symbiotroph	Fungal Parasite-Undefined Saprotroph
OTU2435	0	0	1	0	0	0	4	0	0	0	0	0	0	0	0	0	0	0	0	0	0	0	0	0	15	0	0	0	0	0	0	0	0	0	0	0	0	0	0	0	0	0	0	0	US|0.9138|None;k:Fungi,p:Mucoromycota,c:Mucoromycetes,o:Mucorales	Mucorales	7	Saprotroph	Undefined Saprotroph
OTU3323	0	0	0	0	0	0	0	0	0	0	0	0	0	0	0	0	0	0	3	0	0	0	0	0	0	0	0	3	0	0	0	0	0	0	0	0	1	0	13	0	0	0	0	0	SS|1.0000|AB712450|SH1245400.08FU;k:Fungi,p:Basidiomycota,c:Dacrymycetes,o:Dacrymycetales,f:Dacrymycetaceae,g:Dacrymyces,s:Dacrymyces capitatus	Dacrymyces	13	Saprotroph	Wood Saprotroph
OTU1251	0	0	0	0	0	0	0	20	0	0	0	0	0	0	0	0	0	0	0	0	0	0	0	0	0	0	0	0	0	0	0	0	0	0	0	0	0	0	0	0	0	0	0	0	US|0.9145|GQ511807|NA;k:Fungi,p:Ascomycota,c:Dothideomycetes,o:Pleosporales	-	-	-	-
OTU1288	20	0	0	0	0	0	0	0	0	0	0	0	0	0	0	0	0	0	0	0	0	0	0	0	0	0	0	0	0	0	0	0	0	0	0	0	0	0	0	0	0	0	0	0	GS|100.0|GQ996165|SH1546733.08FU;k:Fungi,p:Ascomycota,c:Dothideomycetes,o:Pleosporales	-	-	-	-
OTU1387	0	0	0	0	20	0	0	0	0	0	0	0	0	0	0	0	0	0	0	0	0	0	0	0	0	0	0	0	0	0	0	0	0	0	0	0	0	0	0	0	0	0	0	0	US|0.9380|MG418607|NA;k:Stramenopila,p:Oomycota,c:Oomycetes,o:Peronosporales	-	-	-	-
OTU1497	0	5	0	0	0	12	0	3	0	0	0	0	0	0	0	0	0	0	0	0	0	0	0	0	0	0	0	0	0	0	0	0	0	0	0	0	0	0	0	0	0	0	0	0	GSL|100.0|UDB019298|SH1563791.08FU;k:Fungi,p:Basidiomycota,c:Agaricomycetes,o:Agaricales	-	-	-	-
OTU1563	0	0	0	0	0	0	0	0	0	0	0	0	0	0	0	0	0	0	0	0	0	0	0	0	20	0	0	0	0	0	0	0	0	0	0	0	0	0	0	0	0	0	0	0	US|0.9831|None;k:Fungi,p:Chytridiomycota	-	-	-	-
OTU1574	10	3	0	0	0	0	0	0	0	0	0	0	0	0	0	0	0	0	0	0	0	0	0	0	0	0	0	0	0	0	0	0	0	0	0	0	0	0	0	0	0	0	5	2	SS|0.9500|FM200533|SH1645095.08FU;k:Fungi,p:Ascomycota,c:Sordariomycetes,o:Coniochaetales	-	-	-	-
OTU1636	0	0	0	0	4	0	0	0	0	0	0	0	0	0	0	0	0	0	0	0	0	0	0	5	10	0	0	0	0	1	0	0	0	0	0	0	0	0	0	0	0	0	0	0	US|0.9207|None;k:Fungi,p:Ascomycota,c:Dothideomycetes,o:Dothideales	-	-	-	-
OTU2159	0	13	0	0	0	0	0	0	0	0	0	0	0	0	0	0	0	0	0	0	0	0	0	5	0	2	0	0	0	0	0	0	0	0	0	0	0	0	0	0	0	0	0	0	GS|97.8|MF534142|NA;k:Fungi,p:Ascomycota,c:Sordariomycetes	-	-	-	-
OTU2463	0	0	5	0	0	0	0	0	0	0	0	0	0	0	0	0	0	0	0	0	0	0	2	0	0	0	2	0	0	3	8	0	0	0	0	0	0	0	0	0	0	0	0	0	US|0.9380|KU581247|SH1187497.08FU;k:Stramenopila,p:Oomycota,c:Oomycetes,o:Peronosporales	-	-	-	-
OTU1301	0	0	0	0	6	0	0	0	0	0	0	0	0	0	0	0	0	0	0	0	0	0	0	0	10	0	0	3	0	0	0	0	0	0	0	0	0	0	0	0	0	0	0	0	US|0.9119|MG098304|SH1615660.08FU;k:Fungi,p:Ascomycota,c:Sordariomycetes,o:Hypocreales	Hypocreales	7	Saprotroph	Undefined Saprotroph
OTU1308	14	0	0	0	0	0	5	0	0	0	0	0	0	0	0	0	0	0	0	0	0	0	0	0	0	0	0	0	0	0	0	0	0	0	0	0	0	0	0	0	0	0	0	0	GS|100.0|JN906443|NA;k:Fungi,p:Ascomycota,c:Sordariomycetes,o:Xylariales,f:Sporocadaceae,g:Pestalotiopsis	Pestalotiopsis	13	Pathotroph	Plant Pathogen
OTU1323	19	0	0	0	0	0	0	0	0	0	0	0	0	0	0	0	0	0	0	0	0	0	0	0	0	0	0	0	0	0	0	0	0	0	0	0	0	0	0	0	0	0	0	0	GS|100.0|KY660961|SH1607366.08FU;k:Fungi,p:Ascomycota,c:Leotiomycetes,o:Erysiphales,f:Erysiphaceae,g:Golovinomyces,s:Golovinomyces magnicellulatus	Golovinomyces	13	Pathotroph	Plant Pathogen
OTU1332	0	0	0	0	19	0	0	0	0	0	0	0	0	0	0	0	0	0	0	0	0	0	0	0	0	0	0	0	0	0	0	0	0	0	0	0	0	0	0	0	0	0	0	0	GS|100.0|KM207865|SH1558860.08FU;k:Fungi,p:Basidiomycota,c:Agaricomycetes,o:Polyporales,f:Fomitopsidaceae,g:Sarcoporia	Sarcoporia	13	Saprotroph	Wood Saprotroph
OTU1344	0	0	0	0	0	0	19	0	0	0	0	0	0	0	0	0	0	0	0	0	0	0	0	0	0	0	0	0	0	0	0	0	0	0	0	0	0	0	0	0	0	0	0	0	GS|98.2|KY678774|NA;k:Fungi,p:Ascomycota,c:Sordariomycetes,o:Sordariales,f:Chaetomiaceae,g:Trichocladium,s:Trichocladium asperum	Trichocladium	13	Saprotroph	Undefined Saprotroph
OTU1352	6	0	0	0	7	0	0	6	0	0	0	0	0	0	0	0	0	0	0	0	0	0	0	0	0	0	0	0	0	0	0	0	0	0	0	0	0	0	0	0	0	0	0	0	GSL|100.0|UDB038183|SH1642579.08FU;k:Fungi,p:Basidiomycota,c:Agaricomycetes,o:Agaricales,f:Physalacriaceae,g:Cylindrobasidium,s:Cylindrobasidium evolvens	Physalacriaceae	9	Pathotroph-Saprotroph	Algal Parasite--Leaf Saprotroph-Wood Saprotroph
OTU1367	0	0	0	0	0	0	0	8	0	0	0	0	0	0	0	0	0	0	0	0	0	0	11	0	0	0	0	0	0	0	0	0	0	0	0	0	0	0	0	0	0	0	0	0	GS|100.0|HQ631038|SH1578234.08FU;k:Fungi,p:Ascomycota,c:Sordariomycetes,o:Sordariales,f:Chaetomiaceae,g:Zopfiella	Zopfiella	13	Saprotroph	Dung Saprotroph
OTU1377	0	0	0	0	0	0	0	0	0	0	0	0	0	0	0	0	0	0	0	0	0	0	0	0	0	0	0	0	0	0	0	0	19	0	0	0	0	0	0	0	0	0	0	0	GS|100.0|KP814251|SH1612214.08FU;k:Fungi,p:Basidiomycota,c:Agaricomycetes,o:Hymenochaetales,f:Rickenellaceae,g:Sidera	Sidera	13	Saprotroph	Undefined Saprotroph
OTU1383	0	0	0	0	0	0	0	0	19	0	0	0	0	0	0	0	0	0	0	0	0	0	0	0	0	0	0	0	0	0	0	0	0	0	0	0	0	0	0	0	0	0	0	0	GS|100.0|KT767195|SH1566992.08FU;k:Fungi,p:Ascomycota,c:Schizosaccharomycetes,o:Schizosaccharomycetales,f:Schizosaccharomycetaceae,g:Schizosaccharomyces,s:Schizosaccharomyces japonicus	Schizosaccharomyces	13	Saprotroph	Undefined Saprotroph
OTU1401	0	0	2	0	0	0	0	0	0	0	0	0	0	0	0	0	0	0	0	0	0	0	0	0	0	3	0	0	6	0	8	0	0	0	0	0	0	0	0	0	0	0	0	0	GS|99.5|KU751865|SH1541593.08FU;k:Fungi,p:Ascomycota,c:Sordariomycetes,o:Sordariales,f:Cephalothecaceae,g:Phialemonium,s:Phialemonium dimorphosporum	Phialemonium	13	Saprotroph	Undefined Saprotroph
OTU1407	0	0	9	0	0	0	0	0	0	0	0	0	0	0	0	0	0	0	0	0	0	0	0	0	0	0	0	0	0	0	10	0	0	0	0	0	0	0	0	0	0	0	0	0	GS|100.0|AY514637|SH1518761.08FU;k:Fungi,p:Ascomycota,c:Orbiliomycetes,o:Orbiliales,f:Orbiliaceae,g:Brachyphoris,s:Brachyphoris oviparasitica	Brachyphoris	13	Saprotroph	Undefined Saprotroph
OTU1469	7	0	0	0	4	0	0	8	0	0	0	0	0	0	0	0	0	0	0	0	0	0	0	0	0	0	0	0	0	0	0	0	0	0	0	0	0	0	0	0	0	0	0	0	GS|99.6|KJ668480|SH1246559.08FU;k:Fungi,p:Basidiomycota,c:Agaricomycetes,o:Polyporales,f:Xenasmataceae,g:Phlebiella	Phlebiella	13	Saprotroph	Undefined Saprotroph
OTU1485	0	0	0	3	0	3	0	13	0	0	0	0	0	0	0	0	0	0	0	0	0	0	0	0	0	0	0	0	0	0	0	0	0	0	0	0	0	0	0	0	0	0	0	0	GS|99.6|EF619724|NA;k:Fungi,p:Basidiomycota,c:Agaricomycetes,o:Russulales,f:Peniophoraceae,g:Peniophora,s:Peniophora incarnata	Peniophora	13	Pathotroph-Saprotroph	Plant Pathogen-Wood Saprotroph
OTU1516	0	0	0	0	0	0	0	0	4	0	0	0	0	0	0	0	0	0	0	0	0	0	0	0	0	0	0	0	15	0	0	0	0	0	0	0	0	0	0	0	0	0	0	0	US|0.9045|KT264524|SH1645096.08FU;k:Fungi,p:Ascomycota,c:Sordariomycetes,o:Hypocreales	Hypocreales	7	Saprotroph	Undefined Saprotroph
OTU1535	0	0	0	0	0	0	9	0	0	3	0	0	0	0	0	0	0	0	0	0	2	0	0	0	3	0	0	0	0	0	0	0	0	0	0	0	0	2	0	0	0	0	0	0	GS|100.0|KX394539|NA;k:Fungi,p:Ascomycota,c:Sordariomycetes,o:Sordariales,f:Chaetomiaceae,g:Chaetomium,s:Chaetomium globosum	Chaetomium globosum	20	Pathotroph-Saprotroph-Symbiotroph	Dung Saprotroph-Endophyte-Wood Saprotroph
OTU1566	3	0	0	0	3	0	0	0	9	0	0	0	0	0	0	0	0	0	0	0	0	0	0	0	4	0	0	0	0	0	0	0	0	0	0	0	0	0	0	0	0	0	0	0	GS|100.0|AB858346|SH1546354.08FU;k:Fungi,p:Ascomycota,c:Sordariomycetes,o:Hypocreales,f:Nectriaceae,g:Fusicolla	Hypocreales	7	Saprotroph	Undefined Saprotroph
[truncated: 1,613 more rows]
[truncated: 5 more columns]

## Sheet: SOILSAP
#OTU ID	LEAF-1-D	LEAF-1-E	LEAF-1-HM	LEAF-1-SB	LEAF-2-B	LEAF-2-E	LEAF-3-D	LEAF-3-E	LEAF-5-A	LEAF-5-B	WOOD-1-A	WOOD-1-D	WOOD-1-E	WOOD-2-B	WOOD-2-C	WOOD-2-E	WOOD-3-B	WOOD-3-D	WOOD-3-E	WOOD-5-A	WOOD-5-B	WOOD-5-E	run764.Leaf25	run764.Leaf26	run764.Leaf27	run764.Leaf28	run764.Leaf29	run764.Leaf30	run764.Leaf31	run764.Leaf32	run764.Leaf33	run764.Leaf34	run764.Wood35	run764.Wood36	run764.Wood37	run764.Wood38	run764.Wood39	run764.Wood40	run764.Wood41	run764.Wood42	run764.Wood43	run764.Wood44	run764.Wood45	run764.Wood46	Taxonomy	Taxon	Taxon Level	Trophic Mode	Guild
[truncated: 18 more rows]
[truncated: 5 more columns]

[truncated: 11 more sheets: PPATH, LFSAP, WSAP, LITSAP, FUNPAR, ENDOPHY, ENDOMY, ECTOMY, BRY_PAR, DSAP, AMF]
